# Supplementary material for: Physiological and metabolic responses of Zymomonas mobilis to lignocellulosic hydrolysate
Source: Microbiol Spectr. 2025 Sep 17;13(10):e00610-25. doi: 10.1128/spectrum.00610-25 (PMC12502597; doi:10.1128/spectrum.00610-25)
Supplement: Table S1 — Composition of 7% AFEX-pretreated switchgrass hydrolysate (ASGH). [file spectrum.00610-25-s0004.xlsx]

## Sheet: Table S1
Table S1. Composition of 7% AFEX-pretreated switchgrass hydrolysate (ASGH)
Components		Concentration
Major sugars, acids and alcohols (mM)	d-Glucose	327 ± 6
	D-Xylose	252 ± 6
	Pyruvate	0
	Xylitol	0
	Succinate	0.3 ± 0.1
	Lactate	0.2 ± 0.2
	Glycerol	2.9 ± 0.2
	Formate	9 ± 1
	Acetate	44 ± 2
	Ethanol	1.3 ± 0.0
	Ribose	1.3 ± 0.0
	Arabinose	5.9 ± 0.1
	Mannose	2.0 ± 0.0
	Galactose	2.2 ± 0.0
	Fructose	11.9 ± 0.3
Abundant metals and inorganics (mM)	Na	0.8 ± 0.1
	Mg	13.3 ± 0.5
	P	11.8 ± 0.6
	S	2.8 ± 0.3
	K	30 ± 3
	Ca	1.1 ± 0.1
Trace metals and inorganics (μM)	Li	0.2 ± 0.1
	B	29 ± 2
	Al	2 ± 1
	Ti	0.18 ± 0.03
	V	0.02 ± 0.02
	Cr	2.7 ± 0.5
	Mn	64 ± 4
	Fe	7 ± 1
	Co	0.021 ± 0.003
	Ni	0.61 ± 0.09
	Cu	1.5 ± 0.2
	Zn	10.6 ± 0.9
	As	0.06 ± 0.04
	Rb	7.3 ± 0.2
	Sr	7.9 ± 0.2
	Nb	0.002 ± 0.001
	Mo	0.26 ± 0.03
	Rh	0.0002 ± 0.0001
	Sn	0.011 ± 0.009
	Ba	7.8 ± 0.4
	La	0.0017 ± 0.0001
Amino acids (μM)	Alanine	381 ± 31
	Arginine	108 ± 10
	Asparagine	113 ± 11
	Aspartate	195 ± 13
	Cysteine	N/Ac
	Glutamine	76 ± 7
	Glutamate	155 ± 24
	Glycine	296 ± 14
	Histidine	16 ± 1
	Isoleucine	59 ± 9
	Leucine	229 ± 20
	Lysine	79 ± 9
	Methionine	N/Ac
	Phenylalanine	207 ± 19
	Proline	141 ± 18
	Serine	144 ± 16
	Threonine	100 ± 16
	Tryptophan	N/Ac
	Tyrosine	133 ± 14
	Valine	126 ± 19
Amides (μM)	Acetamide	53,000 ± 4000
	Benzamide	3.5 ± 0.1
	Coumaroyl amide	1100 ± 20
	Feruloyl amide	701 ± 15
	4-hydroxybenzamide	14 ± 11
	N-methylnicotinamide	0.9 ± 0.1
	Syringamide	32 ± 1
	Vanillylamide	83 ± 2
Acids (μM)	Azelaic acid	5.4 ± 0.2
	Adipic acid	2.8 ± 0.1
	Benzoic acid	380 ± 73
	Caffeic acid	1.9 ± 0.2
	Coumaric acid	146 ± 18
	4-Hydroxy-3-methoxymandelic acid	7 ± 1
	4-Hydroxybenzoic acid	62 ± 3
	2,3-Dihydroxybenzoic acid	27 ± 2
	3,4-Dihydroxybenzoic acid	33 ± 2
	2,5-Dihydroxybenzoic acid	13 ± 2
	2,6-Dihydroxybenzoic acid	0.8 ± 0.1
	Ferulic acid	33 ± 2
	Hydrocaffeic acid	1.1 ± 0.1
	2-Hydroxyhexanoic acid	1.2 ± 0.1
	3-Indoleacetic acid	0.1 ± 0.0
	2-Isopropylmalic acid	3.1 ± 0.1
	Levulinic acid	23 ± 1
	o-Methylgallic acid	2.3 ± 0.2
	3-Phenyllactic acid	0.5 ± 0.0
	Phloretic acid	2.9 ± 0.1
	Phthalic acid	3.4 ± 0.7
	Pimelic acid	3.3 ± 0.1
	Pyrrole-2-carboxylic acid	1.4 ± 0.3
	Salicylic acid	11.0 ± 0.3
	Sebacic acid	2.0 ± 0.1
	Sinapic acid	0.3 ± 0.0
	Suberic acid	9.5 ± 0.3
	Syringic acid	12.9 ± 0.6
	Vanillic acid	134 ± 6
Alcohols and ketones (μM)	Acetovanillone	29 ± 1
	Acetosyringone	13 ± 1
	Coniferyl alcohol	55 ± 6
	Furfuryl alcohol	4 ± 4
	4-Hydroxyacetophenone	33 ± 1
	4-Hydroxybenzyl alcohol	1.4 ± 0.1
	Isovanillyl alcohol	1.8 ± 0.1
	Syringyl alcohol	0.8 ± 0.0
	Vanillyl alcohol	0.6 ± 0.1
Aldehydes (μM)	Furfural	47 ± 22
	5-Hydroxymethylfurfural (HMF)	2.3 ± 0.6
	4-Hydroxybenzaldehyde	70 ± 4
	3,4-Dihydroxybenzaldehyde	3.1 ± 0.3
	Coniferyl aldehyde	3.9 ± 0.8
	Sinapinaldehyde	1.6 ± 0.3
	Syringaldehyde	6 ± 1
	Vanillin	84 ± 5
Diferulates (μM)	8-O-4-diferulic acid	7.4 ± 0.5
	8-8-C-diferulic acid	1.2 ± 0.0
	8-8-O-diferulic acid	0.9 ± 0.0
All data are average of at least 3 batches of hydrolysates from each group, with ± SD. This data was extracted from Y. Zhang et al. 2020.
