# Supplementary material for: Physiological and metabolic responses of Zymomonas mobilis to lignocellulosic hydrolysate
Source: Microbiol Spectr. 2025 Sep 17;13(10):e00610-25. doi: 10.1128/spectrum.00610-25 (PMC12502597; doi:10.1128/spectrum.00610-25)
Supplement: Table S2 — Doubling times of Z. mobilis grown in varying ASGH, ethanol, and isobutanol concentrations. [file spectrum.00610-25-s0005.xlsx]

## Sheet: S2A
Table S2A. Doubling times of Z.mobilis grown in varying ASGH, ethanol and isobutanol concentrations
Condition		Doubling Time (Hours)	Standard Deviation	P-Values
Hydrolysate	Control	1.65204	0.00482661	-
	0.25	1.82443	0.00101014	4.45557e-07
	0.5	1.40846	0.00150033	1.23474e-07
	1	1.64594	0.00262384	0.126608
Ethanol	Control	1.727	0.00434576	-
	0.80M	3.26	0.0670957	1.74946e-08
Isobutanol	Control	1.72743	0.00434576	-
	0.15M	5.51695	0.205516	6.12378e-08
P-values were calculated by comparing wildtype Z. mobilis to Z. mobilis grown in ASGH, ethanol or isobutanol conditions

## Sheet: S2B
Table S2B. Doubling times of Z. mobilis' CFA Synthase overexpressing strain grown in varying ASGH, ethanol and isobutanol concentrations
Condition		Doubling Time (Hours)	Standard Deviation	P-Values
Hydrolysate	0% pRL814	2.30674	0.0122289	-
	0% CFA Z. mobilis	2.26015	0.00320883	0.00513815
	25% pRL814	2.25111	0.0709037	-
	25% CFA Z. mobilis	1.8025	0.0369303	0.000893357
	50% pRL814	2.86778	0.0229895	-
	50% CFA Z. mobilis	1.97837	0.035383	9.46072e-06
	100% pRL814	1.91451	0.0663274	-
	100% CFA Z. mobilis	1.64625	0.0120787	0.00497194
Ethanol	0.00 M pRL814	1.73902	0.00470668	-
	0.00 M CFA Z. mobilis	1.49691	0.00855865	3.95851e-06
	0.80 M pRL814	3.3214	0.0177325	-
	0.80 M CFA Z. mobilis	2.99528	0.00666521	1.89385e-05
Isobutanol	0.00 M pRL814	1.71573	0.00249641	-
	0.00 M CFA Z. mobilis	1.56212	0.00347714	1.21431e-06
	0.15 M pRL814	4.85059	0.170959	-
	0.15 M CFA Z. mobilis	4.22194	0.184854	0.0365418
P-values were calculated by comparing pRL814 to CFA Z. mobilis grown in ASGH, ethanol or isobutanol conditions
