# Supplementary material for: Physiological and metabolic responses of Zymomonas mobilis to lignocellulosic hydrolysate
Source: Microbiol Spectr. 2025 Sep 17;13(10):e00610-25. doi: 10.1128/spectrum.00610-25 (PMC12502597; doi:10.1128/spectrum.00610-25)
Supplement: Table S3 — Average Cell Area, Perimeter, and Circularity of Z. mobilis grown in ASGH, ethanol, and isobutanol concentrations. [file spectrum.00610-25-s0006.xlsx]

## Sheet: Table S3
Table S3. Average Cell Area, Perimeter and Circularity of Z.mobilis grown in ASGH, ethanol and isobutanol concentrations
Condition	Area (µm2)			Perimeter (µm)			Circularity
	Average	Standard Deviation	P-Values	Average	Standard Deviation	P-Values	Average	Standard Deviation	P-Values
Control	2.65965	0.604101	-	6.41583	0.949633	-	0.81141	0.0692093	-
0.80M	2.72912	0.484702	0.370836	6.39857	0.716352	0.884779	0.8363	0.05255	0.00463071
0.15M	4.24866	1.0485	9.63975e-29	7.81874	1.11367	4.05564e-18	0.86779	0.0544653	1.09085e-09
100% Hydrolysate	6.22358	3.8365	5.94629e-17	11.2744	5.66631	5.99418e-15	0.67178	0.163213	2.18445e-13
Values were calcuted by measuring 100 cells per condition. Circularity formula is 4π(area/perimeter2) where a value of 1.0 indicates a perfect circle.
As value approaches 0.0, it indicates more cell elongation. P-values were calculated by comparing wildtype Z. mobilis to Z. mobilis grown in ASGH, ethanol or isobutanol conditions
