# Supplementary material for: Physiological and metabolic responses of Zymomonas mobilis to lignocellulosic hydrolysate
Source: Microbiol Spectr. 2025 Sep 17;13(10):e00610-25. doi: 10.1128/spectrum.00610-25 (PMC12502597; doi:10.1128/spectrum.00610-25)
Supplement: Table S4 — P-values* of the effects of ASGH, ethanol, isobutanol, and CFA synthase. [file spectrum.00610-25-s0007.xlsx]

## Sheet: S4A
Table S4A. P-values* of the effects of ASGH, ethanol, isobutanol, and CFA synthase overexpression on membrane fatty acid composition in Z. mobilis.
Fatty Acid	WT Hydrolysate			CFA Z. mobilis	CFA Z. mobilis Hydrolysate			WT Ethanol	WT Isobutanol
	0.25	0.5	1		0.25	0.5	1
16:1	0.296463	0.313915	0.000175952	0.00194274	0.00335948	0.00458914	8.23352e-05	0.00335938	1.91237e-05
14:1	0.00103226	0.00131738	0.178328	0.0066279	0.00130308	4.32368e-05	0.00341678	0.00163519	9.3744e-05
18:1	0.0014606	0.000299341	7.42894e-05	0.592687	0.0306205	0.000143884	6.05323e-06	0.208713	0.196008
19:Cyclo	0.469797	0.00177742	8.53968e-05	1.57765e-06	0.0151356	0.00449085	0.000667258	1.77461e-05	0.000356881
14:0	0.000441981	0.000105203	2.95656e-05	0.00582577	0.0107409	0.000243149	0.000240029	0.012182	0.005351
16:0	0.00042307	0.000195932	0.000104761	0.115861	0.00760885	9.12676e-05	1.4845e-07	0.296053	0.00646621
P-values for fatty acids. Rows are a single fatty acid across all conditions, and columns are individual p-values for the different conditions.
*P-values are calculated against the control. P-values less than 0.05 are statistically significant.

## Sheet: S4B
Table S4B. P-values* of the effects of ASGH, ethanol, isobutanol, and CFA synthase overexpression on membrane phospholipid composition in Z. mobilis.
Lipid	WT Hydrolysate			CFA Z. mobilis	CFA Z. mobilis Hydrolysate			WT Ethanol	WT Isobutanol
	0.25	0.5	1		0.25	0.5	1
PE 18:1 18:1	0.000985167	8.70013e-06	9.40902e-07	0.353237	0.0966171	0.000316278	2.96583e-05	0.0128993	0.0225813
PE 16:0 16:1	0.00018889	0.000129327	1.46908e-07	0.913263	0.00158172	1.67014e-07	3.75625e-06	0.000124489	2.2917e-07
PE 16:1 18:1	0.650917	0.0150532	8.01399e-05	0.0134435	0.00144328	0.00157538	4.27842e-05	0.00183723	2.63151e-09
PE 16:0 18:1	0.000261712	4.14984e-05	6.05966e-06	0.0104251	0.000351642	0.000660689	3.96636e-06	0.569983	0.14142
PE 19:Cyclo 19:Cyclo	0.651762	0.0192875	0.00446655	0.0403901	0.011217	0.485083	0.0093716	0.052295	0.0124738
PE 16:1 16:1	0.0054902	0.00307969	0.000100414	0.00977526	0.00181611	0.00394603	8.68537e-05	0.000144684	4.77358e-08
PE 14:0 19:Cyclo	0.446318	0.0117506	0.0014939	3.98621e-06	0.0541269	0.0171058	0.00970804	8.3751e-06	2.35369e-08
PE 18:1 19:Cyclo	0.0205749	0.000158077	4.53051e-05	5.1638e-05	7.8098e-05	0.223243	0.000816561	2.58384e-05	0.00015838
PE 16:0 19:Cyclo	0.0568797	0.0235935	0.00199138	3.89598e-08	4.74067e-06	5.05197e-05	0.00143814	5.27206e-07	0.00209723
PE 18:0 18:1	0.0011744	0.000131752	1.29885e-05	0.29891	0.00336903	0.000365547	6.61412e-07	0.264292	6.4015e-05
PE 16:1 19:Cyclo	0.0432756	0.000165285	3.38238e-05	0.000215512	0.452966	0.040018	6.06871e-05	6.17873e-07	3.67666e-07
PE 14:0 16:1	5.50129e-06	0.00025873	2.86798e-06	5.29999e-05	0.329981	0.00714185	3.54776e-05	7.81396e-05	2.82686e-05
PE 16:0 16:0	4.04047e-05	9.36633e-05	3.76132e-05	0.00471064	0.000330243	0.00530019	4.35852e-06	0.0323131	0.0118453
PE 14:0 16:0	1.56419e-06	0.000155151	8.18381e-06	0.0195442	4.8681e-05	0.00190393	9.82911e-06	0.000830789	0.000298714
PE 14:0 14:1	0.000186303	4.75141e-05	0.03198	0.000105835	0.184271	0.00517566	0.24564	1.47586e-06	0.00132567
PG 18:1 18:1	0.0158114	0.00105814	5.96035e-06	0.00950768	0.00314212	0.0549903	6.74314e-05	1.51247e-06	1.72524e-05
PG 16:0 18:1	0.00490428	0.0279478	0.00302276	0.00307302	0.148338	0.0273116	0.00109031	0.312104	1.73937e-07
PG 16:1 16:0	1.46702e-05	3.34158e-06	3.00307e-06	0.00654747	0.000193723	4.61761e-06	1.5829e-06	0.357893	2.73919e-06
PG 16:1 18:1	0.00455401	0.0383646	0.00237271	0.00113016	0.214853	0.0369288	0.000884213	0.299886	5.97105e-08
PG 18:1 19:Cyclo	0.00950032	1.47268e-05	4.60349e-06	4.25645e-06	0.000541996	0.188135	1.48354e-05	9.14903e-05	0.397667
PG 14:0 19:Cyclo	0.0566036	0.0105355	0.00125729	0.000350115	0.00694675	0.000256839	0.0881376	0.00153376	2.13722e-07
PG 16:0 19:Cyclo	0.137115	0.00161911	0.000325952	5.90677e-06	2.42859e-05	2.37749e-05	0.0117674	5.05172e-08	0.904088
PG 16:1 16:1	0.591608	0.0241516	0.000107188	0.00229019	0.695468	0.497812	7.48705e-05	7.92637e-05	5.87286e-08
PG 14:0 16:0	2.19641e-06	7.35883e-05	0.000121408	0.164809	0.00186928	0.000482209	3.55541e-06	2.65497e-05	0.000453792
PC 18:1 18:1	2.71188e-05	0.000569427	9.23809e-06	0.00333407	8.4338e-05	9.97415e-05	2.49658e-07	0.0107952	8.26855e-05
PC 16:0 18:1	0.0140622	4.41581e-05	1.57296e-06	0.01537	0.00276191	0.0155973	1.23138e-06	0.000197044	1.01913e-08
PC 14:1 19:Cyclo	0.00238684	0.000339822	3.18289e-05	0.000578059	0.0298693	0.00082379	4.87696e-05	0.462222	0.0475826
PC 16:0 16:1	0.140483	2.67985e-05	0.000427308	0.00108616	6.80097e-05	0.132699	3.34652e-05	0.0162718	0.19781
PC 14:0 18:1	0.434746	0.0411584	0.00506909	0.0224316	0.0161018	0.000167373	1.72931e-05	0.0192565	1.7519e-05
PC 16:1 18:1	0.00559928	0.00428912	1.69471e-05	5.64726e-05	1.94175e-05	0.00013329	4.77131e-06	0.0815252	1.08444e-05
PC 16:1 19:Cyclo	0.0192391	0.0010575	0.000370444	0.0390147	0.69091	0.0818953	0.000489535	5.80205e-05	2.21226e-08
PC 14:0 19:Cyclo	0.0011744	0.000131752	1.29885e-05	0.00195661	0.00336903	0.000365547	6.61412e-07	1.8238e-06	0.00720328
PC 16:1 14:0	0.871857	0.0052455	0.000742537	4.10873e-05	0.252454	0.077495	0.00324051	6.71105e-06	5.58219e-09
PC 18:1 19:Cyclo	0.281945	8.16596e-05	3.25625e-06	8.29851e-06	0.446767	0.0107593	7.51434e-06	7.91146e-07	0.0228438
PC 16:0 19:Cyclo	0.000274755	0.000226369	7.14537e-05	2.86053e-06	0.000387176	5.74016e-07	0.0072802	1.17919e-06	5.47315e-05
PC 16:0 14:0	0.000264574	0.000149819	2.39983e-05	0.000904374	0.368945	0.00135854	2.8097e-06	5.09805e-06	4.39164e-05
PC 19:Cyclo 19:Cyclo	0.0174188	0.000108237	5.63669e-06	1.5171e-06	2.62916e-06	2.38204e-07	1.2818e-06	1.52515e-09	7.23427e-06
CL 18:1 18:1 18:1 18:1	0.000166665	0.000900046	3.56843e-05	0.0661506	0.000334195	0.000131177	4.18401e-05	0.149105	0.0326174
CL 18:1 16:0 18:1 18:1	0.000110766	0.475952	0.937313	0.278822	0.002526	0.0248273	0.107622	0.0342744	0.0117551
CL 18:1 14:0 18:1 18:1	0.0238853	0.198981	0.202657	0.0196739	0.000552714	0.00439816	0.00211955	0.0135833	0.925685
CL 18:1 16:1 18:1 18:1	0.000151287	0.000833186	1.29687e-05	0.000598218	5.05448e-05	2.51866e-05	8.75579e-06	0.0340626	0.0127576
CL 18:1 16:0 18:1 14:0	0.000452664	0.00952019	5.82739e-05	0.131318	0.0334279	0.060593	0.027299	0.00343794	0.0240452
CL 18:1 16:0 18:1 16:0	0.00406557	0.0461902	9.53361e-05	0.0193556	0.114484	0.0802474	0.0281577	0.0107214	0.00242894
P-values for each lipid. Rows are a single lipid across all conditions, and columns are individual p-values for the different conditions.
*P-values are calculated against the control. P-values less than 0.05 are statistically significant.

## Sheet: S4C
Table S4C. P-values* of the effects of ASGH, ethanol and isobutanol on lipid classes in Z. mobilis.
Lipid Class	Hydrolysate			Ethanol	Isobutanol
	0.25	0.5	1
Phosphatidylethanolamine	0.786988	0.535439	0.000940043	0.0443061	8.07463e-06
Phosphatidylglycerol	0.00683431	0.419492	0.00272598	2.62349e-05	0.00403313
Phosphatidylcholine	0.000296058	0.0530138	0.00227722	0.00142344	1.81041e-05
Cardiolipin	0.000441479	0.401816	0.815724	0.035066	0.0211196
P-values for each lipid class. Rows are a single lipid class across all conditions, and columns are individual p-values for the different conditions.
*P-values are calculated against the control. P-values less than 0.05 are statistically significant.
