# Supplementary material for: Physiological and metabolic responses of Zymomonas mobilis to lignocellulosic hydrolysate
Source: Microbiol Spectr. 2025 Sep 17;13(10):e00610-25. doi: 10.1128/spectrum.00610-25 (PMC12502597; doi:10.1128/spectrum.00610-25)
Supplement: Table S5 — Complete Proteomics dataset. [file spectrum.00610-25-s0008.xlsx]

## Sheet: Full Dataset
Table S5A. Complete Proteomics dataset
Relative protein abundance and p-values for all detected proteins. Rows are a single protein across all conditions, and columns are individual proteomics samples for the ASGH, ethanol or isobutanol conditions. Log2 fold changes are relative to the control for each condition. Values are the averages of 3 biological replicates for the ASGH and ethanol condition and 4 biological replicates for the i…
proteins	Names	Hydrolysate_Control_1	Hydrolysate_Control_2	Hydrolysate_Control_3	Hydrolysate_Control_Average	Hydrolysate_25_1	Hydrolysate_25_2	Hydrolysate_25_3	Hydrolysate_25_Average	Hydrolysate_50_1	Hydrolysate_50_2	Hydrolysate_50_3	Hydrolysate_50_Average	Hydrolysate_100_1	Hydrolysate_100_2	Hydrolysate_100_3	Hydrolysate_100_Average	control_ethanol_1	control_ethanol_2	control_ethanol_3	Control Ethanol	0.8M_ethanol_10	0.8M_ethanol_11	0.8M_ethanol_12	0.8M Ethanol	control_IBA_13	control_IBA_14	control_IBA_15	control_IBA_16	Control Isobutanol	0.15M_IBA_21	0.15M_IBA_22	0.15M_IBA_23	0.15M_IBA_24	0.15M Isobutanol
ZMOp231																		26.0507	26.1311	26.1347	26.1055	26.5446	26.1431	26.4216	26.3698	25.8683	25.8474	25.9321	25.8611	25.8772	25.9502	26.0208	25.9696	25.922	25.9657
ZMO0500	Uncharacterized protein																	22.4026	22.2652	22.7158	22.4612	24.3074	21.7902	22.3485	22.8154	22.6156	23.9055	22.2808	23.747	23.1372	22.3838	23.0459	22.1655	23.997	22.898
ZMO1475	TonB-dependent receptor plug	30.2286	30.2533	30.2813	30.2545	29.0846	29.081	29.263	29.1454	28.3292	28.3461	28.3702	28.3486	26.3747	26.1964	26.5431	26.3783	28.6679	28.7455	28.4854	28.6329	26.9761	26.9059	26.9826	26.9549	28.7539	28.7761	28.8792	28.6705	28.7699	26.6733	26.5956	26.1226	26.7965	26.547
ZMO0560	Aminotransferase class I and II	28.2856	28.6467	28.3831	28.4467	25.8227	25.7535	26.1821	25.932	25.8725	25.9151	26.0915	25.9628	24.5177	24.8267	24.9905	24.7914	27.6104	27.5699	27.7125	27.631	26.1591	26.1182	26.3899	26.2224	28.0675	27.8047	27.7854	27.6546	27.8281	24.9204	24.4774	24.1951	24.9653	24.6396
ZMO0561	TonB-dependent receptor plug	26.1237	26.5936	26.7208	26.5014	22.3165	23.6804	23.6574	23.342	21.6391	21.1066	20.8016	21.2247	24.751	20.4455	22.4804	23.4969	26.0563	25.9865	25.7148	25.9192	24.2119	24.5989	24.8484	24.5531	25.9815	25.7622	25.9305	25.5337	25.802	21.7717	22.6156	22.7576	23.4124	22.6393
ZMO0387	Putative phage major head protein	27.511	27.7428	27.5708	27.6116	21.7806	20.9613	22.7252	21.9994	29.4368	29.502	29.5144	29.4848	21.1053	23.5228	24.0436	23.3285	24.0851	24.5975	24.6498	24.4441	23.2694	22.5594	23.4541	23.0943	25.6076	26.0099	25.6168	25.9911	25.8064	24.666	21.6548	22.5659	23.0734	22.99
ZMO1531	Phosphoribosylformylglycinamidine synthase subunit PurS (FGAM synthase) (EC 6.3.5.3) (Formylglycinamide ribonucleotide amidotransferase subunit III) (FGAR amidotransferase III) (FGAR-AT III) (Phosphoribosylformylglycinamidine synthase subunit III)	28.0849	27.9184	27.917	27.9756	29.1366	29.2283	29.1208	29.1626	29.6059	29.4943	29.6626	29.5893	29.4324	29.4393	29.4812	29.4512	28.337	28.4076	28.6554	28.4667	27.608	27.0245	27.4229	27.3518	27.9473	27.7262	27.8279	27.6995	27.8002	27.4147	27.6278	28.1931	27.3748	27.6526
ZMO1265	Uncharacterized protein	25.8254	25.9365	26.1111	25.9625	24.2065	24.438	24.4699	24.3761	22.4427	24.0318	23.1655	23.3583	23.058	23.1791	23.3969	23.2182	25.4128	25.3528	24.931	25.2322	24.3988	23.9983	24.3297	24.2423	25.3657	25.4041	25.5176	25.1308	25.3546	23.6126	23.2305	22.7502	23.1199	23.1783
ZMO1712	Peptidyl-prolyl cis-trans isomerase (EC 5.2.1.8)	27.1725	27.2601	27.2041	27.2127	27.1869	27.2059	27.1583	27.1838	26.8621	26.9118	26.9857	26.9208	26.3832	26.4962	26.4679	26.4499	26.9045	26.8978	27.1458	26.9827	25.9373	26.2033	25.9277	26.0228	26.8388	26.8152	26.8138	26.555	26.7557	25.7761	25.6117	25.46	25.5746	25.6056
ZMO0872	Squalene--hopene cyclase (EC 4.2.1.129) (EC 5.4.99.17) (Squalene--hopanol cyclase)	26.8804	26.7891	26.8641	26.8451	26.1963	26.3116	26.3763	26.2966	26.2897	26.1496	26.301	26.2484	25.9766	25.8301	25.9803	25.9307	26.9562	26.9572	26.9538	26.9557	26.132	26.0051	26.0864	26.0745	26.9636	27.0055	26.907	26.9196	26.9489	25.4159	24.3081	24.2185	24.7005	24.6608
ZMO0003	Adenylyl-sulfate kinase (EC 2.7.1.25) (APS kinase) (ATP adenosine-5'-phosphosulfate 3'-phosphotransferase) (Adenosine-5'-phosphosulfate kinase)	24.8514	24.6227	24.8099	24.7647	25.3998	25.3313	24.8995	25.2266	25.7663	25.9776	25.3361	25.7174	25.9324	26.2267	26.108	26.0941	27.0821	27.1054	27.1337	27.1071	26.4458	25.7678	26.5247	26.2461	26.8054	26.8778	27.0939	26.6258	26.8507	26.5169	26.4812	26.4724	26.3779	26.4621
ZMO0221	Transcriptional regulator, CarD family	28.4941	28.6061	28.6198	28.5744	28.6861	28.6634	28.474	28.6109	29.0322	29.1758	29.1617	29.1246	29.8142	29.7633	29.9373	29.8402	28.0325	28.0848	28.1638	28.0937	27.293	27.184	27.3265	27.2679	28.3093	28.2159	28.1948	28.2732	28.2483	27.4139	27.2266	27.1039	27.1939	27.2346
ZMO1264	Mandelate racemase/muconate lactonizing protein	28.68	28.8327	28.7624	28.7597	27.5419	27.5917	27.6888	27.6088	26.7071	26.5347	26.6438	26.6303	26.2792	26.5602	26.5473	26.4679	27.8108	27.9521	27.5222	27.7617	26.9421	26.8263	27.0759	26.9481	27.8327	27.9534	27.9644	27.6495	27.85	25.9191	25.9393	26.0578	25.9537	25.9675
ZMO1141	Ketol-acid reductoisomerase (NADP(+)) (KARI) (EC 1.1.1.86) (Acetohydroxy-acid isomeroreductase) (AHIR) (Alpha-keto-beta-hydroxylacyl reductoisomerase) (Ketol-acid reductoisomerase type 1) (Ketol-acid reductoisomerase type I)	33.0512	33.1359	33.1492	33.1127	33.1111	33.1167	33.1147	33.1142	33.9082	33.8678	33.9405	33.9058	34.3058	34.2746	34.2652	34.282	32.902	32.8523	32.8416	32.8653	31.99	32.1429	32.0888	32.0739	33.05	32.8425	32.9742	32.9371	32.9509	32.1547	32.1463	32.2077	32.1857	32.1736
ZMO1422	Peptidase M16 domain protein	32.4979	32.5352	32.5117	32.515	32.6502	32.6211	32.7115	32.6614	31.8434	31.8853	31.8098	31.8465	31.0751	31.0266	31.1945	31.1004	31.2032	31.2115	31.2893	31.2347	31.847	31.8734	31.9061	31.8755	31.4021	31.4217	31.3988	31.4423	31.4162	30.7839	30.7093	30.6815	30.8489	30.7559
ZMO0801	Secretion protein HlyD family protein	26.5685	26.6996	26.2628	26.5217	26.2787	26.1014	26.1165	26.1678	25.4211	25.5277	25.5814	25.5116	23.6171	20.9533	24.0752	23.3721	26.3157	26.256	26.27	26.2806	26.8806	27.0346	26.9594	26.9582	26.205	26.1154	26.0271	26.0889	26.1091	27.6278	27.1365	26.8737	27.1565	27.1987
ZMO0487	HpcH/HpaI aldolase	27.9804	28.1419	28.1988	28.11	28.6211	28.6428	28.4275	28.567	28.6542	28.6038	28.5158	28.5924	28.853	28.7681	28.6745	28.767	28.123	28.1165	28.0794	28.1063	28.8369	28.8108	28.7522	28.7999	27.9008	28.0639	27.9401	28.067	27.9929	29.1334	29.3022	29.2967	29.1358	29.217
ZMO1085	Cellulose synthase operon C domain protein	29.1245	29.1616	29.158	29.1481	28.485	28.4829	28.6529	28.5425	28.1932	28.2879	28.245	28.2425	27.6271	27.6207	27.706	27.6518	27.4579	27.5279	27.0809	27.3556	28.1152	28.126	27.9579	28.0664	27.5666	27.7556	27.6553	27.7354	27.6783	26.3834	26.2644	25.9076	26.394	26.2374
ZMO0912	Uncharacterized protein	31.6909	31.7194	31.6506	31.6872	31.111	31.1016	31.2795	31.1664	29.2729	29.2395	29.2589	29.2572	27.5297	27.47	27.611	27.538	29.8178	29.887	29.9024	29.8691	30.5682	30.5798	30.6212	30.5897	30.2494	30.2235	30.0932	30.1928	30.1898	28.3282	28.0204	27.9811	28.3227	28.1631
ZMO1522	TonB-dependent receptor	33.2699	33.2075	33.2789	33.2524	33.0537	33.0391	33.1545	33.0834	30.1679	30.2385	30.2	30.2024	26.2674	25.8421	26.1188	26.0867	31.9753	31.9105	31.7687	31.8848	32.5582	32.6707	32.6204	32.6165	32.3316	32.2808	32.202	32.2843	32.2747	30.5141	30.3262	29.7858	30.564	30.2975
ZMO0722	Endothelin-converting enzyme 1 (EC 3.4.24.71)	32.1548	32.1874	32.1705	32.1709	32.2706	32.2331	32.3619	32.2896	31.1448	31.2543	31.1778	31.193	30.4391	30.3239	30.6005	30.459	30.8759	30.9109	31.061	30.9493	31.6754	31.7086	31.7043	31.6961	31.1095	31.2574	31.2146	31.2885	31.2175	30.9656	30.912	30.7504	30.9362	30.8911
ZMO0038	Ribosome hibernation promoting factor (HPF)	28.0335	28.2647	28.2741	28.195	27.1526	27.1587	26.926	27.0831	27.6989	27.6728	27.77	27.7145	29.6682	29.5525	29.6816	29.6353	27.5398	27.7338	27.7769	27.6835	28.3815	28.3847	28.5373	28.4345	27.4799	27.5327	27.6163	27.6432	27.568	29.0936	28.8198	28.6264	28.6901	28.8075
ZMO1177	Two component transcriptional regulator, winged helix family	27.1609	27.5076	27.5393	27.4125	27.8492	27.7052	27.6299	27.731	27.7755	27.8388	27.7448	27.7869	28.2109	28.1329	28.1912	28.1787	26.8083	26.6991	26.7633	26.7569	27.5509	27.5533	27.4689	27.5243	26.857	27.036	26.748	26.8203	26.8653	27.3332	27.4994	27.4976	27.4216	27.438
ZMO0631	Sigma54 specific transcriptional regulator, Fis family	25.1426	25.1888	25.4283	25.2587	25.2845	24.7145	24.9762	25.0106	26.5344	26.3593	26.2791	26.3949	26.3506	26.1998	26.544	26.3717	24.0362	23.954	23.9928	23.9944	24.8004	24.7801	24.7218	24.7674	23.7014	24.0037	24.111	24.2733	24.0223	23.6891	21.615	21.9561	23.3226	22.6457
ZMO0443	Ribonucleoside-diphosphate reductase subunit beta (EC 1.17.4.1)	28.8126	29.049	28.8638	28.9121	29.5038	29.4263	29.5961	29.5104	29.5837	29.5312	29.611	29.5757	29.5899	29.7394	29.7637	29.6997	27.8573	27.8291	27.8271	27.8378	28.5633	28.717	28.5661	28.6155	27.6963	27.9655	27.8019	27.9518	27.8539	29.0865	29.0859	29.0677	29.1208	29.0902
ZMO1211	Pyridine nucleotide-disulfide oxidoreductase dimerization region	27.6943	27.6656	27.5967	27.6528	28.98	28.9157	29.005	28.9674	28.7702	28.7946	28.8856	28.8177	29.0872	29.0133	29.1782	29.0945	26.8049	26.9266	26.9767	26.9027	27.6059	27.7837	27.6529	27.6808	27.1029	27.0769	27.1008	27.1504	27.1078	27.7056	27.7791	27.6976	27.7736	27.739
ZMO0636	Uncharacterized protein	27.6241	27.5881	27.5684	27.5937	26.8886	26.9728	27.053	26.973	27.705	27.6435	27.684	27.6777	26.9899	26.9064	27.0657	26.9888	26.7537	26.7411	26.8441	26.7796	27.5389	27.6668	27.5668	27.5908	27.0524	26.9973	27.0483	27.0752	27.0433	25.8631	25.5907	25.4928	25.78	25.6816
ZMO0637	ATPase, FliI/YscN family (EC 3.6.3.14)	28.3732	28.444	28.4352	28.4178	27.9822	28.0544	28.1196	28.0532	28.4519	28.406	28.4649	28.4411	27.7788	27.5287	28.0111	27.7862	27.3042	27.4888	27.3752	27.3894	28.2541	28.1729	28.1905	28.2058	27.7534	27.7927	27.7588	27.7652	27.7675	26.6929	26.3671	26.3388	26.5004	26.4748
ZMO0001	TonB-dependent receptor plug	26.7405	26.6655	26.7638	26.7239	27.5538	27.4363	27.6755	27.5585	22.4368	20.5686	22.164	21.9233	20.8783	19.997	21.871	21.1141	24.7384	24.9073	24.1929	24.6129	25.3802	25.3962	25.539	25.4385	25.4759	25.5504	25.4428	25.4132	25.4706	22.3547	23.9159	22.9607	21.3386	22.6425
ZMO1109	Uncharacterized protein	31.2937	31.2069	31.1562	31.2201	32.0287	32.096	31.5409	31.9088	31.7838	31.7296	31.5826	31.7011	31.7871	31.8946	31.8454	31.843	32.0219	31.9828	32.1159	32.0402	32.9378	32.8601	32.9389	32.9123	32.0074	32.0973	32.0825	32.1243	32.0779	32.4723	32.4029	32.3594	32.5098	32.4361
ZMO1387	Two component transcriptional regulator, winged helix family	27.435	27.7457	27.7815	27.6622	27.6292	27.5981	27.248	27.5018	27.2814	27.2532	27.1062	27.2156	26.3365	26.3531	26.126	26.2755	27.388	27.5176	27.4899	27.4652	28.3919	28.3147	28.3217	28.3428	27.5968	27.6534	27.5904	27.659	27.6249	27.6142	27.627	27.5948	27.7208	27.6392
ZMO1596	Alcohol dehydrogenase 2 (EC 1.1.1.1) (Alcohol dehydrogenase II) (ADH II)	33.3362	33.3042	33.2904	33.3104	34.2747	34.247	34.1578	34.2274	34.1007	34.1938	33.9852	34.0958	34.5297	34.5928	34.5224	34.5487	33.8483	33.7983	33.8442	33.8302	34.8496	34.8063	34.8742	34.8434	33.7666	33.7804	33.7711	33.76	33.7695	34.8641	34.9219	35.0072	34.9334	34.9316
ZMO0026	Sel1 domain protein repeat-containing protein	25.6158	25.6835	25.707	25.6693	25.6647	25.444	25.6572	25.5922	24.0333	24.0272	23.5671	23.8918	24.685	24.5564	24.4394	24.5638	26.0118	25.9626	26.0864	26.0203	27.3542	27.401	27.4521	27.4024	26.3095	26.284	26.2611	26.3241	26.2947	23.0141	21.3802	22.5702	20.9802	21.9862
ZMO0937	Aromatic-amino-acid transaminase (EC 2.6.1.57)	28.4504	28.7052	28.6541	28.6074	29.7903	29.7851	29.4916	29.6956	28.5557	28.5075	28.4182	28.495	27.6012	27.5205	27.5169	27.5467	28.593	28.5877	28.5451	28.5752	29.971	30.0475	29.9728	29.9971	28.6368	28.7549	28.701	28.6873	28.695	28.8267	28.7276	28.8383	28.8503	28.8107
ZMO1040	TonB-dependent receptor	30.5236	30.5415	30.585	30.5503	26.0821	25.7414	26.1199	25.9909	20.3247	20.2171	21.2935	20.6978	24.361	23.6351	24.4586	24.1954	26.5411	26.4192	26.5239	26.4948	27.8935	27.9023	28.0795	27.9584	27.6293	27.6056	27.4878	27.5946	27.5793	23.3346	21.712	21.0437	23.9813	22.5179
ZMO0318	Short-chain dehydrogenase/reductase SDR	29.8708	29.8599	29.8699	29.8669	30.4167	30.3025	30.4345	30.3857	30.125	30.2173	30.1348	30.1596	31.6855	31.6239	31.8239	31.7136	29.9593	29.9499	29.9218	29.9437	31.3871	31.399	31.4749	31.4204	29.6307	29.8245	29.7725	29.8534	29.7703	30.2663	30.2182	30.1321	30.1409	30.1894
ZMO1705	Thioredoxin domain protein	26.0896	26.0733	25.9578	26.0414	27.0198	27.0282	26.7809	26.9474	27.1151	27.1359	26.9425	27.0671	27.5406	27.6216	27.6788	27.6148	28.0513	28.0711	28.02	28.0475	29.7749	29.5796	29.6581	29.6709	27.7987	28.0481	27.9083	28.0114	27.9416	30.3983	30.633	30.5114	30.445	30.4969
ZMO0889	Aldose 1-epimerase (EC 5.1.3.3) (Galactose mutarotase)	28.6522	28.5862	28.5461	28.5955	27.8987	27.8932	28.0165	27.9373	27.8452	27.8342	27.7506	27.8106	27.7754	27.7823	27.8536	27.8042	27.203	27.1328	27.2058	27.1806	28.8112	29.0133	28.97	28.9315	26.9632	26.9388	27.0689	26.9929	26.9909	27.8822	27.7275	27.5316	27.8115	27.7382
ZMO1823	Nitrogenase iron protein (EC 1.18.6.1) (Nitrogenase Fe protein) (Nitrogenase component II) (Nitrogenase reductase)	29.7618	29.694	29.7947	29.7508	23.1876	23.029	23.4796	23.2443	19.9247	21.2228	22.9427	21.8708	20.1536	22.9071	17.419	21.5494	23.6171	23.7408	23.8721	23.7433	22.6468	22.5054	21.2076	22.1199	25.4385	24.0343	23.809	23.5958	24.2194	22.6117	23.5596	23.2951	22.2838	22.9375
ZMO0565	ATP-dependent helicase HrpB	25.9447	25.9019	26.1691	26.0101	25.5072	25.4707	25.7334	25.5752	25.2373	25.067	25.0367	25.1164	25.3075	25.2945	25.3031	25.3017	26.3038	26.5082	25.9866	26.2662	24.4805	24.6546	25.2112	24.7821	26.6787	26.9334	26.7794	26.908	26.8249	24.6388	24.2654	25.447	24.1901	24.6353
ZMO0902	TonB-dependent receptor	25.4779	25.8101	25.6929	25.6668	22.9233	22.5565	22.9421	22.8179	20.9225	21.7343	22.8334	22.0415	21.2	23.4726	22.461	22.6557	25.6044	25.6327	25.6125	25.6165	24.6661	24.1485	24.3978	24.4041	25.2504	26.0167	25.816	25.7274	25.7026	23.0364	20.9913	23.6745	23.0205	22.6807
ZMO0508	GCN5-related N-acetyltransferase	27.2062	27.2199	27.086	27.1719	26.2404	26.0082	26.2764	26.1798	26.9374	26.7801	27.0692	26.9337	28.0129	28.0268	28.1981	28.0818	25.9076	25.9692	26.0709	25.9826	25.0966	24.8419	24.9999	24.9795	26.0147	25.8017	25.571	25.6556	25.7608	24.9799	24.7312	24.6098	24.9954	24.8291
ZMO0137	Sel1 domain protein repeat-containing protein	26.2756	26.3452	26.2854	26.3024	24.7519	24.6998	24.8724	24.7765	26.4672	26.5521	26.6976	26.5754	27.27	27.1708	27.2229	27.2218	24.904	24.8704	25.0041	24.9262	24.144	24.1806	23.977	24.1005	25.2294	25.093	25.0055	24.8737	25.0504	22.7546	23.0341	23.3477	22.9863	23.0307
ZMO1892	Uncharacterized protein	26.5444	26.5198	26.5662	26.5436	26.0543	25.9856	25.9931	26.0113	24.8937	24.5445	24.8004	24.7536	24.0462	23.755	24.0499	23.9568	26.123	26.3612	26.1453	26.2098	25.6597	25.2576	25.3067	25.408	25.8648	25.8708	26.0068	25.904	25.9116	25.5098	25.451	25.6037	25.7438	25.5771
ZMO1632	Succinyl-diaminopimelate desuccinylase (SDAP desuccinylase) (EC 3.5.1.18) (N-succinyl-LL-2,6-diaminoheptanedioate amidohydrolase)	27.8608	28.048	27.8963	27.9373	28.6048	28.5759	28.5939	28.5916	29.289	29.2764	29.2563	29.274	29.4691	29.5099	29.6568	29.5475	26.8002	26.7838	26.7013	26.7618	25.9176	25.9423	26.041	25.967	27.0026	26.9358	26.9093	26.8099	26.9144	26.6832	26.6444	26.6678	26.7772	26.6932
ZMO0130	Acid phosphatase (EC 3.1.3.2)	28.7396	28.8383	28.6813	28.7545	27.6701	27.7129	27.2042	27.5467	27.4274	27.2728	27.1909	27.3004	25.9548	26.0068	25.7929	25.921	29.2382	29.0501	29.1881	29.1588	28.4151	28.4289	28.3349	28.393	29.2389	29.1082	29.1955	29.2107	29.1883	27.1001	26.9045	26.6555	27.1591	26.9548
ZMO1155	Elongation factor Ts (EF-Ts)	31.6571	31.7344	31.6985	31.697	32.5081	32.6023	32.1132	32.4229	32.8988	32.8441	32.6213	32.793	32.7175	32.8508	32.7298	32.7673	32.5848	32.544	32.6401	32.5896	31.8371	31.9651	31.9666	31.923	32.7439	32.5662	32.6596	32.5953	32.6412	32.3448	32.3415	32.3966	32.3724	32.3638
ZMOp129	#N/A	26.2449	26.355	26.3798	26.3278	26.1929	26.2286	26.25	26.224	26.9814	26.9993	26.9447	26.9753	27.5143	27.5076	27.7821	27.6071	25.5402	25.6613	25.6462	25.6159	24.9016	24.8797	25.2006	24.994	25.6607	25.8966	25.6623	25.8527	25.7681	25.0782	25.0084	24.8917	24.8414	24.9549
ZMO1369	Agmatine deiminase (EC 3.5.3.12)	29.8955	29.8772	29.9195	29.8975	29.8529	29.8713	29.9053	29.8766	29.6147	29.7218	29.6826	29.6737	29.2202	29.225	29.3846	29.2786	28.9847	28.9686	29.1144	29.0226	28.4301	28.4484	28.4088	28.4291	29.0556	29.079	29.0322	29.0145	29.0453	28.6373	28.6461	28.5879	28.5873	28.6146
ZMO0629	Flagellin	29.2957	29.2869	29.2925	29.2917	29.3789	29.2708	29.3249	29.3255	28.8541	28.9635	28.9684	28.9296	27.9183	27.7443	27.9213	27.8636	28.8297	28.7009	28.8503	28.7936	29.3791	29.4266	29.3934	29.3997	28.896	28.6441	28.8503	29.0902	28.8701	28.8794	28.7092	28.7639	28.8469	28.7998
ZMO0311	Pyrroline-5-carboxylate reductase (P5C reductase) (P5CR) (EC 1.5.1.2) (PCA reductase)	26.0494	25.7211	25.8635	25.8843	26.6077	26.5708	26.1047	26.4452	26.6744	26.5862	26.3697	26.549	26.6648	26.9839	26.6085	26.7621	27.1046	27.1821	27.2338	27.1735	27.8506	27.7544	27.7856	27.7969	27.1048	27.2324	27.3389	27.1637	27.2099	27.5961	27.6269	27.5794	27.471	27.5683
ZMO0485	Acyl-CoA dehydrogenase domain protein	30.2796	30.3171	30.2802	30.2924	30.634	30.6687	30.7482	30.6845	30.525	30.5162	30.461	30.501	31.0807	31.0256	31.0711	31.0594	30.1504	30.0592	30.1087	30.1061	30.6666	30.8316	30.8082	30.7688	29.7915	29.6879	29.6724	29.7679	29.7299	30.9927	31.0398	31.0717	30.9862	31.0226
ZMO0945	Aldose 1-epimerase	28.9102	28.8941	28.9351	28.9132	29.5326	29.4172	29.4972	29.4831	29.6099	29.6186	29.7326	29.6548	30.4968	30.4057	30.5717	30.493	28.4746	28.5189	28.5032	28.4989	29.2217	29.0965	29.2417	29.1866	28.6525	28.6752	28.65	28.5802	28.6395	28.5117	28.545	28.535	28.4749	28.5166
ZMO1236	Alcohol dehydrogenase 1 (EC 1.1.1.1) (Alcohol dehydrogenase I) (ADH I)	29.4454	29.4115	29.3525	29.4036	30.5481	30.4899	30.4926	30.5104	30.9691	31.034	31.0297	31.0113	32.0456	32.0892	32.2864	32.1443	28.4873	28.5653	28.6181	28.5569	29.3073	29.2645	29.3418	29.3045	28.2255	28.3835	28.4041	28.2737	28.3217	29.501	29.2334	28.9945	29.1539	29.2207
ZMOp223	#N/A	26.9686	27.0694	26.9567	26.9991	27.2102	27.2232	27.2472	27.2269	27.5147	27.5811	27.3714	27.4917	28.0215	27.923	28.0119	27.9861	26.2566	26.2752	26.276	26.2693	27.1308	26.9392	26.9859	27.0186	26.1669	26.4231	26.2376	26.3797	26.3018	27.0952	27.1923	27.1877	27.1388	27.1535
ZMO1993	Alcohol dehydrogenase GroES domain protein	29.1228	29.127	29.1971	29.1494	29.3694	29.4495	29.4731	29.4313	29.6093	29.6454	29.766	29.6751	30.4025	30.2581	30.3828	30.3492	28.4311	28.4878	28.5757	28.4982	29.2289	29.3121	29.2315	29.2575	28.3549	28.3946	28.4376	28.4276	28.4037	29.9181	30.0603	30.1576	30.0089	30.0362
ZMO0247	ATP-dependent protease ATPase subunit HslU	30.888	30.8898	30.9026	30.8935	31.333	31.3472	31.4099	31.3638	31.396	31.4843	31.464	31.4486	31.7067	31.7404	31.8596	31.7704	30.325	30.3463	30.3632	30.3448	31.1352	31.1218	31.0741	31.1103	30.2879	30.3642	30.3513	30.4067	30.3525	31.565	31.6715	31.7166	31.735	31.672
ZMO1375	Ribonuclease 3 (EC 3.1.26.3) (Ribonuclease III) (RNase III)	26.676	26.4955	26.575	26.5841	27.206	27.3327	27.0087	27.1886	27.4509	27.6562	27.3102	27.4795	27.738	27.622	27.6762	27.6795	26.6879	26.8713	26.8393	26.7995	27.5769	27.5303	27.6017	27.5696	26.7506	26.8877	26.9943	26.8422	26.8687	27.6004	27.5801	27.4853	27.4956	27.5404
ZMO0989	Heat shock protein Hsp20	25.7771	25.726	25.5572	25.6898	26.6847	26.8783	26.4417	26.6792	27.5892	27.5718	27.4788	27.5474	27.5339	27.5416	27.6689	27.5828	27.2079	27.2214	27.1996	27.2096	28.3073	27.6411	28.0995	28.0159	27.2111	27.2221	27.3095	27.3524	27.2738	29.8641	30.1283	30.2666	30.1678	30.1067
ZMO0753	Glutaredoxin 3	28.3548	28.0935	28.0134	28.1614	29.01	28.9285	28.9246	28.9549	28.8881	28.8877	29.1912	28.9962	28.8969	28.9806	29.3128	29.0749	28.7783	28.8832	28.9885	28.8833	29.7875	29.615	29.6875	29.6967	28.6445	28.7956	28.7178	28.6905	28.7121	30.3	30.4326	30.6364	30.2206	30.3974
ZMO1184	Electron-transferring-flavoprotein dehydrogenase (EC 1.5.5.1)	30.3386	30.3427	30.3899	30.3572	30.3533	30.2969	30.4198	30.3576	29.9577	30.0424	30.0962	30.0332	29.5118	29.5231	29.5863	29.5408	29.3544	29.3096	29.2114	29.2918	30.1363	30.119	30.0648	30.1067	29.3487	29.3693	29.3369	29.4104	29.3663	29.4636	29.4265	29.5296	29.5995	29.5048
ZMO0246	ATP-dependent protease subunit HslV (EC 3.4.25.2)	27.855	27.9106	27.8831	27.8831	28.6125	28.4815	28.5253	28.5408	28.6889	28.6154	28.7327	28.6798	29.1729	28.9571	29.0107	29.0499	26.9908	27.0996	27.211	27.1005	27.8118	28.0368	27.9282	27.9256	27.0231	26.8316	26.9823	26.9537	26.9477	28.4408	28.5319	28.5767	28.5628	28.528
ZMO1704	Peptidase S16 lon domain protein	23.9996	24.0976	23.7758	23.9639	23.9849	24.0974	23.9865	24.0239	24.5364	24.6267	24.3113	24.4975	24.8545	24.9626	25.0201	24.9474	26.0426	26.0027	25.9668	26.004	26.9805	26.673	26.846	26.8332	26.1265	26.2587	26.2342	26.3453	26.2412	26.9346	27.0644	26.9248	26.9778	26.9754
ZMO1374	NAD-dependent epimerase/dehydratase	28.5763	28.8151	28.8791	28.7626	29.4921	29.5503	29.5224	29.5218	29.7412	29.8364	29.8519	29.8106	30.048	29.9799	30.0835	30.0378	28.2024	28.34	28.2683	28.2702	29.1034	29.1188	29.0853	29.1025	28.3409	28.4093	28.384	28.398	28.3831	29.356	29.3332	29.3038	29.3443	29.3343
ZMO1772	NAD(P)H quinone oxidoreductase, PIG3 family	26.5033	26.6443	26.6023	26.5845	26.8591	26.873	26.9611	26.8985	26.853	26.9469	26.9606	26.921	27.3907	27.4969	27.3291	27.4073	25.7076	25.7795	25.9392	25.8088	26.6939	26.5455	26.71	26.6498	25.9726	26.0822	26.2178	26.1931	26.1164	26.623	26.8446	26.7831	26.5319	26.6956
ZMO0490	Oligopeptidase B (EC 3.4.21.83)	29.2318	29.3137	29.2921	29.2796	29.2538	29.2447	29.3874	29.2968	29.3285	29.316	29.3037	29.3161	29.893	29.8318	30.1207	29.9539	28.5414	28.5763	28.4875	28.5351	29.3743	29.4161	29.3439	29.3781	28.5637	28.6818	28.6479	28.7003	28.6484	29.5255	29.5682	29.6701	29.6935	29.6143
ZMO1135	Peptidase U62 modulator of DNA gyrase	29.3533	29.3293	29.3048	29.3293	29.489	29.4702	29.664	29.5438	29.8014	29.8877	29.9212	29.871	30.319	30.318	30.5004	30.3817	29.2472	29.3767	29.266	29.2967	30.2664	30.2312	30.2511	30.2496	29.4873	29.5594	29.4682	29.6183	29.5333	29.7443	29.7186	29.6742	29.7152	29.7131
ZMO0070	Glutaredoxin, GrxB family	26.0086	25.9461	26.0239	25.9933	27.0619	27.192	26.9943	27.0851	27.1969	26.9991	27.0609	27.088	26.9657	27.162	27.2627	27.1353	27.3474	27.4731	27.4461	27.4222	28.4625	28.3575	28.4435	28.4212	27.5057	27.5544	27.5366	27.5262	27.5307	28.3192	28.4819	28.4847	28.2929	28.3947
ZMO1992	Carboxymethylenebutenolidase (EC 3.1.1.45)	24.4266	24.3824	24.5842	24.467	25.0213	25.3246	24.684	25.0335	25.0534	25.1169	25.0494	25.0736	25.5295	25.4352	25.8095	25.6003	25.7507	25.8114	25.8094	25.7905	26.861	26.7803	26.729	26.7901	25.4909	25.8018	25.8382	25.7041	25.7087	27.7676	27.8475	27.7227	27.6602	27.7495
ZMO2041	#N/A	27.6794	27.8782	27.9624	27.8448	28.0967	28.0525	27.8553	28.0052	27.2806	27.3097	27.2836	27.2914	26.7496	26.769	26.9917	26.841	27.9002	27.8265	27.9443	27.8903	29.1031	29.1379	29.1361	29.1257	27.7262	27.7637	27.8149	27.852	27.7892	29.2065	29.1877	29.19	29.3906	29.2437
ZMO0085	Methyl-accepting chemotaxis sensory transducer	25.9105	25.775	25.87	25.853	25.8998	25.7987	25.8335	25.8446	25.1893	25.1463	24.8187	25.0606	24.6907	24.7283	24.7746	24.7316	24.8457	24.9121	23.261	24.3396	26.5318	26.7684	26.3033	26.5345	25.1065	25.1874	25.1468	24.9003	25.0852	26.1887	26.1411	25.6758	26.203	26.0521
ZMO1243	Uncharacterized protein ZMO1243	25.3856	25.206	25.0425	25.2182	25.0752	25.2737	25.3784	25.2479	24.5138	24.8345	24.5195	24.6306	24.8642	24.4012	24.518	24.6082	25.4562	25.3013	25.6526	25.47	26.1165	26.0779	26.0149	26.0698	25.7141	25.6889	25.6077	25.7658	25.6941	25.6952	25.6749	25.6501	25.5905	25.6527
ZMO1815	TonB-dependent siderophore receptor	25.999	25.7965	25.3032	25.7281	23.0985	21.5077	22.3671	22.4653	21.0933	20.4934	20.7037	20.7852	20.4055	20.1135	22.0097	21.1006	24.1053	23.9515	24.2243	24.0937	21.8345	23.2311	21.6638	22.2431	24.0893	24.0043	24.0743	23.8436	24.0029	22.9165	22.5528	24.1009	23.8524	23.3557
ZMO1260	TonB-dependent receptor	26.4956	26.5429	26.8887	26.6533	23.2744	23.4844	23.3166	23.3614	18.6579	19.5598	19.8235	19.4268	18.3882	19.1619	19.7495	19.2034	25.1866	25.4494	24.9684	25.2015	23.5197	23.8099	23.9868	23.7721	25.4093	25.2328	25.1519	25.3343	25.2821	21.8551	23.2359	23.1267	24.3002	23.1295
ZMO0979	TonB-dependent receptor	28.1255	28.1411	28.1785	28.1485	27.8708	27.8627	27.9884	27.9084	27.6676	27.7255	27.734	27.7094	26.1835	25.8884	26.4251	26.1822	26.6765	26.8118	26.8029	26.7637	25.8895	26.0508	26.228	26.0561	27.0329	27.1051	26.9958	26.8627	26.9991	23.3433	22.3198	23.6156	24.0627	23.3354
ZMO0294	50S ribosomal protein L28	30.7064	30.7116	30.6455	30.6881	31.2292	31.3137	31.2215	31.2554	31.7312	31.4973	31.517	31.5858	31.2241	31.3467	31.2595	31.2777	31.6947	31.5829	31.867	31.7149	31.0493	30.996	31.0672	31.0375	31.4864	31.4088	31.3553	31.4247	31.4188	30.8486	30.9402	30.9809	30.7441	30.8785
ZMO0582	FolC bifunctional protein (EC 6.3.2.17)	28.7528	28.9623	28.9471	28.8905	28.6371	28.5611	28.6434	28.6143	28.6861	28.6008	28.7	28.6629	28.2951	28.2805	28.2871	28.2876	28.6364	28.6002	28.6883	28.6416	28.0094	27.9826	27.9756	27.9892	28.7245	28.714	28.7096	28.6615	28.7024	28.1161	28.1306	28.0224	28.1706	28.1099
ZMO1906	Translation initiation factor IF-3	27.7833	27.1723	27.2148	27.4181	27.6595	28.2097	26.6472	27.6402	28.7275	28.3311	27.6689	28.306	28.3257	28.9301	28.687	28.6686	30.0208	30.1341	30.2177	30.1242	29.5145	29.3598	29.658	29.5108	29.9352	29.9066	30.0866	29.9373	29.9664	29.4316	29.1968	29.4437	29.4927	29.3912
ZMO1140	Acetolactate synthase, small subunit	28.4739	28.4198	28.6151	28.5053	28.0568	28.3388	27.4966	28.005	29.0968	29.1383	28.3839	28.9119	29.1571	29.6395	29.7863	29.5517	29.28	29.4347	29.3228	29.3458	28.7484	28.6215	28.8356	28.7352	29.6237	29.7553	29.6455	29.6413	29.6664	28.6184	28.6996	28.5074	28.3955	28.5552
ZMO1871	Quinolinate synthase A (EC 2.5.1.72)	28.8845	28.5483	28.6915	28.7147	29.7427	29.7638	29.6377	29.7158	29.7358	29.783	29.5416	29.6905	29.8344	29.8984	29.8058	29.8467	29.871	29.8388	29.8326	29.8475	29.4741	29.0106	29.2639	29.2495	29.8214	29.7407	29.7808	29.8023	29.7863	29.5333	29.5833	29.7929	29.6316	29.6353
ZMO1593	Peptidase M61 domain protein	31.6875	31.6004	31.5832	31.6244	31.309	31.2735	31.3965	31.3273	29.7822	29.871	29.8236	29.826	27.8102	27.6974	27.9178	27.8112	30.4173	30.3288	30.4187	30.3883	29.7581	29.7686	29.8478	29.7915	30.8278	30.7975	30.6961	30.7989	30.7801	28.7905	28.6603	28.7865	28.974	28.8028
ZMO1129	Uncharacterized protein	21.5509	21.7243	21.554	21.612	21.6542	21.5853	20.6883	21.371	21.0578	21.4067	21.0325	21.176	21.1351	20.9922	20.5901	20.9237	25.0011	24.5703	24.8035	24.7916	24.3883	24.1223	24.0872	24.1993	24.5785	24.7322	24.589	24.7294	24.6573	24.2879	24.4278	23.6127	23.9707	24.0748
ZMO1845	PhnA protein	28.0017	28.2616	28.3157	28.1994	28.2666	28.1963	28.3344	28.2669	28.8001	28.7719	28.9085	28.8281	29.2563	29.4185	29.2639	29.3149	27.5838	27.4967	27.7303	27.6036	26.7725	27.1699	27.0939	27.0121	27.7889	27.4139	27.6301	27.4787	27.5779	26.7019	26.1649	26.4044	26.7585	26.5074
ZMO0156	Uncharacterized protein	25.2535	24.9497	25.0099	25.0771	26.008	26.05	25.2495	25.8129	26.6862	26.6381	26.5232	26.6174	27.0784	26.9508	26.8317	26.9572	26.9836	26.9822	27.2157	27.0605	27.7588	27.4413	27.7683	27.6562	27.0985	27.0152	27.0356	27.0781	27.0568	26.9006	26.7114	26.81	26.8123	26.8086
ZMO0441	ATP12 ATPase	29.4156	29.5655	29.5455	29.5104	29.8661	29.768	29.723	29.787	30.107	30.1808	30.2553	30.1823	30.374	30.3306	30.729	30.4892	28.2004	28.0663	28.0533	28.1067	28.727	28.6771	28.708	28.704	28.2128	28.4077	28.2094	28.2378	28.2669	28.6981	28.7804	28.7217	28.7319	28.733
ZMO0811	Methionyl-tRNA formyltransferase (EC 2.1.2.9)	26.91	26.8385	26.8344	26.8614	27.55	27.547	27.2094	27.4441	27.8696	27.6693	27.5466	27.7014	27.8387	27.9863	27.8613	27.8969	27.2978	27.2678	27.437	27.3342	27.9162	27.9547	27.9335	27.9348	27.4227	27.3971	27.3758	27.3498	27.3864	27.2327	27.2541	27.3903	27.1922	27.2673
ZMO1353	UPF0303 protein ZMO1353	27.9626	27.9693	28.0462	27.9932	28.9245	28.8656	28.9288	28.9066	28.9884	28.9851	28.9139	28.9629	28.7417	28.7781	28.633	28.7189	28.6611	28.6206	28.8894	28.7237	29.2788	29.2916	29.4111	29.3271	28.6294	28.5379	28.4804	28.455	28.5257	29.4227	29.4136	29.4137	29.2942	29.3861
ZMO0169	Short-chain dehydrogenase/reductase SDR	29.2406	29.3875	29.2804	29.3042	30.5381	30.7058	30.2483	30.5096	30.9608	31.0828	30.8283	30.961	31.3031	31.4477	31.358	31.3708	29.7418	29.8877	29.8581	29.8292	30.53	30.365	30.4127	30.4359	29.8348	30.1661	30.0588	30.049	30.0272	30.7726	30.9101	30.9335	30.6839	30.825
ZMO0694	Uncharacterized protein	25.9475	25.4307	25.5358	25.6557	26.0647	26.8915	25.6554	26.298	27.6144	27.2427	26.5708	27.2045	27.4463	27.984	27.7283	27.7361	27.9775	27.838	27.8534	27.8896	28.5915	28.4541	28.46	28.5019	27.1415	27.5475	27.5666	27.6041	27.4649	29.6577	29.7243	29.6758	29.6276	29.6714
ZMO0362	UvrABC system protein B (Protein UvrB) (Excinuclease ABC subunit B)	28.0133	28.0052	28.0459	28.0216	26.9661	26.902	26.99	26.9532	26.7331	26.8643	26.6744	26.7595	26.8417	26.7593	26.9527	26.8534	26.4577	26.5486	26.5461	26.5175	27.1761	27.1639	27.1132	27.1511	26.3935	26.5534	26.4504	26.5732	26.4926	27.6709	27.607	27.5871	27.6092	27.6186
ZMO0432	Arginase/agmatinase/formiminoglutamase	26.4448	26.2853	26.1912	26.3109	26.8043	26.9127	26.469	26.7407	27.349	27.2874	26.6427	27.1264	27.3628	27.3568	27.2865	27.3358	28.2924	28.2272	28.3843	28.3013	28.9737	28.8351	29.0013	28.9367	28.2179	28.1871	28.069	28.0418	28.1289	30.0108	29.9607	30.0735	29.6965	29.9354
ZMO1488	2-dehydro-3-deoxyphosphooctonate aldolase (EC 2.5.1.55) (3-deoxy-D-manno-octulosonic acid 8-phosphate synthase) (KDO-8-phosphate synthase) (KDO 8-P synthase) (KDOPS) (Phospho-2-dehydro-3-deoxyoctonate aldolase)	30.9736	31.0195	30.9355	30.9766	30.9781	31.0299	31.0875	31.0325	30.6557	30.6312	30.6251	30.6374	30.2133	30.2495	30.5534	30.347	30.5691	30.5632	30.626	30.5861	31.1577	31.2465	31.282	31.2288	30.3214	30.3791	30.3808	30.2803	30.3404	31.0364	31.2373	31.1956	31.137	31.1516
ZMO1350	Molybdopterin binding domain protein	27.2147	26.9258	27.0519	27.069	28.3957	28.3962	28.1138	28.3079	28.1683	28.23	28.0401	28.1483	28.0735	28.1459	28.189	28.1369	28.4182	28.4961	28.5876	28.5006	29.2544	29.0483	29.1547	29.1525	28.2783	28.412	28.4322	28.4462	28.3922	29.5785	29.7839	29.7424	29.5762	29.6703
ZMO1873	Glutaredoxin	26.4291	26.2156	26.2575	26.3037	26.952	26.8425	26.8297	26.8758	27.2797	27.2396	26.8266	27.1293	27.4155	27.3771	27.425	27.406	28.1461	27.916	27.9937	28.0186	28.8525	28.5076	28.7152	28.6918	27.9864	28.0828	27.8186	27.9853	27.9683	29.1514	29.3438	29.427	29.1283	29.2626
ZMO1872	Uncharacterized protein	25.4954	25.4741	25.537	25.5024	25.1328	25.2622	25.3684	25.2577	24.598	24.5747	24.7623	24.6475	24.5183	24.3939	24.5195	24.4784	25.5295	25.4544	24.9458	25.3099	25.9492	26.0145	26.0705	26.0114	25.2952	25.6578	25.4944	25.512	25.4898	26.6751	26.9159	26.4889	26.8644	26.7361
ZMO1392	Uncharacterized protein	27.5214	27.6077	27.6042	27.5783	27.5276	27.6026	27.6892	27.608	27.7148	27.6871	27.8254	27.7436	28.244	28.2117	28.2857	28.2474	27.8375	27.7759	27.8867	27.8334	28.4715	28.5494	28.6223	28.5477	27.6739	27.5442	27.5465	27.6299	27.5986	28.9387	28.7868	28.566	28.8268	28.7796
ZMO1690	Chaperone DnaJ domain protein	29.0135	28.9354	29.0128	28.9877	29.1407	29.1499	29.1817	29.1576	29.1329	29.2393	29.2024	29.1922	29.6194	29.5476	29.7861	29.6545	28.4087	28.4891	28.4938	28.4639	29.1712	29.2685	29.0998	29.1798	28.2732	28.4115	28.3385	28.2919	28.3288	29.7086	29.8566	29.9791	29.8548	29.8498
ZMO1569	Pyruvate formate-lyase-activating enzyme (EC 1.97.1.4)	28.829	28.6287	28.8796	28.7831	29.2185	29.3556	29.0628	29.2172	29.8104	29.7435	29.4383	29.6729	30.0892	30.2159	30.2283	30.1791	25.3735	25.3261	25.4289	25.3762	26.1002	26.1252	26.07	26.0985	25.5345	25.7274	25.6217	25.6467	25.6326	24.3433	23.6819	22.2258	24.1598	23.6027
ZMO0215	5-formyltetrahydrofolate cyclo-ligase (EC 6.3.3.2)	27.2598	27.2682	27.3376	27.2889	27.4213	27.3422	27.2227	27.3311	27.3011	27.532	27.529	27.458	27.9705	27.7313	28.0053	27.9074	26.768	26.5985	26.9061	26.7575	27.591	27.4652	27.4948	27.517	26.3336	26.6237	26.5853	26.683	26.5564	27.9787	28.1147	28.1261	28.0514	28.0677
ZMO1334	YceI family protein	27.6187	27.6165	27.5313	27.5894	28.4982	28.4708	28.4727	28.4806	27.4325	27.5898	27.5824	27.5367	26.7512	26.6033	26.6996	26.686	26.897	26.9418	27.1691	27.0026	27.7421	27.8588	27.6999	27.7669	26.9021	26.9686	26.9789	26.9604	26.9525	28.1484	27.8295	27.6041	27.9982	27.895
ZMO0027	Bifunctional purine biosynthesis protein PurH [Includes: IMP cyclohydrolase (EC 3.5.4.10) (IMP synthase) (Inosinicase) (ATIC); Phosphoribosylaminoimidazolecarboxamide formyltransferase (EC 2.1.2.3) (AICAR transformylase)]	31.1212	31.0866	31.0584	31.089	31.0697	31.0839	31.2511	31.1373	31.6427	31.5989	31.6461	31.6294	32.2591	32.2316	32.2887	32.26	30.4575	30.4569	30.4986	30.471	29.9471	29.8251	29.9324	29.9015	30.553	30.4676	30.4476	30.4592	30.4819	30.3909	30.3637	30.2803	30.3115	30.3366
ZMO1530	KpsF/GutQ family protein (EC 5.3.1.13)	26.7124	26.6625	26.731	26.7023	26.6715	26.6509	26.9178	26.7519	26.7507	26.7511	26.6871	26.73	26.0728	26.1056	25.9318	26.0387	26.1178	26.074	26.1328	26.1082	25.7143	25.5493	25.6464	25.6367	26.2141	26.2136	26.0324	26.1444	26.1511	25.8563	26.0719	26.1362	25.936	26.0001
ZMO1020	Orn/DAP/Arg decarboxylase 2	24.8585	25.0725	24.8239	24.9226	25.5306	24.5818	25.2717	25.1806	25.9072	25.4266	26.2721	25.9094	23.7871	23.7527	24.2228	23.9372	23.9347	24.0081	23.9213	23.9547	23.5183	23.392	23.5574	23.4893	24.3896	24.292	24.2455	24.4476	24.3437	22.7353	22.6275	23.022	23.6233	23.002
ZMOp104	#N/A	26.3015	26.4677	26.3708	26.3816	26.7219	26.6139	26.6814	26.6731	26.5148	26.7128	26.6636	26.6328	26.8287	27.0169	27.1197	26.9934	26.3926	26.3191	26.2882	26.3333	25.8335	25.8344	25.944	25.8707	26.378	26.4136	26.3015	26.4234	26.3791	26.604	26.7523	26.5571	26.6101	26.6309
ZMO1414	Peptidase M22 glycoprotease	24.4403	24.5046	24.5375	24.4947	24.8956	25.0044	25.5165	25.1651	25.2047	25.1146	25.2259	25.1825	25.2015	25.2619	25.9601	25.5175	24.9551	25.1455	25.1902	25.0969	24.824	24.546	24.7184	24.6961	25.2857	25.3658	25.1563	25.3736	25.2954	25.2122	25.0908	24.8972	24.927	25.0318
ZMO0613	Flagellar basal-body rod protein FlgC	25.7601	25.3677	25.1748	25.4551	25.0147	25.1581	24.6585	24.9587	25.4671	25.4451	25.2748	25.3982	23.7812	24.0345	24.3013	24.0546	28.3135	28.1473	28.3585	28.2731	28.628	28.6297	28.5094	28.5891	27.2274	27.2083	27.2391	28.1029	27.4444	26.2941	26.1478	26.1495	26.2083	26.1999
ZMO1568	TonB-dependent receptor	25.1254	25.0976	25.3045	25.1788	25.0764	25.0532	25.2395	25.1255	24.9337	24.9499	25.0338	24.9731	23.8749	24.4024	24.1806	24.1686	23.7149	24.2611	24.0178	23.998	24.3416	24.1806	24.4403	24.3208	24.1838	24.4037	24.1089	24.5438	24.3101	21.4806	22.7907	22.8709	21.4164	22.1397
ZMO0918	Catalase (EC 1.11.1.6)	29.7542	29.8577	29.8144	29.8094	28.4964	28.4633	28.6738	28.5475	27.9982	28.0314	28.0076	28.0125	29.244	29.0976	29.3183	29.2229	28.1241	28.1956	28.1979	28.1725	28.3979	28.6544	28.5035	28.5186	27.8048	27.9445	27.9056	27.942	27.8992	28.7158	28.5555	28.3303	28.4925	28.5235
ZMO0925	Cold-shock DNA-binding domain protein	25.8544	25.9457	25.8244	25.8758	25.2447	25.4602	24.9887	25.244	24.378	24.3365	23.8699	24.2124	21.1153	20.8772	20.3183	20.8074	26.3628	26.251	26.5495	26.3878	26.7189	26.7461	26.9857	26.8169	26.5797	26.4193	26.2069	26.4617	26.4169	25.4336	25.1232	25.31	25.2951	25.2905
ZMO0657	Arginine/ornithine succinyltransferase subunit (EC 2.3.1.109)	29.1753	29.297	29.2542	29.2431	28.6926	28.7249	28.8201	28.7469	27.4343	27.3173	27.4619	27.4059	26.7991	26.961	26.8411	26.8687	28.0618	28.0154	28.1214	28.0662	28.4969	28.6138	28.5767	28.5625	28.3692	28.3646	28.2413	28.3452	28.3301	27.3041	27.2124	27.2748	27.4892	27.3201
ZMO0145	Peptidase M28	29.1592	29.0712	29.151	29.1277	28.676	28.5806	28.7035	28.6544	27.225	27.3756	27.1843	27.264	26.6699	26.7186	26.9093	26.7697	27.9486	27.8408	27.8989	27.8961	28.413	28.4359	28.4274	28.4254	28.2688	28.2038	28.0362	28.1866	28.1738	26.7646	26.4827	26.4458	26.6105	26.5759
ZMO1272	Succinylglutamic semialdehyde dehydrogenase	30.0243	30.0146	30.0285	30.0225	29.5663	29.5219	29.6344	29.5749	28.2604	28.1647	28.1517	28.1931	27.7252	27.6621	27.911	27.77	29.5292	29.5032	29.442	29.4914	29.9464	30.0305	30.1145	30.0305	29.6898	29.6875	29.5895	29.6485	29.6538	29.2861	29.0746	29.021	29.1624	29.136
ZMO0634	Flagellar M-ring protein FliF	27.9953	28.0363	28.0957	28.043	27.5987	27.5436	27.6287	27.5908	27.795	27.8322	27.916	27.8486	26.8415	26.7905	26.9052	26.8465	26.8442	26.9268	26.7447	26.8386	27.3586	27.4462	27.4112	27.4053	27.2282	27.2124	27.2627	27.2376	27.2352	26.6668	26.5617	26.3663	26.8113	26.6015
ZMO0511	Uncharacterized acyl-CoA thioester hydrolase ZMO0511 (EC 3.1.2.-)	27.2264	27.2261	27.0792	27.1789	27.8244	28.0531	27.6302	27.8463	28.1493	28.0392	27.8083	28.0059	27.9745	28.2116	28.1302	28.1088	27.6257	27.7921	27.8631	27.7603	28.7852	27.87	28.4673	28.3741	27.0505	27.2843	27.3625	27.2814	27.2447	28.2747	28.5025	28.6794	28.4607	28.4793
ZMO0258	Histidine kinase	23.3391	23.3839	23.4801	23.4022	22.9195	22.5205	23.0347	22.8412	21.6065	21.9384	22.8011	22.2066	21.4125	20.9374	20.1383	20.9203	24.1228	24.3852	23.5733	24.0271	24.7649	24.8992	24.8908	24.8516	24.1232	23.8754	24.2159	24.2876	24.1255	24.9163	25.0195	24.3458	24.8947	24.7941
ZMO0004	Sulfate adenylyltransferase subunit 1 (EC 2.7.7.4) (ATP-sulfurylase large subunit) (Sulfate adenylate transferase) (SAT)	30.1713	30.2358	30.2754	30.2281	30.0823	30.1337	30.2108	30.1433	30.2347	30.1918	30.2624	30.2299	30.823	30.8638	31.1081	30.9372	29.7038	29.7806	29.5678	29.6841	29.2189	29.1022	29.1823	29.1678	29.6916	29.8123	29.8675	29.4645	29.709	29.7124	29.6383	29.4685	29.5764	29.5989
ZMO0552	Thymidine kinase (EC 2.7.1.21)	23.3597	23.1265	23.6889	23.4103	23.9443	23.9977	24.3819	24.1215	24.4956	24.0508	24.1182	24.2352	24.3628	24.8175	24.3729	24.5338	24.9974	24.9322	24.7553	24.895	24.4606	24.2882	24.393	24.3806	24.7763	24.6806	25.024	24.6589	24.785	25.0112	24.9441	25.0589	25.0597	25.0185
ZMO0820	Phosphoribosylformylglycinamidine synthase subunit PurL (FGAM synthase) (EC 6.3.5.3) (Formylglycinamide ribonucleotide amidotransferase subunit II) (FGAR amidotransferase II) (FGAR-AT II) (Glutamine amidotransferase PurL) (Phosphoribosylformylglycinamidine synthase subunit II)	31.0594	31.0111	30.9879	31.0198	31.0872	31.1044	31.2393	31.1453	31.7819	31.7739	31.7588	31.7716	31.8035	31.7306	31.8451	31.7938	30.5533	30.5788	30.3483	30.4934	30.0588	29.9898	30.049	30.0325	30.787	30.7464	30.6879	30.6988	30.73	30.1464	30.0593	29.8961	30.0629	30.0412
ZMO1291	Peptidase S10 serine carboxypeptidase	29.7695	29.6529	29.7197	29.7148	30.4076	30.351	30.4348	30.3982	28.264	28.3835	28.4648	28.3731	26.7709	26.7535	26.7874	26.7707	28.4417	28.5221	28.4709	28.4782	28.047	27.8908	28.2614	28.0664	29.1014	29.0394	29.0705	29.1007	29.078	27.4773	26.9751	26.99	27.0664	27.1272
ZMO1792	Dihydroxy-acid dehydratase (DAD) (EC 4.2.1.9)	30.6287	30.5626	30.6055	30.5992	30.5749	30.6457	30.704	30.6425	31.0745	31.0397	31.1008	31.0719	31.73	31.6777	31.7928	31.7342	29.9499	30.0914	29.8022	29.9479	29.5841	29.5206	29.5475	29.5507	30.2158	30.1713	30.1794	30.1112	30.1694	29.6066	29.6312	29.4301	29.6374	29.5763
ZMO0610	Flagellar basal-body rod protein FlgF	29.7539	29.5926	29.4951	29.6178	29.0763	29.3622	29.4803	29.3161	29.1964	29.4015	29.2864	29.2972	28.5265	28.2404	28.187	28.3258	28.0632	27.7652	27.6588	27.8291	27.2411	27.6555	27.5187	27.4718	26.8132	26.8727	26.9208	27.1248	26.9329	25.2656	24.9467	25.0798	25.1312	25.1058
ZMO0005	Sulfate adenylyltransferase subunit 2 (EC 2.7.7.4) (ATP-sulfurylase small subunit) (Sulfate adenylate transferase) (SAT)	28.5764	28.8748	28.7999	28.7558	29.1124	29.0636	29.0804	29.0856	29.1941	29.1568	29.3033	29.2194	29.6397	29.7091	29.7928	29.7152	28.8943	28.8976	28.7149	28.8356	28.5118	28.4458	28.4876	28.4818	28.7816	28.8598	28.8345	28.5068	28.7457	28.7578	28.6778	28.6185	28.7034	28.6894
ZMO0113	Para-aminobenzoate synthase, subunit I (EC 4.1.3.27)	28.553	28.6333	28.5269	28.5718	27.9471	28.0748	28.0967	28.041	28.0918	28.0832	28.1329	28.1028	27.6666	27.6012	27.6372	27.6353	27.5919	27.7127	27.4752	27.5933	27.2969	27.2691	27.2332	27.2664	27.6644	27.6598	27.6744	27.6704	27.6672	27.583	27.5146	27.4794	27.5596	27.5341
ZMO0914	Bifunctional protein FolD [Includes: Methylenetetrahydrofolate dehydrogenase (EC 1.5.1.5); Methenyltetrahydrofolate cyclohydrolase (EC 3.5.4.9)]	30.256	30.3522	30.2783	30.2961	30.2397	30.2302	30.2165	30.2288	30.8074	30.7011	30.7622	30.7575	31.2241	31.151	31.0127	31.1319	30.2595	30.2105	30.3398	30.2699	30.0053	30.0186	29.9783	30.0007	30.3098	30.1861	30.1846	30.1512	30.2079	30.5758	30.5436	30.6224	30.6311	30.5932
ZMO0608	Flagellar L-ring protein (Basal body L-ring protein)	28.0416	27.9572	28.126	28.0432	25.9356	25.5246	25.9523	25.8173	27.0614	27.1285	27.2993	27.1666	26.4393	26.3685	26.6067	26.475	26.5203	26.5302	26.4447	26.4984	26.4235	26.7884	26.4853	26.5657	26.7966	26.681	26.7598	26.7191	26.7391	25.2388	24.8392	24.677	25.0597	24.9537
ZMO0602	OmpA/MotB domain protein	27.295	27.2309	27.241	27.2559	27.0602	26.9569	27.0709	27.0303	26.7401	26.8591	26.9129	26.8391	26.4607	26.0808	26.3104	26.2923	26.6491	26.4859	26.7004	26.6118	26.6874	26.8508	26.5951	26.7111	26.6964	26.6387	26.7335	26.7291	26.6994	26.1809	25.86	26.3443	26.164	26.1373
ZMO1026	Uncharacterized protein	25.0812	25.133	24.7614	25.001	25.2701	25.3861	25.3143	25.3243	26.3615	26.271	26.4551	26.3645	26.6101	26.5477	26.5943	26.5843	24.7709	24.7779	24.9443	24.831	24.7777	25.2075	24.8374	24.9409	25.4547	25.335	25.6533	25.0743	25.3793	23.856	22.9143	23.9581	23.6351	23.5909
ZMO0794	Prolyl oligopeptidase (EC 3.4.21.26)	29.6503	29.6321	29.6491	29.6439	29.4739	29.4302	29.5647	29.4907	28.401	28.5001	28.3877	28.4305	27.631	27.7909	27.8312	27.7536	28.5598	28.6126	28.6893	28.6205	28.7447	28.7296	28.8304	28.7682	28.9514	28.9032	28.8443	28.9259	28.9062	27.4393	27.0636	27.0241	27.3555	27.2206
ZMO0668	H+transporting two-sector ATPase C subunit	27.8982	28.2637	27.653	27.9603	28.4037	28.0188	28.4365	28.2984	28.0301	28.3193	28.3438	28.238	29.3471	29.4103	29.2929	29.3509	27.8386	27.509	27.7429	27.6968	28.0595	27.6953	27.796	27.8503	27.9039	28.2277	27.8394	27.9458	27.9792	27.3641	27.8152	27.4258	26.8801	27.3713
ZMO0992	Peptidase S10 serine carboxypeptidase	29.4215	29.4026	29.3683	29.3976	29.5862	29.5758	29.7553	29.6415	28.3312	28.3494	28.3479	28.3429	27.2056	27.2761	27.2803	27.2544	27.8659	27.938	28.1679	27.9906	28.0879	28.2139	28.282	28.1946	28.4525	28.293	28.2573	28.2451	28.312	27.1437	26.4945	26.1152	26.6443	26.5994
ZMO0609	Flagellar basal-body rod protein FlgG (Distal rod protein)	27.8112	27.5133	27.6885	27.6761	26.6224	26.5911	26.8605	26.6964	26.9176	27.2628	27.2684	27.1587	26.6374	26.5626	26.6168	26.606	27.9154	27.8266	27.9214	27.8878	27.9079	28.2048	28.211	28.1079	26.9775	27.0521	27.081	27.2054	27.079	24.7927	24.3277	24.3026	24.1537	24.3942
ZMO1529	Efflux transporter, RND family, MFP subunit	29.6984	29.6798	29.67	29.6828	28.9939	28.9945	29.1569	29.0505	27.9106	27.8356	27.7983	27.849	27.2402	27.2256	27.3278	27.2653	28.8911	29.0067	28.5054	28.8011	29.0824	29.2058	29.1623	29.1502	28.7686	28.8277	28.7079	28.759	28.7658	29.0938	29.037	28.6182	28.957	28.9265
ZMO1604	Phosphodiesterase I (EC 3.1.4.1)	28.1988	28.258	28.2903	28.2495	28.7697	28.7973	28.825	28.7975	27.8593	27.7997	27.711	27.7913	27.016	26.7784	26.8515	26.8854	27.5975	27.5328	27.7093	27.6132	28.0569	27.9981	27.9982	28.0178	27.8401	27.8827	27.8271	27.7948	27.8362	27.2128	27.1469	27.1153	27.2434	27.1796
ZMO1717	TonB family protein	31.6895	31.6476	31.6869	31.6748	31.5472	31.5817	31.6885	31.6071	30.3325	30.4466	30.3768	30.386	29.9058	29.7888	29.9971	29.8998	30.4881	30.4432	30.154	30.3618	30.5941	31.0723	30.673	30.7798	30.7624	30.5473	30.7017	30.583	30.6486	30.0212	29.8353	29.874	30.1567	29.9718
ZMO1237	2-hydroxyacid dehydrogenase homolog (EC 1.1.1.-)	29.0853	29.2266	29.2263	29.1809	27.785	27.8266	27.9482	27.8549	27.3978	27.649	27.6471	27.5694	28.5474	28.4355	28.5258	28.5037	26.831	26.9051	26.8105	26.8489	27.3948	27.2851	27.1821	27.2873	26.5279	26.8802	26.7821	26.8197	26.7525	28.1441	28.0163	28.1306	27.8216	28.0282
ZMO1966	Uncharacterized protein	26.72	26.6473	26.8229	26.7319	26.3879	26.4311	26.5475	26.4571	26.169	25.9985	25.8673	26.0169	25.6019	25.6651	25.5803	25.6163	25.7993	25.8427	25.8846	25.8422	26.2415	26.2955	26.3085	26.2819	25.8502	25.9543	25.9146	25.9825	25.9254	26.052	26.0464	26.0629	25.9477	26.0272
ZMO1081	Uncharacterized protein	24.6506	24.6403	24.4041	24.5694	24.1539	24.4176	23.8809	24.1674	24.3529	24.2626	23.8237	24.1642	22.8804	23.1616	22.9713	23.0092	26.8823	26.967	26.8667	26.9053	27.4503	27.2323	27.3913	27.358	26.9876	27.0209	26.8805	26.982	26.9678	25.7386	25.8012	25.5666	25.6337	25.6851
ZMO1261	Extracellular solute-binding protein family 3	26.3172	26.4626	26.3936	26.3924	24.988	25.3455	25.5338	25.3065	24.4468	24.408	23.8237	24.2529	24.9854	22.7232	23.9221	24.1549	25.1624	25.4219	24.007	24.8638	24.0357	22.9501	23.3917	23.4592	25.1062	25.4707	25.5569	24.6834	25.2043	23.9469	24.3669	23.4632	21.9252	23.4255
ZMO0375	Extracellular sucrase (EC 3.2.1.26) (Beta-fructofuranosidase) (Invertase) (Protein B46) (Saccharase)	27.1569	27.3095	27.2079	27.2262	25.09	24.5311	25.0928	24.9277	28.763	28.8192	29.0224	28.8726	25.2794	24.8324	26.1538	25.529	27.2204	28.1157	27.8392	27.7251	21.8324	28.6765	29.3726	26.6271	29.6444	30.4811	29.6801	29.7681	29.8934	22.8776	23.6446	29.1996	29.2303	26.238
ZMO1986	TonB-dependent receptor plug	25.9699	26.1231	26.2988	26.1369	22.664	22.9279	22.8329	22.8123	21.3806	20.5589	21.4037	21.1641	19.6216	21.2059	20.711	20.6517	24.3268	24.2501	23.8559	24.1443	23.6277	24.0155	21.9132	23.1855	24.2744	24.0652	24.3803	24.2848	24.2512	23.9146	21.933	23.3886	22.0827	22.8297
ZMO1463	TonB-dependent receptor	26.0399	26.0458	26.1151	26.0673	25.399	25.3557	25.3666	25.3739	24.6743	24.6784	24.6256	24.6596	25.0865	24.7106	25.4155	25.0993	25.0235	25.3333	24.7956	25.0508	23.9148	24.2359	24.6626	24.2711	25.3105	25.6396	25.6944	25.2772	25.4804	23.2862	24.6016	23.0731	23.7297	23.6727
ZMO1403	Peptidase M23	27.6089	27.6399	27.3458	27.5374	26.8781	27.1637	27.1202	27.0594	25.6694	25.5481	25.7703	25.6655	25.3082	24.7027	25.155	25.0774	26.5373	26.6859	26.7278	26.6503	25.6387	26.4818	25.9102	26.0102	26.3572	26.2682	26.7561	26.3225	26.426	25.7066	25.3732	25.9096	25.8466	25.709
ZMO0727	50S ribosomal protein L10	30.6599	30.7273	30.6945	30.6942	30.8235	31.1477	29.7447	30.685	31.281	31.5589	30.0584	31.0971	31.0767	31.3092	31.4964	31.3043	31.8879	31.8864	32.1036	31.9593	31.6808	30.9876	31.4089	31.3591	31.4676	31.3468	31.3733	31.3982	31.3965	30.8079	30.9585	31.0739	31.1988	31.0098
ZMO1439	Nitrilase/cyanide hydratase and apolipoprotein N-acyltransferase	25.402	25.352	25.255	25.3376	25.1253	25.1197	25.0489	25.0984	24.6346	24.8686	24.6651	24.7266	24.407	24.4682	24.4681	24.448	28.8112	29.1521	29.1219	29.0284	28.6137	28.093	28.6427	28.4498	28.4307	28.7079	28.5741	28.7226	28.6088	26.5119	25.9349	26.7453	25.7997	26.248
ZMO1507	Inorganic pyrophosphatase (EC 3.6.1.1) (Pyrophosphate phospho-hydrolase) (PPase)	28.1981	27.4725	27.4953	27.7631	27.751	28.1365	26.99	27.7003	28.8612	28.6816	27.7964	28.5156	28.3869	28.8782	28.5298	28.6133	29.9816	29.7144	29.9615	29.8858	29.5661	28.9006	29.4589	29.3085	29.5537	29.7271	29.6477	29.6598	29.647	28.5627	28.6661	29.048	28.5281	28.7012
ZMO0153	Probable transcriptional regulatory protein ZMO0153	30.9188	30.9037	30.6878	30.8405	30.7473	30.7777	30.74	30.7551	30.9898	31.0858	31.1804	31.0874	31.7289	31.7219	31.7688	31.74	30.2288	30.2076	30.2096	30.2153	29.7659	29.6185	29.6611	29.6818	30.3444	30.4025	30.4421	30.3953	30.3961	29.3295	29.2927	29.1806	29.3425	29.2863
ZMO1234	1-deoxy-D-xylulose-5-phosphate synthase 1 (EC 2.2.1.7) (1-deoxyxylulose-5-phosphate synthase 1) (DXP synthase 1) (DXPS 1)	25.7007	25.8212	25.6503	25.7259	25.9369	25.8913	26.1029	25.9799	25.2759	25.8131	25.5691	25.5693	24.4576	24.3446	24.9653	24.6152	28.8847	28.9447	28.8486	28.8927	28.381	28.2998	28.4231	28.368	28.9279	28.8767	28.8277	28.8803	28.8782	27.6179	27.3127	27.1918	27.3871	27.3773
ZMO0550	30S ribosomal protein S15	26.9488	26.5859	26.5881	26.7179	27.2602	27.3577	26.9506	27.1997	27.0951	27.5762	26.6713	27.1615	27.3769	27.7819	27.2822	27.497	29.6144	29.7527	29.5141	29.627	29.4719	28.557	29.2834	29.1041	29.361	29.0355	29.1908	29.3104	29.2244	28.6262	28.3612	28.9131	29.082	28.7456
ZMO2004	30S ribosomal protein S19	30.3379	30.0642	30.1038	30.1737	30.2604	30.41	30.1865	30.2886	30.8839	30.9068	30.6847	30.8285	30.7214	30.9124	30.6656	30.7704	32.0996	32.1474	32.2263	32.1578	31.5998	31.6321	31.674	31.6353	32.0267	31.8965	32.0126	31.9033	31.9598	31.5773	31.4423	31.3001	31.2383	31.3895
ZMO1100	Nucleotidyl transferase	28.1692	28.1345	28.0761	28.1271	28.8002	28.8497	28.6489	28.7688	29.3512	29.1927	29.3046	29.2843	29.5702	29.5199	29.5861	29.559	28.7806	28.843	28.9683	28.864	28.2902	28.3473	28.3903	28.3426	28.926	28.8923	28.9428	28.9199	28.9203	28.4587	28.2787	28.1589	28.3102	28.3016
ZMO0827	UDP-N-acetylmuramoyl-tripeptide--D-alanyl-D-alanine ligase (EC 6.3.2.10) (D-alanyl-D-alanine-adding enzyme)	28.3977	28.6211	28.5633	28.5304	28.4088	28.3383	28.4082	28.3855	28.097	28.1231	28.1713	28.1308	27.8107	27.8026	27.9883	27.8698	27.8412	27.9004	27.796	27.8459	27.2842	27.3209	27.4402	27.3484	27.7919	27.8653	27.8826	27.9304	27.8675	27.3159	27.3009	27.1827	27.3279	27.2819
ZMO1981	tRNA uridine 5-carboxymethylaminomethyl modification enzyme MnmG (Glucose-inhibited division protein A)	28.1615	28.1213	28.1148	28.1327	28.2551	28.162	28.2697	28.2297	27.7501	28.0166	27.8062	27.8623	27.5086	27.4825	27.6092	27.5345	27.0612	27.2025	27.0204	27.0947	26.6139	26.5796	26.6091	26.6008	27.0667	27.2665	27.1902	27.2372	27.1901	26.6838	26.6126	26.3826	26.4704	26.5373
ZMO1167	Peptidase S15	30.2481	30.2543	30.1865	30.2299	29.7515	29.7286	29.8596	29.781	29.3802	29.4015	29.2805	29.355	29.0852	29.0506	29.0902	29.0755	29.2119	29.1387	29.2633	29.2046	28.6236	28.612	28.8973	28.711	29.5514	29.5706	29.4201	29.4544	29.4991	27.0423	26.5515	26.3986	26.3719	26.5911
ZMOp124	#N/A	27.9297	27.9721	27.9676	27.9566	27.8269	27.8237	27.7545	27.8021	28.3097	28.3149	28.3204	28.315	28.6928	28.8742	28.9908	28.8577	27.9281	27.8562	27.9967	27.927	27.3177	27.5412	27.4769	27.4453	28.0356	27.9427	28.0083	27.8431	27.9574	26.8116	26.5354	26.493	26.5409	26.5952
ZMO0188	TonB-dependent siderophore receptor	28.8961	28.8668	28.8456	28.8696	27.8112	27.8778	27.8969	27.8625	27.8505	27.9421	27.7719	27.8565	26.4709	26.8423	26.9927	26.7849	26.6925	26.7652	26.3075	26.5884	26.0532	26.1663	26.12	26.1132	27.0497	27.0878	26.9717	26.8755	26.9962	22.4965	22.5034	23.6727	21.1875	22.465
ZMO0868	Hopene-associated glycosyltransferase HpnB	25.8341	25.7871	25.6889	25.7713	25.1478	24.8562	25.3055	25.115	24.9266	25.1435	25.1964	25.0935	24.5706	24.0655	24.9304	24.5647	24.8571	25.1244	24.0595	24.6803	24.2312	24.1537	24.2554	24.2134	25.3716	25.6043	25.3277	25.4493	25.4382	23.4576	23.1745	22.509	22.6362	22.9443
ZMO1895	PfkB domain protein	29.5776	29.6705	29.7014	29.6508	29.7944	29.763	29.6579	29.7396	29.8602	29.8805	29.8984	29.8798	30.2527	30.2202	30.2824	30.252	29.0224	29.1279	29.1172	29.0891	28.6549	28.5721	28.678	28.635	29.2512	29.3412	29.2181	29.1523	29.2407	28.3847	28.3638	28.2245	28.3844	28.3394
ZMO1429	RND efflux system, outer membrane lipoprotein, NodT family	30.0083	29.9635	29.9893	29.9871	29.7751	29.7187	29.8379	29.7781	29.5806	29.6113	29.7192	29.6383	29.3825	29.2379	29.3128	29.3123	29.1391	29.183	29.014	29.112	28.7079	28.6059	28.6615	28.6584	29.2701	29.2479	29.2907	29.2598	29.2671	28.5495	28.3702	28.0665	28.3908	28.3442
ZMO1298	TonB-dependent receptor plug	28.7345	30.5313	29.0015	29.6549	25.4234	25.0264	25.2481	25.2417	22.2347	22.5537	23.6955	22.9717	25.3358	21.8984	25.1022	24.709	22.7518	23.8814	23.218	23.2837	23.0832	22.5662	22.8723	22.8406	24.1211	23.52	23.7002	23.766	23.7768	23.8389	23.1374	22.6472	21.7736	22.8493
ZMO0847	Porin	30.9086	30.9725	30.8845	30.9224	30.6625	30.6613	30.8548	30.7291	30.5921	30.7251	30.6957	30.6721	30.1561	30.0602	30.2395	30.1538	30.4821	30.4759	30.5975	30.5185	29.9739	30.1263	30.2043	30.1015	30.5791	30.4704	30.4414	30.5099	30.5002	31.0038	30.711	30.5422	30.7251	30.7455
ZMO1451	Purine nucleoside permease	28.131	28.1899	28.0585	28.1275	27.7814	27.7016	27.9779	27.825	27.6248	27.6838	27.6758	27.6617	27.1143	27.075	27.4328	27.2165	27.954	28.044	28.0928	28.0303	27.6526	27.4504	27.7405	27.6145	28.2959	28.2548	28.24	28.1106	28.2253	27.2269	27.1007	27.0864	27.2953	27.1773
ZMO0862	Nucleoid-associated protein ZMO0862	27.5447	27.4314	27.399	27.4597	28.726	28.8307	28.6681	28.7432	28.8848	28.7655	28.7873	28.8135	28.2615	28.548	28.5767	28.4689	28.6842	28.6828	28.8852	28.7507	28.5124	28.1391	28.3661	28.3392	28.4903	28.3442	28.3519	28.3593	28.3864	28.2589	28.3045	28.5208	28.3123	28.3491
ZMO1393	Permease YjgP/YjgQ family protein	26.5962	26.565	26.6638	26.6089	25.9449	25.9315	26.0423	25.9738	25.7639	25.5111	25.8162	25.7031	25.5049	25.6321	25.0616	25.4195	23.8792	23.719	23.6855	23.7612	23.3322	23.5705	23.1473	23.35	24.0919	24.2569	23.7069	23.7526	23.9521	23.1455	23.2298	22.6522	23.4216	23.1123
ZMO1057	GCN5-related N-acetyltransferase	25.2011	24.7648	24.8754	24.9592	25.5577	25.9571	25.2902	25.628	26.4566	26.4764	26.1807	26.3774	25.5313	25.6566	25.6552	25.6156	26.5214	26.695	26.6579	26.6247	26.3012	26.1566	26.1889	26.2156	26.7542	26.8822	26.7829	26.8586	26.8195	26.381	26.2888	26.1767	26.1405	26.2467
ZMO0538	Adenylate kinase (AK) (EC 2.7.4.3) (ATP-AMP transphosphorylase) (ATP:AMP phosphotransferase) (Adenylate monophosphate kinase)	29.1251	29.0627	29.1496	29.113	29.6146	29.7099	29.4346	29.5909	29.9154	29.7962	29.7899	29.835	29.9745	29.9919	29.941	29.9693	29.9261	29.9187	30.0194	29.9547	29.5944	29.5075	29.5509	29.551	29.9538	29.9491	29.9588	29.982	29.9609	29.6121	29.5898	29.5831	29.5025	29.5718
ZMO0545	Indole-3-glycerol phosphate synthase (IGPS) (EC 4.1.1.48)	26.2041	26.2151	26.2638	26.2279	26.818	26.7294	26.4554	26.6757	26.9172	26.9498	26.8749	26.9143	26.8827	26.7341	26.8711	26.8309	26.9247	27.027	27.1112	27.0209	26.5599	26.5933	26.7178	26.6237	27.0877	27.0654	27.1817	27.0844	27.1048	27.0954	27.035	26.9293	26.9726	27.0081
ZMO1622	DNA primase (EC 2.7.7.-)	26.3212	26.2322	26.1224	26.2275	25.7145	25.7334	25.8236	25.758	25.5975	25.688	25.8106	25.7013	25.3599	25.2977	25.2514	25.3037	25.8029	25.7938	25.7239	25.7735	25.3946	25.4276	25.3751	25.3991	25.8709	25.9134	25.8415	25.9172	25.8858	24.9537	25.0041	25.0104	24.9686	24.9842
ZMO1694	TonB-dependent receptor	31.9264	31.9185	31.937	31.9274	31.7722	31.7287	31.8551	31.7863	31.6125	31.6726	31.6626	31.6495	31.162	31.0522	31.2088	31.1425	31.1787	31.1434	31.1663	31.1628	30.6507	30.8504	30.866	30.789	31.3097	31.2305	31.2065	31.2008	31.2369	31.7864	31.5009	31.0331	31.5513	31.4679
ZMO0576	Pseudouridine synthase (EC 5.4.99.-)	28.7924	28.8073	28.6992	28.7671	28.3762	28.479	28.5216	28.4602	28.3184	28.2385	28.3069	28.2883	27.7572	27.887	28.1378	27.9361	27.4801	27.4757	27.4875	27.4811	27.0338	27.1799	27.1151	27.1096	27.5955	27.7118	27.5876	27.5182	27.6033	27.1301	27.0431	26.9549	27.0829	27.0528
ZMO1627	GTP-binding protein EngB (GTP-binding protein CgpA)	25.9151	25.5478	25.0781	25.5536	25.9418	26.2013	24.774	25.7586	26.5159	26.2155	25.1768	26.0732	26.2191	26.5232	26.2375	26.3334	26.9187	27.0596	27.1146	27.0309	26.7738	26.4094	26.808	26.6637	27.098	27.0584	27.0249	27.0723	27.0634	26.7549	26.7099	26.5822	26.6576	26.6762
ZMO0491	Peptidase M24	30.137	30.2163	30.179	30.1778	30.255	30.288	30.4011	30.3161	29.672	29.6897	29.586	29.6499	29.6037	29.5127	29.6015	29.5733	29.0902	29.0826	29.0148	29.0626	28.6384	28.6352	28.8308	28.7015	29.1397	29.1347	29.1148	29.1142	29.1258	29.1226	28.9278	28.9654	28.9086	28.9811
ZMO1300	Uncharacterized protein	30.3661	30.3578	30.208	30.3125	30.1447	30.0418	30.113	30.1004	30.1659	30.1441	30.2066	30.1724	29.6678	29.6749	29.8219	29.7233	29.3656	29.292	29.3505	29.336	29.015	28.9652	28.9504	28.9769	29.3382	29.3718	29.3631	29.3828	29.364	28.7526	28.722	28.7433	28.8188	28.7592
ZMO1619	GatB/YqeY domain-containing protein	25.3978	24.7249	24.7825	25.0019	25.6298	25.9247	24.9433	25.5549	26.2974	26.0633	25.3504	25.9567	25.7963	26.6101	26.0159	26.183	28.1038	28.194	28.3104	28.2027	28.3146	27.2557	27.9611	27.8438	27.6775	27.7714	27.811	27.7387	27.7496	27.3028	27.1511	27.3342	27.1387	27.2317
ZMO0238	ATP synthase subunit delta (ATP synthase F(1) sector subunit delta) (F-type ATPase subunit delta) (F-ATPase subunit delta)	27.3117	26.2671	26.1164	26.669	27.3577	27.5584	26.8242	27.2787	27.8582	28.3496	26.8201	27.8057	28.3737	28.6443	28.8223	28.6251	29.1066	29.4013	29.4642	29.3241	29.4279	28.3378	29.1587	28.9748	28.7302	28.5815	28.5846	28.5964	28.6232	28.404	28.6523	28.6991	28.8082	28.6409
ZMO0593	3-dehydroquinate synthase (EC 4.2.3.4)	30.405	30.6972	30.6572	30.5921	30.5694	30.539	30.5108	30.5399	30.3943	30.4405	30.4307	30.422	29.9311	29.911	30.0728	29.9735	30.4256	30.4733	30.4745	30.4578	30.1339	30.0893	30.1188	30.114	30.5035	30.4839	30.5124	30.5028	30.5006	30.2867	30.2946	30.2968	30.3124	30.2976
ZMO0859	Aminotransferase class V	25.6788	25.8128	26.0393	25.8513	25.8128	25.8214	25.9777	25.8726	26.2451	26.4159	26.4376	26.3687	26.712	26.6972	26.8358	26.7497	25.575	25.5652	25.5208	25.5537	25.2108	25.1607	25.2759	25.2158	25.3879	25.39	25.495	25.5868	25.465	25.7445	25.7969	25.8418	25.9091	25.8231
ZMO1519	Ribose-phosphate pyrophosphokinase (RPPK) (EC 2.7.6.1) (5-phospho-D-ribosyl alpha-1-diphosphate) (Phosphoribosyl diphosphate synthase) (Phosphoribosyl pyrophosphate synthase) (P-Rib-PP synthase) (PRPP synthase) (PRPPase)	30.4214	30.6085	30.5352	30.5237	30.9942	30.94	30.8871	30.9411	31.3513	31.3327	31.2983	31.3276	31.5127	31.5361	31.5943	31.5481	30.5676	30.6051	30.5506	30.5744	30.2929	30.0795	30.3557	30.2427	30.8095	30.6566	30.6169	30.6845	30.6919	30.084	30.041	29.8783	29.9071	29.9776
ZMOp123	#N/A	26.6702	26.7201	26.7791	26.7238	26.3474	26.4183	26.4248	26.3972	26.6996	26.8129	26.9966	26.8416	27.253	27.2941	27.4805	27.346	25.9707	25.8989	25.8519	25.9072	25.566	25.7154	25.4489	25.5768	25.9232	25.8146	26.0032	25.9352	25.9191	25.8452	25.8485	25.9061	26.0625	25.9156
ZMO0870	Squalene synthase HpnD	28.9419	29.0092	28.9688	28.9736	28.7591	28.7121	28.8772	28.7845	28.6943	28.7019	28.7432	28.7133	27.9412	28.0338	28.3863	28.1335	28.5745	28.6902	28.6938	28.6528	28.3262	28.253	28.3919	28.3237	28.7851	28.8021	28.7698	28.7586	28.7789	28.1337	28.0211	27.9759	28.0599	28.0476
ZMO0970	Purine nucleoside permease	27.6769	27.7876	27.6518	27.7067	27.6082	27.7259	27.7892	27.7097	27.2727	27.2783	27.2575	27.2695	27.0352	27.0362	27.2172	27.0988	26.7859	26.616	26.7812	26.7277	26.3105	26.4731	26.4309	26.4048	26.844	26.746	26.7976	26.8237	26.8028	26.0228	25.7395	25.5465	25.9572	25.8165
ZMO0278	3'-5' exonuclease	28.1064	28.1338	28.0408	28.0942	28.2359	28.3416	28.0701	28.2201	29.0315	28.8536	29.0001	28.9638	29.6229	29.5635	29.4128	29.5358	28.4081	28.5096	28.4768	28.4649	28.09	28.199	28.1387	28.1426	28.6862	28.6301	28.7975	28.6589	28.6932	27.8961	27.6244	27.6113	27.686	27.7045
ZMO0106	3-isopropylmalate dehydratase small subunit (EC 4.2.1.33) (Alpha-IPM isomerase) (IPMI) (Isopropylmalate isomerase)	29.4442	29.5254	29.4877	29.4861	29.2731	29.2635	29.2619	29.2662	30.035	29.9981	30.0965	30.0437	30.6202	30.5471	30.6731	30.6144	29.121	29.0618	29.1728	29.1185	28.8443	28.7314	28.8291	28.8016	29.0917	29.1	29.1391	29.2263	29.1393	28.8557	28.971	28.9273	28.865	28.9047
ZMO1388	Gamma-glutamyltransferase (EC 2.3.2.2)	29.5685	29.4894	29.5597	29.5396	29.4376	29.4	29.5319	29.4576	29.3839	29.3693	29.3007	29.3517	28.7945	28.8203	28.7955	28.8035	28.477	28.4863	28.6453	28.5362	28.221	28.2231	28.2187	28.221	28.7005	28.5498	28.5	28.5156	28.5665	27.8372	27.5301	27.5953	27.6496	27.653
ZMO0242	H+transporting two-sector ATPase delta/epsilon subunit	28.5805	28.7671	28.7213	28.6918	29.0797	29.1414	28.9354	29.0547	29.4415	29.2769	29.3559	29.3597	29.6682	29.9127	29.9817	29.8603	29.2627	29.2344	29.4947	29.3306	28.8179	29.1541	29.0953	29.0224	29.5831	29.2686	29.4385	29.2779	29.392	29.1797	28.8096	29.0459	29.1726	29.0519
ZMO0875	4-hydroxy-3-methylbut-2-enyl diphosphate reductase (EC 1.17.7.4)	31.1634	31.157	31.1133	31.1447	30.9225	30.9582	31.048	30.9772	30.4068	30.4295	30.3451	30.3942	29.7954	29.78	29.8697	29.8156	30.5038	30.6171	30.5658	30.5622	30.1747	30.3423	30.3035	30.2735	30.6315	30.4696	30.5661	30.5576	30.5562	30.1293	29.9898	29.8713	30.0437	30.0085
ZMO1225	30S ribosomal protein S6	30.5169	30.8363	30.8059	30.7267	31.2124	31.2344	30.282	30.9723	31.5225	31.3351	31.3365	31.4008	31.2847	31.4861	31.4429	31.4071	31.9329	32.0452	31.9629	31.9803	31.788	31.5132	31.8243	31.7085	32.0537	32.0883	32.0614	32.0928	32.0741	31.6425	31.5503	31.5525	31.5222	31.5669
ZMO0605	Flagellar hook-associated protein FlgK	28.4979	28.5071	28.5013	28.5021	28.0573	28.0523	28.1376	28.0829	28.0978	28.2026	28.2435	28.1826	27.4099	27.5486	27.5111	27.491	27.4504	27.5655	27.5403	27.5187	27.1746	27.3044	27.264	27.2477	27.652	27.7009	27.7331	27.7752	27.7153	25.8502	25.7412	25.7762	25.9063	25.8185
ZMO1285	Glucose-methanol-choline oxidoreductase	27.6544	27.6115	27.6899	27.6523	26.766	26.7503	26.9413	26.8219	26.5114	26.4153	26.4301	26.4529	26.73	26.6947	26.7336	26.7196	26.009	26.1585	25.9768	26.0481	25.8354	25.7658	25.7471	25.7827	26.2867	26.4423	26.3402	26.352	26.3553	26.1723	26.1461	25.8703	26.0302	26.0547
ZMO1203	tRNA (cytidine/uridine-2'-O-)-methyltransferase TrmJ (EC 2.1.1.200) (tRNA (cytidine(32)/uridine(32)-2'-O)-methyltransferase) (tRNA Cm32/Um32 methyltransferase)	25.6742	25.4803	25.6629	25.6085	26.1405	26.272	25.8802	26.1066	26.102	26.0588	26.1893	26.1177	26.1928	26.387	26.2566	26.2811	26.6701	26.5674	26.6765	26.638	26.4933	26.2537	26.3722	26.3731	26.8948	26.7844	26.8637	26.7846	26.8319	26.5237	26.4398	26.3724	26.4808	26.4542
ZMO1299	Capsular polysaccharide biosynthesis protein	29.8139	29.8587	29.8222	29.8317	29.1409	29.1707	29.2232	29.1787	29.2562	29.305	29.3251	29.2957	28.7517	28.7865	28.9588	28.8352	28.4403	28.5071	28.4598	28.4691	28.1985	28.2508	28.1677	28.2057	28.4746	28.6191	28.5481	28.5734	28.5538	27.8637	27.7712	27.7045	27.9421	27.8204
ZMO0857	Uncharacterized protein	28.5811	28.4392	28.3333	28.4548	29.7564	29.7818	29.5242	29.6921	30.101	29.886	30.0638	30.0199	29.8202	29.7212	29.8033	29.7822	29.7175	29.7858	29.7747	29.7593	29.6257	29.2578	29.6187	29.5007	29.616	29.517	29.6498	29.5832	29.5915	29.0935	28.8846	28.9295	28.9183	28.9565
ZMO1279	Acyl carrier protein (ACP)	29.5229	29.0916	29.3124	29.3197	30.589	30.648	30.5103	30.5835	30.6983	30.5909	30.7846	30.6935	30.6412	30.5686	30.4664	30.5605	31.0843	30.9956	31.1471	31.0757	30.978	30.5542	30.9268	30.8197	30.9578	31.0062	31.0301	31.0849	31.0197	30.6584	30.5581	30.8858	30.3225	30.6062
ZMO0813	Peptide deformylase (PDF) (EC 3.5.1.88) (Polypeptide deformylase)	25.7165	25.3277	25.3108	25.4642	26.1737	26.2098	25.5705	26.013	26.4604	26.3377	25.8176	26.231	26.7813	26.8742	26.741	26.7999	28.0854	27.8809	27.9632	27.9765	27.819	27.5162	27.8341	27.7231	27.8199	27.6537	27.6977	27.7794	27.7377	28.0531	28.0675	28.2554	27.8738	28.0625
ZMO1014	Translation initiation factor IF-1	26.8737	26.5535	26.4366	26.6333	26.7939	26.9119	26.5097	26.7482	27.1815	27.2586	26.9061	27.1232	27.2362	27.5169	27.5738	27.4497	28.9315	28.9841	28.8451	28.9202	28.7857	28.4682	28.7585	28.6708	28.9134	28.6478	28.9179	28.9689	28.862	28.5802	28.5669	28.3409	28.4468	28.4837
ZMO1900	Phosphate acyltransferase (EC 2.3.1.n2) (Acyl-ACP phosphotransacylase) (Acyl-[acyl-carrier-protein]--phosphate acyltransferase) (Phosphate-acyl-ACP acyltransferase)	26.8874	27.1304	27.1136	27.048	27.5818	27.6892	27.307	27.5348	27.7758	27.7204	27.5621	27.6889	27.5559	27.613	27.7278	27.634	27.0343	27.2792	27.2959	27.2031	27.0739	26.8002	27.0029	26.959	27.286	27.3867	27.2575	27.3312	27.3153	27.2073	27.1642	27.116	27.114	27.1504
ZMO0349	UPF0301 protein ZMO0349	22.0019	21.9769	21.5981	21.8704	22.3476	22.2743	22.1674	22.265	21.8656	22.3601	22.4758	22.2571	22.2961	22.4991	22.7596	22.5308	23.4935	23.4016	23.7163	23.5371	23.4853	22.9391	23.4623	23.2956	23.1467	23.11	23.073	22.8868	23.0541	23.1747	22.9836	23.2266	22.726	23.0277
ZMO1500	Imidazole glycerol phosphate synthase subunit HisF (EC 4.1.3.-) (IGP synthase cyclase subunit) (IGP synthase subunit HisF) (ImGP synthase subunit HisF) (IGPS subunit HisF)	27.7532	27.5805	27.7272	27.689	28.0148	28.0344	27.9237	27.9917	28.44	28.3476	28.3987	28.3959	28.6726	28.8011	28.7592	28.7453	27.8333	27.946	28.0648	27.948	27.7334	27.5313	27.8554	27.7067	28.0325	28.1751	27.9863	28.033	28.0567	27.9295	27.9801	27.8648	27.9002	27.9186
ZMO0182	Adenosylhomocysteinase (EC 3.3.1.1) (S-adenosyl-L-homocysteine hydrolase) (AdoHcyase)	31.8494	31.9416	31.9013	31.8979	32.1225	32.0703	32.2587	32.1527	32.2702	32.2936	32.2793	32.2811	32.4701	32.4633	32.5938	32.5103	31.2065	31.2458	31.1777	31.21	30.9515	30.9226	31.0328	30.969	31.2665	31.3046	31.2198	31.2389	31.2574	30.5002	30.3702	30.2483	30.4004	30.3798
ZMO2014	Uncharacterized protein	24.8022	25.1596	24.9624	24.9822	25.1681	25.3648	24.9792	25.1793	25.7838	25.7813	25.5849	25.7196	25.8536	25.8287	25.9438	25.8762	25.7519	25.7239	25.8064	25.7607	25.4187	25.6165	25.5303	25.5218	25.7415	25.7089	25.8418	25.7706	25.7657	25.1254	25.1365	25.2518	25.308	25.2054
ZMO0803	Sporulation domain protein	27.8027	27.814	27.791	27.8026	27.2782	27.3221	27.4545	27.3535	27.1132	27.1514	27.1844	27.15	26.937	26.7335	26.9604	26.8805	27.2311	27.3541	27.5079	27.3644	27.1446	27.115	27.1197	27.1264	27.2598	27.2966	27.2908	27.3043	27.2879	27.1984	27.0588	27.148	27.1576	27.1407
ZMO1741	Elongation factor 4 (EF-4) (EC 3.6.5.n1) (Ribosomal back-translocase LepA)	30.0952	30.1554	30.0679	30.1067	29.807	29.8836	29.9488	29.8809	29.5185	29.6358	29.7262	29.6293	29.1354	29.1348	29.3437	29.208	29.5561	29.62	29.4392	29.5384	29.3452	29.2408	29.3335	29.3065	29.5832	29.6929	29.5517	29.6798	29.6269	29.3015	29.1896	29.1601	29.2852	29.2341
ZMO0611	Flagellar basal body protein	32.2805	32.1597	32.2167	32.2198	32.4947	32.4352	32.5499	32.494	32.3246	32.5059	32.4487	32.4283	31.6249	31.4553	31.6601	31.5828	31.1159	30.9755	31.0347	31.042	30.6395	30.9926	30.8153	30.8158	31.257	31.0003	31.138	31.0734	31.1171	29.2594	28.7886	28.7732	29.1061	28.9818
ZMO1525	RND efflux system, outer membrane lipoprotein, NodT family	28.5627	28.4525	28.5448	28.5208	27.5455	27.6016	27.7604	27.6387	26.5508	26.669	26.6207	26.6143	26.2897	26.0728	26.503	26.2992	27.7336	27.6619	27.4129	27.6028	27.3529	27.3971	27.3935	27.3811	27.6663	27.7159	27.6664	27.6579	27.6766	27.1838	27.0882	26.557	27.004	26.9582
ZMO1370	N-carbamoylputrescine amidase	28.8934	28.7666	28.8693	28.8441	28.8086	28.7281	28.9446	28.8299	28.6796	28.6282	28.6674	28.6586	28.0971	28.2012	28.3116	28.206	28.0367	28.1266	28.1637	28.109	27.8495	27.8536	27.9624	27.8885	28.0932	28.1461	28.0953	28.2454	28.145	28.075	28.1302	28.1517	28.1142	28.1177
ZMO0131	Metallophosphoesterase	29.2202	29.2407	29.1382	29.2004	28.6444	28.645	28.7	28.6634	27.7561	27.7375	27.7648	27.7529	26.3305	26.5392	26.5292	26.4694	28.2503	28.1922	28.391	28.2778	28.0519	28.0216	28.101	28.0581	28.3436	28.3672	28.2583	28.4081	28.3443	27.4244	27.1753	27.0197	27.3827	27.2505
ZMO0874	Hopanoid biosynthesis associated radical SAM protein HpnH	31.7702	31.796	31.7277	31.7649	31.8007	31.783	31.8711	31.8188	31.511	31.5747	31.5181	31.5349	30.966	30.9595	31.1402	31.0244	31.4108	31.4846	31.1724	31.3559	31.1901	31.0574	31.1846	31.1441	31.4483	31.4703	31.4542	31.4424	31.4538	30.5166	30.458	30.2967	30.3989	30.4175
ZMO1360	Pyruvate decarboxylase (PDC) (EC 4.1.1.1)	34.7166	34.7649	34.7931	34.7585	35.2528	35.2258	35.2847	35.2546	35.1792	35.2425	35.2678	35.2303	35.3316	35.3668	35.461	35.3875	35.2345	35.1905	35.1351	35.1867	34.9534	34.9283	35.0476	34.9764	35.2278	35.1695	35.1409	35.1892	35.1818	35.0821	35.1177	35.1256	35.0828	35.1021
ZMO0985	5'-nucleotidase SurE (EC 3.1.3.5) (Nucleoside 5'-monophosphate phosphohydrolase)	29.0108	29.1766	29.0433	29.0787	29.4283	29.5299	29.4033	29.4549	29.6903	29.754	29.8354	29.7611	30.0299	29.9351	29.918	29.9618	28.6392	28.6783	28.8227	28.7134	28.5098	28.4494	28.5742	28.5111	28.8414	28.8721	28.8114	28.8781	28.8507	28.3122	28.0695	28.1365	28.0957	28.1535
ZMO0971	Adenine deaminase (ADE) (EC 3.5.4.2) (Adenine aminohydrolase) (AAH)	27.7991	28.1151	27.9792	27.9702	28.5303	28.5776	28.2944	28.4727	29.0611	28.9914	28.9407	28.9986	29.1983	29.1387	29.1269	29.155	28.158	28.3875	28.3543	28.2999	28.1682	27.9622	28.1737	28.1014	28.541	28.606	28.5159	28.5212	28.546	27.9492	27.9044	27.9039	27.9038	27.9153
ZMO0499	Penicillin-binding protein, 1A family (EC 2.4.1.129)	29.1358	29.1437	29.1479	29.1425	28.7423	28.7802	28.9439	28.8248	28.4946	28.4777	28.5439	28.5056	28.3452	28.2748	28.4847	28.3709	28.3622	28.4572	27.6225	28.1473	27.9814	27.9969	27.8779	27.9521	28.6292	28.6105	28.5272	28.5715	28.5846	27.792	27.6382	27.1256	27.6273	27.5458
ZMO0671	ATP synthase subunit b (ATP synthase F(0) sector subunit b) (ATPase subunit I) (F-type ATPase subunit b) (F-ATPase subunit b)	28.905	28.4558	28.5772	28.6587	29.5151	29.5819	29.5665	29.5548	29.6109	29.5991	29.3491	29.5246	29.893	29.9954	29.9915	29.9607	29.4739	29.535	29.4137	29.4742	29.4659	28.9173	29.4606	29.2812	29.2198	29.16	29.2288	29.2641	29.2182	29.0656	28.9296	28.9949	29.1318	29.0305
ZMO0105	3-isopropylmalate dehydratase large subunit (EC 4.2.1.33) (Alpha-IPM isomerase) (IPMI) (Isopropylmalate isomerase)	30.6161	30.6202	30.5989	30.6118	30.3409	30.2768	30.4253	30.3489	30.9466	31.0294	31.0262	31.0013	31.5536	31.4352	31.5309	31.5075	29.6369	29.7433	29.6524	29.6775	29.4863	29.3976	29.5739	29.4859	29.7392	29.7873	29.7657	29.8204	29.7781	29.4316	29.4499	29.492	29.5175	29.4728
ZMO1501	1-(5-phosphoribosyl)-5-[(5-phosphoribosylamino)methylideneamino] imidazole-4-carboxamide isomerase (EC 5.3.1.16) (Phosphoribosylformimino-5-aminoimidazole carboxamide ribotide isomerase)	29.2795	29.4975	29.4271	29.4042	29.4907	29.4576	29.5005	29.4831	29.9582	29.8447	29.932	29.9125	30.255	30.3511	30.4211	30.344	29.1632	29.1908	29.2156	29.1899	29.0529	28.9484	28.997	28.9994	29.3418	29.3686	29.3066	29.3719	29.3472	29.3428	29.3189	29.3249	29.275	29.3154
ZMO1186	Lytic transglycosylase catalytic	27.8212	27.7456	27.7914	27.7864	27.1049	27.0328	27.2085	27.1172	26.808	26.7375	26.7052	26.7509	26.8428	26.9228	27.0485	26.9405	26.8152	26.97	26.9761	26.9204	26.6907	26.7348	26.7651	26.7302	26.537	26.6906	26.6664	26.7201	26.6535	26.405	26.1673	26.1939	26.4215	26.2969
ZMO0563	Chorismate mutase	27.3268	27.3759	27.2213	27.3094	28.2458	28.2884	28.1005	28.2138	28.4132	28.4047	28.5561	28.4597	28.3207	28.3449	28.1213	28.2657	27.3932	27.5533	27.2955	27.414	27.5949	26.8077	27.2813	27.228	27.1991	26.8754	27.2282	27.0452	27.087	26.3449	25.9353	26.5517	26.6231	26.3638
ZMO0607	Flagellar P-ring protein (Basal body P-ring protein)	27.5957	27.6235	27.7338	27.6523	28.3274	28.1069	28.3399	28.2619	27.8485	27.909	27.9113	27.8899	27.0747	26.8332	27.1673	27.0318	26.9276	26.919	26.9786	26.9417	26.6933	26.8029	26.7744	26.7569	27.0829	27.016	26.8393	27.0235	26.9904	25.7199	24.8476	24.717	24.9676	25.063
ZMO1271	Uroporphyrin-III C-methyltransferase	27.8496	27.9349	27.9666	27.9179	27.3872	27.4958	27.5457	27.4777	27.2706	27.3042	27.3055	27.2935	27.1979	27.1735	27.3576	27.2453	27.4609	27.403	27.3382	27.4007	27.1715	27.1836	27.2945	27.2165	27.216	27.448	27.4458	27.2921	27.3505	28.1558	28.1859	28.0948	28.1472	28.146
ZMO1311	LPS-assembly protein LptD	29.594	29.6033	29.6315	29.6097	29.0822	29.1316	29.1358	29.1167	28.8838	29.0285	29.0164	28.9777	28.9654	28.8767	29.1247	28.9926	25.8315	25.8977	25.9551	25.8948	25.6246	25.8079	25.7128	25.7151	25.953	25.9255	25.8808	25.9237	25.9208	25.2904	25.0798	25.277	25.3186	25.2414
ZMO1563	Uncharacterized protein	27.2638	27.2202	27.3217	27.2692	26.3382	26.2051	26.3711	26.3066	25.734	25.7878	25.9464	25.8256	25.5407	25.5054	25.6556	25.5687	26.4338	26.4916	26.4445	26.4566	26.3267	26.1809	26.3401	26.2826	26.4036	26.6234	26.4944	26.5594	26.5202	25.1023	25.1309	24.6831	25.1214	25.0094
ZMOp221	#N/A	27.4932	27.5881	27.4406	27.5086	27.6956	27.6875	27.8154	27.734	27.0111	27.0446	26.9339	26.9973	26.4387	26.6002	26.6119	26.5524	26.5667	26.6094	26.3435	26.5065	26.2739	26.4388	26.3073	26.34	26.509	26.5215	26.5113	26.5162	26.5145	26.6162	26.5502	26.5323	26.5956	26.5736
ZMO0421	Histidinol-phosphate aminotransferase (EC 2.6.1.9) (Imidazole acetol-phosphate transaminase)	29.3454	29.4388	29.4192	29.4017	29.7844	29.8128	29.8048	29.8007	29.9302	29.8727	29.816	29.8737	30.2311	30.1308	30.2897	30.2187	29.3647	29.5595	29.5367	29.4869	29.3246	29.2968	29.3419	29.3211	29.6844	29.6382	29.599	29.5793	29.6252	29.2375	29.2092	29.1159	29.1801	29.1857
ZMO0407	GcrA cell cycle regulator	27.837	27.5817	27.521	27.6531	28.7388	28.7147	27.7984	28.4784	29.0955	29.1326	28.7495	29.0026	29.2415	29.0091	28.9006	29.0575	29.1458	29.216	29.2468	29.2029	29.047	28.9496	29.121	29.0392	29.0113	29.0742	29.0908	29.0893	29.0664	28.8559	28.8408	29.1561	28.7299	28.8957
ZMO1640	Tryptophan--tRNA ligase (EC 6.1.1.2) (Tryptophanyl-tRNA synthetase) (TrpRS)	29.2375	29.3161	29.3258	29.2937	29.5895	29.4394	29.0235	29.37	29.7864	29.7536	29.6276	29.7241	30.1132	29.9215	29.9692	30.0037	29.376	29.3122	29.4182	29.3688	29.145	29.3298	29.1449	29.2066	29.3589	29.3958	29.4133	29.3608	29.3822	29.2594	29.3505	29.3018	29.268	29.2949
ZMO0152	Pyruvate kinase (EC 2.7.1.40)	35.0173	35.0743	35.0199	35.0374	35.4685	35.4729	35.4883	35.4766	35.4678	35.4295	35.5683	35.4897	35.6709	35.7295	35.5891	35.6643	35.333	35.3398	35.3611	35.3446	35.1631	35.1322	35.2572	35.1842	35.3345	35.2573	35.2183	35.3155	35.2814	34.9922	35.0152	35.0312	34.9885	35.0068
ZMO1797	Cytidylate kinase (CK) (EC 2.7.4.25) (Cytidine monophosphate kinase) (CMP kinase)	28.0541	28.041	27.8622	27.9884	28.5431	28.541	28.382	28.4906	28.9017	28.7934	28.8061	28.8345	28.4479	28.6442	28.6553	28.5856	27.857	27.8522	27.9909	27.9	27.8461	27.6333	27.7472	27.7422	28.0556	28.0126	27.9303	27.9073	27.9765	27.8924	27.8311	27.8119	27.8011	27.8342
ZMO0825	Peptidoglycan glycosyltransferase (EC 2.4.1.129)	26.6393	26.6373	26.712	26.6633	26.2393	26.3029	26.3282	26.2906	26.1314	25.9904	26.1135	26.0798	26.0063	25.7961	25.9995	25.9372	25.6121	25.8164	24.8751	25.4345	25.2393	25.3715	25.2208	25.2772	25.7862	25.839	25.8038	25.8264	25.8138	25.0602	24.2598	22.7345	24.8072	24.2154
ZMO0823	Ribosomal RNA small subunit methyltransferase H (EC 2.1.1.199) (16S rRNA m(4)C1402 methyltransferase) (rRNA (cytosine-N(4)-)-methyltransferase RsmH)	28.2081	28.0721	28.0708	28.1184	28.0252	28.003	28.0802	28.0365	27.6643	27.6434	27.706	27.6715	27.4875	27.5626	27.4022	27.4856	26.9542	26.9905	27.0568	27.0005	26.6471	27.0026	26.8848	26.8448	27.0007	26.874	26.9593	26.9256	26.9399	26.8579	26.8365	26.9835	26.8492	26.8818
ZMO1816	Transcriptional regulator, NifA, Fis Family	27.6747	27.7279	28.0361	27.8219	26.4798	26.4945	26.7187	26.5685	25.5612	25.7475	25.8097	25.7099	25.0021	25.2886	25.2643	25.1907	25.8341	25.9072	25.7006	25.814	25.7489	25.6506	25.5897	25.663	26.0735	26.1021	26.0634	25.7859	26.0062	22.6305	26.9728	21.3109	23.0704	23.4961
ZMO0345	Endonuclease/exonuclease/phosphatase	23.2961	23.5714	23.1904	23.3617	23.5349	23.2855	23.6183	23.4864	23.2832	23.2037	23.1808	23.2232	22.6613	22.5217	22.3762	22.5244	24.5787	24.7064	24.6115	24.6322	24.7133	24.0584	24.6779	24.4832	24.5049	24.3065	24.5358	24.4953	24.4606	24.4539	24.3335	24.3134	24.1786	24.3198
ZMO1955	Malate dehydrogenase (Oxaloacetate-decarboxylating) (EC 1.1.1.38)	30.4273	30.3985	30.4785	30.4351	30.7009	30.6983	30.8331	30.7455	30.8158	30.9043	30.8731	30.8648	31.2635	31.1677	31.201	31.2113	29.9278	29.9393	29.7663	29.8778	29.7544	29.7437	29.6895	29.7292	29.9746	30.0941	29.969	30.0655	30.0258	29.648	29.6821	29.5899	29.6286	29.6372
ZMO0783	Glutamyl-tRNA(Gln) amidotransferase subunit A (Glu-ADT subunit A) (EC 6.3.5.7)	31.358	31.3218	31.3138	31.3313	31.3348	31.436	31.5171	31.4312	31.7606	31.7329	31.7532	31.7489	31.9514	31.9136	32.0401	31.9693	30.7511	30.7091	30.8284	30.7629	30.6492	30.5335	30.6849	30.6225	30.8818	30.8197	30.7771	30.8084	30.8217	30.5648	30.5338	30.5074	30.5539	30.54
ZMO0767	Uncharacterized protein	28.2041	28.137	28.1394	28.1605	26.8333	26.8515	26.9562	26.8813	26.2667	26.2972	26.1442	26.2375	25.9293	25.8602	25.9622	25.9179	27.4422	27.5455	27.3215	27.4364	27.395	27.3557	27.1453	27.2987	27.6481	27.8317	28.01	27.8056	27.8239	26.1107	26.0744	26.2064	26.3747	26.1916
ZMO1107	Transcriptional regulator, AsnC family	29.7753	29.4859	29.4955	29.592	30.3352	30.408	30.0142	30.2624	30.9191	30.9656	30.5143	30.8134	30.9173	31.2108	30.9449	31.0305	30.7142	30.8661	31.1182	30.8995	31.0911	30.3637	30.8455	30.7668	30.4971	30.3184	30.4409	30.3925	30.4123	30.8656	31.1546	31.2087	31.2867	31.1289
ZMO0503	Glycosyl transferase family 2	27.8036	27.9249	27.8403	27.8572	27.171	27.3247	27.525	27.3475	27.3268	27.3184	27.3711	27.3389	27.1642	27.1294	27.4818	27.2674	26.945	27.0568	26.098	26.7	26.5816	26.5277	26.5963	26.5685	27.2538	27.4444	27.1528	27.2029	27.2635	26.7553	26.7325	26.0454	26.7111	26.5611
ZMO1025	Anaerobic ribonucleoside-triphosphate reductase	30.5174	30.5517	30.6176	30.5628	30.6758	30.6857	30.7361	30.6994	31.3319	31.3703	31.3085	31.3371	31.1787	31.1711	31.3474	31.2347	29.4633	29.5536	29.2731	29.43	29.3247	29.2752	29.3071	29.3023	29.671	29.7516	29.6314	29.6571	29.6778	28.807	28.6501	28.5367	28.705	28.6747
ZMO0425	FeS assembly ATPase SufC	28.5993	28.7682	28.7287	28.7005	29.0236	28.9468	28.8935	28.9556	28.9631	29.0194	29.1076	29.0312	29.3285	29.4024	29.488	29.4078	28.037	28.0578	28.0317	28.0422	27.8886	27.9219	27.9385	27.9163	28.0807	27.994	28.1103	28.0003	28.0463	28.2667	28.3059	28.4605	28.4255	28.3647
ZMO0782	Aspartyl/glutamyl-tRNA(Asn/Gln) amidotransferase subunit B (Asp/Glu-ADT subunit B) (EC 6.3.5.-)	30.848	30.8375	30.8131	30.8329	30.9227	30.9309	30.9997	30.9515	31.2202	31.2721	31.3594	31.285	31.5522	31.4474	31.6427	31.5496	30.3996	30.4231	30.4402	30.421	30.2633	30.3371	30.2968	30.2991	30.5761	30.4744	30.4864	30.4773	30.5036	30.2608	30.2598	30.1961	30.215	30.2329
ZMO0738	Thiazole synthase (EC 2.8.1.10)	30.0001	30.062	30.0517	30.0382	30.9972	31.0186	30.6325	30.8933	31.1584	31.2204	30.8232	31.0776	31.0474	31.2546	31.2745	31.1958	30.1431	30.1226	30.1444	30.1367	30.0804	29.9002	30.0664	30.0157	30.1211	30.2135	30.1255	30.1904	30.1626	29.9369	30.0795	30.0859	30.0141	30.0291
ZMO0127	S1/P1 nuclease	29.6408	29.7967	29.73	29.7239	28.9957	28.8594	28.6927	28.8546	28.2902	28.2992	28.2417	28.2773	27.3236	27.0891	27.1785	27.2004	28.936	28.9132	29.1165	28.9886	28.8345	28.8605	28.9102	28.8684	29.0987	29.0953	29.0095	29.0457	29.0623	28.8407	28.8166	28.9136	28.8819	28.8632
ZMO0791	Aspartate carbamoyltransferase (EC 2.1.3.2) (Aspartate transcarbamylase) (ATCase)	27.0934	27.0752	26.9556	27.0427	28.4025	28.4008	28.1366	28.3186	28.5184	28.5451	27.9745	28.3689	27.8736	28.1568	27.8588	27.9697	28.1033	28.0671	28.3903	28.1869	28.446	27.5441	28.2154	28.0685	27.7265	27.7621	27.7725	27.6431	27.7261	27.3254	27.488	27.4804	27.3904	27.4211
ZMO0444	Lipolytic protein G-D-S-L family	27.7715	27.7672	27.7445	27.7611	28.1993	28.1138	28.2013	28.172	28.3697	28.2186	28.4557	28.3513	28.7041	28.6844	28.762	28.7172	27.2135	27.3245	27.1312	27.2231	27.2192	27.0069	27.1044	27.1102	27.1319	27.4186	27.2172	27.3221	27.2725	27.3575	27.4341	27.3664	27.4101	27.392
ZMO0814	DNA recombination protein RmuC homolog	25.3759	25.3333	25.3704	25.36	25.234	25.4612	25.3535	25.3526	24.819	24.8025	24.9785	24.8689	24.7186	24.6535	24.4684	24.6174	25.2509	25.1871	25.1455	25.1945	24.9897	25.1568	25.117	25.0878	25.2467	25.3432	25.2533	25.3824	25.3064	25.5779	25.5516	25.4875	25.4869	25.526
ZMO0662	Adenylosuccinate lyase (ASL) (EC 4.3.2.2) (Adenylosuccinase)	30.3609	30.7978	30.7258	30.6405	31.3583	31.2219	30.7306	31.1278	31.8852	31.8458	31.6901	31.8095	32.3016	32.1512	32.3539	32.2714	31.0045	31.0411	31.1008	31.0488	30.962	30.91	30.9555	30.9425	31.0612	31.1295	31.0908	31.0458	31.0819	31.0087	31.0198	30.9392	30.9756	30.9858
ZMO1412	Transcriptional regulator, MucR family	29.1696	28.9718	28.8339	28.9984	30.3029	30.4354	30.0963	30.2849	30.367	30.3939	30.2944	30.3524	30.0185	30.1112	30.367	30.1732	30.3158	30.3445	30.3418	30.334	30.3356	30.0206	30.328	30.2281	29.9613	29.8159	30.0458	29.902	29.9312	30.1328	29.9494	30.2879	30.033	30.1008
ZMO1044	Large-conductance mechanosensitive channel	28.7141	28.6965	28.5244	28.6475	27.6107	27.5768	27.8824	27.6966	27.1416	27.1073	27.0933	27.1142	26.0337	25.9809	25.9461	25.9874	27.0154	27.2938	26.432	26.9137	26.8771	26.7891	26.7577	26.808	26.898	26.9591	27.0258	27.0552	26.9845	26.4797	26.1979	25.3797	26.3127	26.0925
ZMO0903	2-isopropylmalate synthase (EC 2.3.3.13) (Alpha-IPM synthase) (Alpha-isopropylmalate synthase)	29.7947	29.8798	29.865	29.847	29.8118	29.8283	29.922	29.8549	30.2989	30.287	30.3431	30.3099	30.6581	30.5733	30.8036	30.6815	29.2239	29.3003	29.1903	29.2382	29.1651	29.1335	29.1178	29.1388	29.3794	29.3738	29.4198	29.3165	29.3724	29.3813	29.5197	29.4853	29.4707	29.4643
ZMO1307	Fumarate hydratase class I (EC 4.2.1.2)	27.5101	27.4328	27.3869	27.4441	27.6005	27.5992	27.6335	27.6111	27.7307	27.8698	27.857	27.8205	28.1192	28.0714	28.0997	28.0969	26.823	26.8663	26.8061	26.8318	26.8091	26.7313	26.6718	26.7374	27.0007	27.0256	26.8977	26.917	26.9602	27.2741	27.1206	27.0413	27.0568	27.1232
ZMO1498	Histidine triad (HIT) protein	28.3893	28.1832	28.1705	28.2512	28.3822	28.5478	28.3467	28.4282	28.7356	28.6679	28.682	28.6955	29.0169	29.0019	28.8258	28.9508	29.1424	29.1199	29.3095	29.1906	29.2371	28.898	29.1589	29.098	28.8904	28.7865	28.7716	28.7392	28.7969	28.6747	28.7971	28.9195	28.5775	28.7422
ZMO0176	Transketolase	30.0033	30.0466	29.921	29.9912	29.9066	29.9684	30.0441	29.9741	30.3947	30.4342	30.4368	30.422	30.7411	30.664	30.7676	30.7249	29.4371	29.5309	29.3494	29.4392	29.3603	29.3176	29.3708	29.3496	29.6237	29.6056	29.5535	29.6408	29.6059	29.088	29.1007	28.9814	29.0527	29.0557
ZMO0007	Phosphoadenosine phosphosulfate reductase (EC 1.8.4.8) (3'-phosphoadenylylsulfate reductase) (PAPS reductase, thioredoxin dependent) (PAPS sulfotransferase) (PAdoPS reductase)	27.9064	28.0883	28.0087	28.003	28.2349	28.3281	28.0471	28.208	28.3559	28.1824	28.2539	28.2658	28.9171	29.1238	29.2145	29.0904	28.8335	28.9116	28.8733	28.8728	28.8966	28.6498	28.819	28.7885	28.8319	28.8933	28.9302	28.6128	28.817	28.9984	28.9001	28.8351	28.8921	28.9064
ZMO0869	Squalene synthase HpnC	27.8964	27.7452	27.8802	27.8422	28.6873	28.7833	28.4361	28.6429	28.883	28.8333	28.6034	28.7783	28.6487	28.6531	28.6157	28.6393	29.0155	29.1241	29.1158	29.0851	29.201	28.7081	29.0999	29.003	28.9579	29.1027	29.0017	29.0736	29.034	28.9598	29.0035	28.9393	28.8832	28.9464
ZMO0987	RNA polymerase-binding transcription factor DksA	30.1951	30.1407	30.16	30.1654	30.0157	30.0062	30.0135	30.0118	29.5655	29.6602	29.6672	29.6317	29.0906	28.9929	29.2086	29.1001	29.2133	29.3282	29.454	29.3318	29.1115	29.3782	29.2781	29.2559	29.3551	29.3	29.2887	29.3193	29.3158	29.2947	29.1733	29.1406	29.2046	29.2033
ZMO1200	Sugar-phosphate isomerase, RpiB/LacA/LacB family (EC 5.3.1.26)	29.9784	29.849	29.8188	29.8837	31.0962	31.1489	30.9368	31.0634	30.9068	30.9958	30.9479	30.9506	30.9045	30.9474	30.8858	30.9128	29.8022	29.8439	29.9114	29.8525	29.9584	29.5377	29.8369	29.7777	29.6777	29.7734	29.7182	29.6451	29.7036	29.847	29.8538	29.909	29.7879	29.8494
ZMO1925	Peptidase U32	29.711	29.7262	29.7105	29.7159	29.438	29.4935	29.603	29.5131	29.1247	29.26	29.1947	29.1942	29.0535	29.0166	29.177	29.084	28.9487	29.0321	28.8029	28.9279	28.8676	28.8665	28.8267	28.8536	29.0505	29.152	29.0711	29.1608	29.1086	28.4375	28.4679	28.2056	28.3251	28.359
ZMO1764	ErfK/YbiS/YcfS/YnhG family protein	29.8595	29.8682	29.7234	29.8185	29.1941	29.2381	29.3215	29.2522	28.7227	28.7811	28.7129	28.7392	27.9578	27.9426	28.0857	27.9968	28.5515	28.5887	28.5624	28.5675	28.5156	28.5086	28.4595	28.4946	28.7727	28.7724	28.7235	28.7435	28.753	28.063	27.9952	27.8329	27.9377	27.9572
ZMO1400	Uncharacterized protein	28.1732	28.2213	28.1237	28.1733	28.2158	28.3113	28.2859	28.2716	28.537	28.5012	28.6167	28.5524	28.7867	28.5978	28.9531	28.7865	27.3114	27.4659	27.5472	27.4415	27.3758	27.3749	27.3762	27.3756	27.3218	27.393	27.4785	27.3148	27.3771	28.1746	28.134	28.1312	28.1519	28.1479
ZMO0604	Flagellin domain protein	28.1796	28.0444	28.0408	28.0897	27.4213	27.5113	27.605	27.5145	27.8493	27.8793	27.9289	27.8862	26.8297	26.6971	26.8451	26.7921	27.369	27.3446	27.5058	27.4065	27.2637	27.4784	27.2925	27.3449	27.511	27.4285	27.4454	27.5266	27.4779	26.2868	26.0635	26.0423	26.1734	26.1415
ZMO0669	ATP synthase subunit b (ATP synthase F(0) sector subunit b) (ATPase subunit I) (F-type ATPase subunit b) (F-ATPase subunit b)	29.1989	29.0627	29.2368	29.168	30.3417	30.3165	30.207	30.2896	30.3024	30.3099	30.1981	30.271	30.8337	30.7112	30.6804	30.7433	29.3429	29.3407	29.2305	29.3047	29.591	28.9593	29.1827	29.2443	29.1347	29.1971	29.1887	29.1032	29.1559	28.8774	28.7524	28.7879	29.1551	28.8932
ZMO0773	Peptidyl-prolyl cis-trans isomerase (PPIase) (EC 5.2.1.8)	30.1879	30.2582	30.3554	30.2688	30.656	30.6625	30.8168	30.7137	30.8994	30.9256	31.0707	30.9672	31.257	31.3729	31.3686	31.3338	29.6949	29.7295	29.8382	29.7542	29.7333	29.6607	29.7009	29.6983	29.8672	29.8473	29.8264	29.8358	29.8442	29.6981	29.7829	29.78	29.73	29.7477
ZMO1221	Uncharacterized protein	27.8534	28.0838	28.0037	27.9834	27.7971	27.5772	27.8026	27.7294	27.4443	27.3982	27.5299	27.4585	27.1391	27.0991	27.3956	27.2173	27.2576	27.2474	26.9193	27.1414	26.9445	27.3378	26.9878	27.09	27.3738	27.1301	27.4049	27.2661	27.2937	27.1124	26.9584	26.7623	27.2684	27.0254
ZMO0275	ABC transporter related protein	26.4262	26.4062	26.3225	26.3857	26.0886	26.1274	26.1463	26.121	25.9868	25.891	25.882	25.9207	25.5089	25.646	25.4545	25.5387	27.0019	27.0475	27.0366	27.0287	27.0387	26.9518	26.9651	26.9852	27.1635	27.1403	27.0425	27.1504	27.1242	27.0322	27.0318	26.8968	26.9022	26.9658
ZMO1235	Ferric uptake regulator, Fur family	26.1674	25.8266	25.9806	25.9983	26.3006	26.5576	25.9959	26.3028	26.9526	26.9841	26.5173	26.8332	27.3134	27.1122	27.2509	27.2279	26.9409	26.9428	27.1965	27.0267	27.0916	26.8957	26.97	26.9858	26.9209	26.9283	27.031	26.9175	26.9494	27.3093	27.3275	27.4718	27.3209	27.3574
ZMO1070	Signal recognition particle receptor FtsY (SRP receptor)	27.4184	27.6703	27.6016	27.5673	27.7664	27.7976	27.5821	27.7184	28.1562	28.1911	28.1471	28.1649	28.3639	28.3995	28.4054	28.3897	27.8195	27.9256	27.924	27.8897	27.916	27.7109	27.9243	27.8504	28.0025	28.1265	28.1442	28.1774	28.1126	27.8984	27.8714	27.8931	27.9097	27.8932
ZMO0543	Aconitate hydratase (EC 4.2.1.3)	31.6243	31.685	31.6753	31.6618	31.0983	31.1609	31.2943	31.1868	31.8194	31.8362	31.8714	31.8425	32.3128	32.3285	32.4595	32.3684	30.9975	31.0253	30.8654	30.9627	30.8882	30.9298	30.955	30.9244	31.2208	31.0999	31.0568	31.0785	31.114	30.7633	30.7447	30.7739	30.7518	30.7584
ZMO0746	Uncharacterized protein	26.8395	26.7094	26.7787	26.7768	26.367	26.4827	26.4654	26.4393	26.358	26.4866	26.3091	26.3865	25.9112	25.7587	26.1445	25.9469	26.2653	26.3545	26.4079	26.3426	26.2769	26.3044	26.3338	26.305	26.3252	26.4467	26.4487	26.4427	26.4158	25.8052	25.5847	25.6175	25.8831	25.7226
ZMO1503	Imidazoleglycerol-phosphate dehydratase (IGPD) (EC 4.2.1.19)	25.6796	25.3796	25.549	25.5413	25.7035	25.9712	25.7095	25.8002	26.792	26.7548	26.3041	26.6334	26.8573	27.1101	26.9995	26.9927	27.1907	27.3158	27.4769	27.3278	27.5393	26.9391	27.4048	27.2944	27.0583	27.0061	27.1539	27.0953	27.0784	27.0565	27.1833	27.5047	27.0769	27.2054
ZMO1148	Outer membrane protein assembly factor BamA	30.593	30.6145	30.605	30.6042	29.9598	29.8978	30.0279	29.9628	29.5268	29.6065	29.5817	29.572	29.5992	29.4685	29.5871	29.5528	29.9495	29.9745	30.0091	29.9777	29.9415	29.9378	29.9546	29.9446	29.9901	30.0335	30.0036	30.0417	30.0172	29.7288	29.5647	29.4483	29.6128	29.5886
ZMO0420	Cyclohexadienyl dehydrogenase (Arogenate dehydrogenase) (ADH) (EC 1.3.1.43) (Prephenate dehydrogenase) (PDH) (EC 1.3.1.12)	26.1318	26.3013	26.1661	26.2016	26.478	26.5876	26.5645	26.5441	26.6579	26.432	26.4335	26.5118	26.7997	26.9437	26.874	26.8737	25.6285	25.6169	25.6792	25.6415	25.6324	25.6285	25.6035	25.6214	25.5059	25.5778	25.4117	25.6956	25.5478	25.4561	25.4996	25.2941	25.4936	25.4359
ZMO1174	Surface antigen (D15)	26.8924	26.6913	26.6622	26.7523	25.9458	25.7961	26.0967	25.9514	25.7006	25.8208	26.0756	25.8742	24.4646	24.8185	24.3689	24.5639	25.2992	25.4313	25.3787	25.3697	25.4072	25.2958	25.3535	25.3522	25.5309	25.723	25.7274	25.774	25.6888	23.1024	23.6928	24.3218	24.2725	23.8474
ZMO1518	Inositol monophosphatase	29.0075	28.8958	28.9406	28.9487	29.1967	29.1378	29.3588	29.2342	29.2838	29.3925	29.3648	29.3477	29.6058	29.5884	29.6879	29.628	27.9716	28.065	28.309	28.1152	28.1684	27.9326	28.1931	28.098	28.1759	28.2299	28.0803	28.1915	28.1694	28.1323	28.0531	27.8912	27.8642	27.9852
ZMO0586	N-(5'-phosphoribosyl)anthranilate isomerase (PRAI) (EC 5.3.1.24)	27.0875	27.1782	27.0971	27.1215	27.4082	27.386	27.3939	27.3961	27.1069	27.1556	27.0859	27.1164	26.3506	26.3997	26.4701	26.4077	27.5931	27.6735	27.7568	27.6745	27.5816	27.6973	27.6964	27.6585	27.6889	27.7154	27.5943	27.7131	27.6779	27.9766	27.9588	27.9743	27.9844	27.9735
ZMO1504	Uncharacterized protein	26.6497	27.0263	26.7645	26.8222	26.9573	26.9973	26.7475	26.9048	27.4234	27.2423	27.5	27.3926	27.4503	27.5704	27.7253	27.5864	27.4421	27.3415	27.6198	27.4678	27.3022	27.542	27.5213	27.4552	27.4665	27.2589	27.4097	27.2445	27.3449	26.9168	26.8247	27.0382	27.0756	26.9638
ZMO0103	Beta-lactamase	27.6348	27.6933	27.5641	27.6317	27.2853	27.2036	27.4224	27.3066	27.307	27.2832	27.1965	27.263	26.9401	26.8539	27.074	26.9588	26.9168	27.0905	26.9695	26.9923	27.0221	26.8863	27.0376	26.982	27.0135	26.9915	27.0457	26.9702	27.0052	26.8445	26.7214	26.419	26.7717	26.6891
ZMO1496	Phosphoenolpyruvate carboxylase (PEPC) (PEPCase) (EC 4.1.1.31)	31.0938	31.0658	31.1041	31.088	31.371	31.3408	31.4654	31.3934	32.0147	32.045	32.059	32.0397	32.4199	32.299	32.4482	32.3905	30.8116	30.8385	30.81	30.82	30.8338	30.7942	30.8315	30.8198	30.9973	31.005	30.9333	30.947	30.9706	30.5606	30.5008	30.2805	30.3915	30.4333
ZMO1747	Methylenetetrahydrofolate reductase (EC 1.5.1.20)	27.5814	27.7692	27.8273	27.7297	27.9959	27.9549	27.944	27.9651	28.2466	28.2186	28.3223	28.2632	28.4886	28.3947	28.5822	28.4905	27.2474	27.3848	27.3368	27.323	27.4207	27.2718	27.2783	27.3236	27.4865	27.4654	27.4313	27.4588	27.4605	27.1702	27.2205	27.0468	27.216	27.1634
ZMO1405	Response regulator receiver protein	28.3597	28.2053	28.0789	28.2192	29.0328	29.228	28.7298	29.0112	29.1537	28.94	28.9375	29.014	28.9739	29.1388	29.0622	29.0599	29.2977	29.3158	29.4767	29.3634	29.4264	29.2193	29.4526	29.3661	29.4513	29.5757	29.4652	29.5914	29.5209	28.9959	28.9398	28.8404	28.7607	28.8842
ZMO0748	Cysteine synthase (EC 2.5.1.47)	29.3143	29.4584	29.3596	29.3787	29.8716	29.8553	29.0996	29.6509	29.8603	29.7235	29.4229	29.6803	30.3251	30.4612	30.5391	30.4445	30.1016	30.1119	30.007	30.0735	30.1025	30.0375	30.0921	30.0773	29.7989	29.9951	30.1002	29.6724	29.8917	30.5803	30.6563	30.64	30.5819	30.6146
ZMO0855	Polyprenyl synthetase	28.7335	29.0063	28.8073	28.8537	29.8003	29.9231	29.5224	29.7582	30.1554	30.2105	30.0123	30.1285	30.1027	30.2963	30.1781	30.1946	30.1142	30.1803	30.3079	30.2008	30.2652	30.1466	30.2061	30.2059	30.3189	30.3954	30.3815	30.3041	30.35	30.3135	30.276	30.1925	30.1002	30.2206
ZMO1770	Argininosuccinate lyase (ASAL) (EC 4.3.2.1) (Arginosuccinase)	29.8073	29.9317	29.8923	29.878	30.2349	30.167	30.0021	30.1379	30.3431	30.3284	30.4118	30.3615	30.7417	30.6203	30.6923	30.6856	29.9574	30.0209	30.0121	29.9968	30.0115	29.9963	30.0024	30.0034	30.058	30.1232	30.0597	30.1019	30.0857	30.3526	30.359	30.3145	30.2421	30.317
ZMO1638	Protein-export protein SecB	26.9618	25.9602	26.1611	26.4289	27.068	27.0145	27.2384	27.1102	27.1071	27.3063	26.9282	27.1222	27.7856	27.5754	27.8974	27.7589	28.9093	28.8857	28.8871	28.894	29.095	28.5718	29.0375	28.9014	28.28	28.4825	28.3833	28.4534	28.3998	29.0915	29.2934	29.4236	28.9811	29.1974
ZMO1097	Thioredoxin	27.843	27.3572	27.3994	27.5505	28.4569	28.4402	28.1911	28.3678	28.4238	28.5713	28.3094	28.4388	28.7115	28.6569	28.623	28.6643	29.4372	29.4733	29.5749	29.4951	29.7147	29.3255	29.483	29.5077	29.1279	29.2906	29.1439	29.1073	29.1674	29.7476	29.8522	30.0215	29.5676	29.7972
ZMO0757	TPR repeat-containing protein	26.7264	26.9586	26.9322	26.8761	27.7201	27.6162	27.4143	27.5891	27.5346	27.5641	27.6034	27.5676	27.7079	27.5476	27.591	27.6171	27.5591	27.5259	27.4994	27.5281	27.6301	27.5137	27.4821	27.542	27.5794	27.6289	27.668	27.6772	27.6384	27.5496	27.4825	27.5016	27.4298	27.4909
ZMO1270	8-amino-7-oxononanoate synthase (EC 2.3.1.47)	29.9335	29.9484	29.8821	29.9216	29.94	30.0534	30.0818	30.0264	30.4752	30.5283	30.6164	30.5411	31.1042	31.1378	31.2291	31.158	28.8664	28.9197	28.7479	28.8446	28.7893	28.8473	28.9389	28.8585	28.9628	28.8743	28.8269	28.7908	28.8637	28.8721	28.8951	28.8919	28.8613	28.8801
ZMO0492	Nitrogen regulatory protein P-II	30.5386	30.4675	30.4321	30.4801	30.2264	30.2401	30.3911	30.2878	29.9037	29.9369	30.1563	30.0034	29.5132	29.5705	29.4608	29.5155	30.1861	30.2976	30.2417	30.2418	30.2592	30.1816	30.3301	30.257	30.3636	30.3075	30.3535	30.304	30.3321	29.861	30.0414	30.0583	29.8243	29.9463
ZMO1761	Ribosomal RNA small subunit methyltransferase I (EC 2.1.1.198) (16S rRNA 2'-O-ribose C1402 methyltransferase) (rRNA (cytidine-2'-O-)-methyltransferase RsmI)	25.4913	25.2284	25.0141	25.2579	26.0001	26.119	25.3539	25.8613	26.0021	25.8393	25.5307	25.8037	25.9631	25.9522	25.8111	25.9104	26.7842	26.8641	26.9326	26.8603	27.0183	26.731	26.886	26.8784	26.6618	26.8657	26.8419	26.8816	26.8128	26.7371	26.8037	26.8125	26.628	26.7453
ZMO1650	Beta-lactamase	25.8362	26.1614	26.0565	26.0243	25.8824	25.7978	25.676	25.7879	25.2666	25.3183	25.3753	25.3208	25.0169	25.2821	25.0662	25.1264	24.6605	25.0503	24.9655	24.8921	24.988	24.7068	25.0387	24.9112	24.7565	24.6458	24.9634	24.838	24.8009	25.022	25.0266	25.0834	24.9354	25.0169
ZMO1149	Zinc metalloprotease (EC 3.4.24.-)	27.3837	27.5076	27.5038	27.4661	26.9755	27.1324	27.1498	27.088	26.973	26.6941	26.869	26.8499	26.6866	26.6157	26.9729	26.7668	25.8058	25.7784	24.8234	25.4692	25.6136	25.4305	25.437	25.4937	25.9892	26.1557	26.1459	26.2414	26.1331	25.3487	25.1544	24.3314	25.064	24.9746
ZMO0651	Flagellar hook-associated protein 2 (HAP2) (Flagellar cap protein)	27.0666	27.0491	26.9796	27.0322	26.4525	26.6057	26.459	26.5075	26.3686	26.3556	26.3196	26.3481	25.742	25.6874	25.7676	25.7327	25.9585	25.8433	25.9254	25.9091	25.8623	25.9642	25.9753	25.9339	26.0829	26.0316	25.994	26.0968	26.0513	25.6103	25.6801	25.7799	25.527	25.6493
ZMO0402	Ribosomal RNA large subunit methyltransferase E (EC 2.1.1.166) (23S rRNA Um2552 methyltransferase) (rRNA (uridine-2'-O-)-methyltransferase)	24.9439	24.8364	24.7393	24.8423	25.2289	25.2442	23.9616	24.9226	25.4597	25.2024	24.8619	25.1952	25.6765	25.5234	25.6559	25.6202	26.0578	26.0463	26.1888	26.0976	26.157	26.1653	26.0486	26.1236	26.3008	26.3302	26.1799	26.272	26.2707	26.1162	26.1022	25.8926	25.9834	26.0236
ZMO1552	N utilization substance protein B homolog (Protein NusB)	27.2691	27.157	27.0497	27.1614	28.0958	28.1029	27.9128	28.0398	28.4586	28.2769	28.3602	28.3672	27.7832	27.8518	27.861	27.8324	28.8309	28.7674	28.7191	28.7725	29.0617	28.4286	28.9069	28.7991	28.6698	28.8303	28.7571	28.7976	28.7637	28.5458	28.5459	28.3849	28.3574	28.4585
ZMO0720	4-hydroxy-tetrahydrodipicolinate synthase (HTPA synthase) (EC 4.3.3.7)	29.3666	29.3661	29.3995	29.3775	29.9506	29.9392	29.7517	29.8833	29.796	29.8615	29.9106	29.8568	30.001	29.9555	29.951	29.9693	29.7523	29.8401	29.824	29.8054	29.886	29.757	29.859	29.834	29.8719	30.007	30.012	30.0222	29.9783	30.0255	29.922	29.9354	29.9617	29.9611
ZMO0282	Efflux transporter, RND family, MFP subunit	28.0473	28.0693	28.1118	28.0764	29.1779	29.1148	29.2127	29.169	29.3576	29.4169	29.4688	29.4151	30.0447	29.997	30.0116	30.0179	27.9214	27.9165	27.3328	27.7236	27.6849	27.8341	27.7379	27.7523	27.9757	27.9979	27.857	27.9029	27.9334	30.9191	30.7595	30.2573	30.6954	30.6578
ZMO0913	Branched-chain-amino-acid aminotransferase (EC 2.6.1.42)	31.2005	31.1936	31.1508	31.1818	31.1722	31.1479	31.3318	31.2196	31.5103	31.6027	31.6978	31.6056	32.0503	32.0302	32.1469	32.0767	30.6019	30.5576	30.6468	30.6021	30.6596	30.5647	30.6845	30.6362	30.6983	30.6272	30.6043	30.6458	30.6439	30.6543	30.7708	30.7979	30.7295	30.7381
ZMO1969	Sel1 domain protein repeat-containing protein	26.571	26.5829	26.5869	26.5803	26.2567	26.6866	26.5815	26.5196	25.1943	24.7454	25.2348	25.0746	24.202	24.6251	24.8085	24.5669	27.3939	27.2447	27.3538	27.3308	27.371	27.3147	27.426	27.3706	26.5229	26.5465	26.439	26.4157	26.4811	27.8168	27.9621	27.8837	27.8541	27.8792
ZMO0836	Cell division protein FtsA	27.63	27.7722	27.6985	27.7014	27.3777	27.3714	27.4743	27.4086	27.1256	27.1457	27.1931	27.1551	27.0444	27.064	27.2259	27.1138	27.0657	27.2163	27.1832	27.1551	27.1588	27.2278	27.2056	27.1974	27.2281	27.3266	27.3448	27.3124	27.303	27.2952	27.2718	27.0792	27.3063	27.2381
ZMO1478	6-phosphogluconolactonase	28.4889	28.632	28.5887	28.5711	29.5146	29.6315	28.7672	29.3519	29.9563	29.94	29.3217	29.768	29.8865	30.1392	31.079	30.464	30.8861	30.7962	30.9566	30.8796	30.932	30.8588	30.9839	30.9249	30.8638	30.8766	30.8482	30.8819	30.8676	30.5267	30.5045	30.488	30.4599	30.4948
ZMO0473	6,7-dimethyl-8-ribityllumazine synthase (DMRL synthase) (LS) (Lumazine synthase) (EC 2.5.1.78)	26.9841	27.0913	27.0838	27.0539	27.6467	27.7795	27.5324	27.6564	28.1533	28.1016	27.8845	28.0511	27.6736	28.0146	27.9607	27.8905	28.4722	28.5018	28.5552	28.5097	28.7787	28.1864	28.7022	28.5558	28.3313	28.2016	28.3009	28.3406	28.2936	28.6298	28.9609	29.0107	28.6998	28.8253
ZMO0689	Glucose--fructose oxidoreductase (GFOR) (EC 1.1.99.28)	33.2517	33.1705	33.1937	33.2057	34.0176	34.03	34.1224	34.0574	34.127	34.1093	34.2049	34.1477	34.2947	34.3565	34.3643	34.3388	33.3816	33.432	33.5043	33.4393	33.4839	33.4535	33.5376	33.4917	33.5142	33.3724	33.4283	33.4228	33.4344	32.2428	32.2444	32.1982	32.3023	32.2469
ZMO1408	Peptidase S9B dipeptidylpeptidase IV domain protein	29.3765	29.3352	29.3857	29.366	29.3828	29.4047	29.5326	29.4415	28.6218	28.7189	28.7126	28.6851	28.4245	28.4101	28.4765	28.4373	28.3666	28.418	28.3766	28.3871	28.4069	28.4354	28.4804	28.4409	28.492	28.64	28.4968	28.5883	28.5543	27.8557	27.795	27.7834	27.8464	27.8201
ZMO0083	CheA signal transduction histidine kinase	27.4356	27.371	27.3609	27.3896	27.341	27.3051	27.4501	27.3668	27.9775	27.9088	28.049	27.9796	27.9656	28.0529	28.1792	28.0686	26.5544	26.5889	26.6077	26.5837	26.6079	26.7077	26.6014	26.639	26.6967	26.5928	26.6633	26.6498	26.6506	25.2393	23.8468	24.3565	25.0774	24.63
ZMO1589	TIR protein	28.3357	28.325	28.2046	28.2897	27.7568	27.7007	27.876	27.7797	27.7846	27.8742	27.8488	27.8363	27.198	27.0188	27.1866	27.1368	27.5951	27.4664	27.4865	27.516	27.5875	27.6281	27.5006	27.5721	27.4898	27.6027	27.4972	27.5314	27.5303	28.1185	28.0949	27.9807	28.0468	28.0602
ZMO0164	Uncharacterized protein	27.333	27.3254	27.2634	27.3076	27.0383	26.9371	27.1495	27.0442	26.3702	26.3062	26.0776	26.2567	25.7057	25.7413	25.8634	25.7717	26.9178	26.868	26.7447	26.8435	26.8001	27.0667	26.8362	26.901	26.8388	26.7437	26.8242	26.6775	26.771	26.3182	26.3836	26.1926	26.51	26.3511
ZMO0285	RND efflux system, outer membrane lipoprotein, NodT family	26.016	26.0236	26.0109	26.0168	26.9336	26.933	26.2483	26.739	27.2956	27.1722	26.9696	27.152	28.0287	27.9137	28.013	27.986	26.1836	26.154	25.9316	26.0897	26.033	26.141	26.2692	26.1477	26.3223	26.2236	26.3308	26.3104	26.2968	29.1821	29.0324	28.7312	29.022	28.9919
ZMO1732	Alkyl hydroperoxide reductase/ Thiol specific antioxidant/ Mal allergen	31.2777	31.3487	31.2568	31.2949	32.4685	32.4365	32.5473	32.4849	32.6475	32.5763	32.5386	32.5882	32.3808	32.5938	32.4975	32.4933	30.2541	30.175	30.2743	30.2345	30.1829	30.3795	30.3154	30.2926	30.4226	30.2681	30.3111	30.4024	30.351	30.6245	30.6648	30.8203	30.7894	30.7247
ZMO1019	Deoxyhypusine synthase-like protein (EC 2.5.-.-)	32.335	32.4302	32.3732	32.38	32.6301	32.6388	32.7189	32.6631	32.6833	32.6975	32.6621	32.681	31.3535	31.3832	31.5544	31.4331	31.7225	31.7528	31.6925	31.7226	31.7893	31.7342	31.829	31.7842	31.925	31.9264	31.9187	31.9929	31.9408	31.8489	31.9434	31.8776	31.8991	31.8923
ZMO1649	Gluconolactonase (EC 3.1.1.17) (D-glucono-delta-lactone lactonohydrolase) [Cleaved into: Gluconolactonase; Gluconolactonase minor isoform]	31.427	31.3987	31.3367	31.388	32.0467	32.0626	32.2332	32.1167	32.0652	32.1192	32.1064	32.0971	32.8411	32.7959	32.8274	32.8216	31.2012	31.1954	31.362	31.2528	31.3589	31.2525	31.3485	31.32	31.4189	31.3736	31.3238	31.3299	31.3616	30.9347	30.693	30.6498	30.786	30.7659
ZMO0675	Transcriptional regulator, LysR family	23.7784	23.1378	23.666	23.5532	24.6024	24.5505	24.5863	24.5799	25.2384	24.3471	24.4092	24.7252	24.7756	25.1384	25.1141	25.0186	25.3263	25.4596	25.4757	25.4205	25.6412	25.1988	25.6313	25.4904	25.1426	25.1106	25.2645	25.0164	25.1335	25.6383	25.4801	25.4101	25.3858	25.4786
ZMO0011	Uncharacterized protein	23.3269	22.9184	23.6421	23.3257	24.4407	24.4463	24.2297	24.3757	24.2674	24.63	24.2484	24.3929	24.2598	23.9226	24.0404	24.0811	25.482	25.5061	25.6018	25.53	25.8169	25.3439	25.6724	25.6111	25.5343	25.5883	25.6335	25.6486	25.6012	24.3905	24.2749	24.1827	24.4319	24.32
ZMO1356	Chromosomal replication initiator protein DnaA	24.5232	24.346	24.7464	24.5479	24.5173	24.2784	25.0669	24.6596	25.6228	24.4985	24.5317	24.985	25.1424	25.0047	25.6838	25.3078	26.1264	26.3384	25.1878	25.8842	25.8966	26.1461	25.8545	25.9657	26.5198	25.9126	25.9134	26.2297	26.1439	24.4617	24.1521	22.8622	23.0926	23.6421
ZMO1520	Uncharacterized protein	26.3267	26.3748	26.4968	26.4012	27.1566	27.3097	27.1911	27.2206	27.493	27.3102	27.515	27.4423	27.7103	27.6956	27.8112	27.74	27.2911	27.1405	27.4639	27.2985	27.4198	27.3471	27.3743	27.3804	27.1078	27.1021	27.1613	27.1397	27.1277	27.2552	27.3398	27.4599	27.1378	27.2982
ZMO0367	Glucose-6-phosphate 1-dehydrogenase (G6PD) (EC 1.1.1.49)	33.834	33.814	33.818	33.8221	34.1628	34.2509	34.3103	34.2426	34.198	34.2747	34.3029	34.2592	34.6381	34.6364	34.735	34.6706	33.6049	33.548	33.5062	33.553	33.6615	33.6066	33.6428	33.637	33.5251	33.5152	33.488	33.5509	33.5198	33.9177	33.9631	34.0003	33.9	33.9453
ZMO0162	Protein TolR	27.6312	27.75	27.7294	27.7045	27.1416	27.2722	27.3101	27.2431	26.5723	26.4879	26.7166	26.5954	25.9507	26.0425	25.9453	25.9802	26.8229	26.7872	26.7414	26.7838	26.9397	26.8003	26.8653	26.8684	26.7598	26.6521	26.8687	26.7665	26.7618	26.7497	26.8022	26.6849	26.8837	26.7801
ZMO0986	Serine--tRNA ligase (EC 6.1.1.11) (Seryl-tRNA synthetase) (SerRS) (Seryl-tRNA(Ser/Sec) synthetase)	30.294	30.2256	30.2026	30.2412	30.3296	30.3573	30.5162	30.4034	30.6189	30.6899	30.6552	30.6549	30.8496	30.783	30.8585	30.8307	29.2643	29.3274	29.263	29.2849	29.3504	29.3512	29.408	29.3699	29.4318	29.4634	29.4025	29.4496	29.4368	28.9409	28.9237	28.9061	28.9966	28.9418
ZMO0442	HAD-superfamily hydrolase, subfamily IA, variant 3	27.3152	27.493	27.3303	27.3818	27.9142	27.9092	27.7388	27.8563	27.9926	27.898	27.9572	27.9498	28.2021	28.1381	28.1145	28.152	28.1244	28.0528	28.1879	28.1217	28.2043	28.1854	28.2444	28.2114	28.2161	28.1827	28.027	28.1012	28.1318	29.3965	29.2328	29.1459	29.2196	29.2487
ZMO1684	Phosphoserine aminotransferase (EC 2.6.1.52)	31.5334	31.5081	31.4718	31.5046	29.7341	29.7331	29.932	29.8028	29.7056	29.7589	29.6789	29.7148	30.5764	30.5241	30.6765	30.5937	31.5272	31.5169	31.6063	31.5501	31.6126	31.6363	31.6721	31.6404	31.6157	31.5147	31.4683	31.5012	31.525	30.6769	30.581	30.6486	30.779	30.6714
ZMO1723	Laccase domain protein	26.9736	27.0265	26.9903	26.997	27.0718	27.0152	27.0763	27.0547	26.5818	26.6349	26.5812	26.5995	26.296	26.3023	26.3813	26.327	26.1855	26.2978	26.3888	26.2907	26.3489	26.3658	26.4308	26.3818	26.2486	26.047	26.1906	26.2594	26.1864	26.5655	26.4884	26.4704	26.4942	26.5046
ZMO0356	Rod shape-determining protein MreC	27.6322	27.7494	27.9568	27.7858	27.1949	27.5744	27.6736	27.4953	27.4061	27.183	27.2929	27.2969	27.2811	27.2493	27.0364	27.1929	24.5652	24.6443	24.2664	24.492	24.6542	24.5453	24.5537	24.5844	24.7595	24.397	24.4852	24.7048	24.5866	24.0234	23.9367	23.7044	24.4109	24.0188
ZMO0739	Antibiotic biosynthesis monooxygenase	27.0157	26.9255	26.9014	26.9484	27.1766	27.4326	27.0653	27.2332	27.7251	27.7394	27.3748	27.6226	27.5823	27.6921	27.6619	27.6461	28.8055	28.8164	29.0773	28.8997	29.1273	28.8277	29.0482	29.0011	28.6267	28.6617	28.7295	28.6897	28.6769	28.483	28.6582	28.7449	28.3692	28.5638
ZMO0239	ATP synthase subunit alpha (EC 3.6.3.14) (ATP synthase F1 sector subunit alpha) (F-ATPase subunit alpha)	33.382	33.3837	33.3978	33.3878	33.9315	33.8728	34.0301	33.9463	33.882	33.9479	33.9629	33.9314	34.4079	34.2905	34.4602	34.3879	32.9166	33.0261	32.9002	32.9476	33.061	32.9728	33.1189	33.0509	33.0635	33.0797	33.0492	33.054	33.0616	32.8582	32.8376	32.8163	32.9383	32.8626
ZMO1389	Cytochrome c biogenesis protein transmembrane region	28.7365	28.6611	28.7776	28.7259	28.1981	28.23	28.3033	28.2445	28.036	28.0453	27.8905	27.9923	27.7933	27.6809	28.0526	27.8508	27.405	27.6011	26.5649	27.1903	27.2975	27.275	27.3176	27.2967	27.5625	27.6992	27.6065	27.6229	27.6228	26.1834	25.9292	25.2967	26.1645	25.8934
ZMO1331	MscS Mechanosensitive ion channel	28.1119	28.1506	28.245	28.1703	27.3635	27.3912	27.5847	27.4499	27.3146	27.3837	27.2663	27.3223	27.4424	27.3888	27.4404	27.4241	27.0511	26.9285	26.3964	26.792	26.7234	27.0862	26.8886	26.8994	27.0129	26.9722	27.0894	26.9476	27.0055	26.7535	26.723	26.1206	26.6862	26.5708
ZMO1581	Antibiotic biosynthesis monooxygenase	25.7605	25.7573	25.5888	25.7044	27.7429	27.6959	27.487	27.6462	28.3594	28.3647	28.4499	28.3919	28.8694	28.8092	28.9078	28.8627	25.554	25.3633	26.1554	25.6909	25.7856	25.8152	25.8048	25.8019	24.8675	24.1804	24.8065	24.2421	24.5241	26.8327	27.1745	27.8628	27.4668	27.3342
ZMO1608	Enolase (EC 4.2.1.11) (2-phospho-D-glycerate hydro-lyase) (2-phosphoglycerate dehydratase)	34.3135	34.2478	34.2402	34.2675	34.6251	34.6266	34.6831	34.6452	34.7706	34.7815	34.8504	34.8013	35.2507	35.215	35.2016	35.2226	34.1578	34.1254	34.0748	34.1193	34.2005	34.2361	34.2582	34.2316	34.1817	34.085	34.0972	34.1403	34.1261	34.2952	34.2483	34.2986	34.2954	34.2844
ZMO0997	KHG/KDPG aldolase [Includes: 4-hydroxy-2-oxoglutarate aldolase (EC 4.1.3.16) (2-keto-4-hydroxyglutarate aldolase) (KHG-aldolase); 2-dehydro-3-deoxy-phosphogluconate aldolase (EC 4.1.2.14) (2-keto-3-deoxy-6-phosphogluconate aldolase) (KDPG-aldolase) (Phospho-2-dehydro-3-deoxygluconate aldolase) (Phospho-2-keto-3-deoxygluconate aldolase)]	32.461	32.2306	32.1197	32.2775	33.1435	33.1657	32.9234	33.0816	33.5487	33.5614	33.3759	33.4978	33.7433	33.7019	33.7278	33.7245	33.4407	33.4983	33.5525	33.4972	33.6941	33.4918	33.6515	33.6124	33.3104	33.3968	33.2897	33.4303	33.3568	33.4595	33.4642	33.4948	33.3582	33.4442
ZMO0369	Glucokinase (EC 2.7.1.2) (Glucose kinase)	32.9618	33.0799	32.9618	33.0023	33.431	33.3344	33.52	33.4305	33.6066	33.6715	33.7651	33.6825	34.0936	34.0897	34.1664	34.117	32.9154	32.9007	32.9755	32.9306	33.0177	33.0481	33.0787	33.0481	32.9774	32.8891	32.8925	32.9299	32.9222	33.4548	33.5268	33.5058	33.4895	33.4942
ZMO0072	NHL repeat-containing protein	28.2102	28.2566	28.1488	28.2059	28.0743	28.04	28.1583	28.0917	27.6679	27.8188	27.7581	27.7496	27.598	27.494	27.6904	27.5963	27.4437	27.5068	27.5847	27.5117	27.6538	27.641	27.5952	27.63	27.6249	27.6647	27.5818	27.6106	27.6205	27.5181	27.593	27.4703	27.5254	27.5267
ZMO1685	D-3-phosphoglycerate dehydrogenase (EC 1.1.1.95)	32.0778	32.0817	32.0641	32.0746	30.1091	30.0842	30.2661	30.1554	30.0493	30.0903	30.0689	30.0696	30.9682	30.9867	31.0286	30.9947	31.6998	31.7171	31.8039	31.7403	31.8875	31.8026	31.8913	31.8605	31.8365	31.7708	31.6983	31.7418	31.7618	30.6721	30.6756	30.6858	30.662	30.6739
ZMO1277	Endolytic murein transglycosylase (EC 4.2.2.-) (Peptidoglycan polymerization terminase)	26.2972	26.1817	26.3031	26.2618	26.0489	26.1442	26.2353	26.1448	25.6876	25.7129	25.8901	25.7664	25.6732	25.4252	25.452	25.5212	25.9289	25.7993	25.9482	25.8921	25.9586	26.0745	26.006	26.013	25.9387	25.8843	25.7901	25.8579	25.8678	25.9862	25.8037	25.653	25.6967	25.7849
ZMO1801	Integration host factor subunit beta	26.6197	26.2608	26.5182	26.474	26.7657	26.4254	26.7748	26.6642	26.2325	26.0793	26.286	26.2019	25.7201	25.9801	25.8036	25.8387	25.9087	25.6164	25.9832	25.8361	26.0128	25.8736	25.9921	25.9595	25.3326	25.4885	25.5219	25.5323	25.4688	26.0141	26.1502	26.3557	26.0371	26.1393
ZMO0886	Uncharacterized protein	27.2607	27.3288	27.2358	27.2756	27.3619	27.3751	27.4178	27.3851	27.7125	27.7813	27.6738	27.7232	28.425	28.3741	28.4748	28.4252	27.3713	27.5765	27.7447	27.5642	27.7017	27.6058	27.7599	27.6891	27.6007	27.5879	27.5286	27.6146	27.5829	26.6633	26.183	26.0038	26.6476	26.3744
ZMO1954	Pantothenate synthetase (PS) (EC 6.3.2.1) (Pantoate--beta-alanine ligase) (Pantoate-activating enzyme)	25.9223	25.8356	25.8468	25.8688	26.5848	26.7882	26.4604	26.6175	26.5366	26.7005	26.5473	26.5968	27.1342	27.3123	27.3032	27.2522	26.6724	26.4303	26.5039	26.5355	26.6944	26.5568	26.7423	26.6645	26.706	26.7638	26.5806	26.7121	26.6906	26.9067	26.887	26.87	26.9103	26.8935
ZMO0431	2,3,4,5-tetrahydropyridine-2,6-dicarboxylate N-succinyltransferase (EC 2.3.1.117) (Tetrahydrodipicolinate N-succinyltransferase) (THDP succinyltransferase) (THP succinyltransferase) (Tetrahydropicolinate succinylase)	30.777	30.7722	30.7166	30.7555	30.9601	30.9573	31.0941	31.0053	31.2012	31.3407	31.3245	31.2901	31.7662	31.5989	31.8632	31.7469	30.1785	30.2591	30.2501	30.2293	30.4035	30.3224	30.3578	30.3613	30.3792	30.3789	30.3246	30.2988	30.3454	30.6631	30.6942	30.6569	30.6528	30.6668
ZMO1212	Glucose-6-phosphate isomerase (GPI) (EC 5.3.1.9) (Phosphoglucose isomerase) (PGI) (Phosphohexose isomerase) (PHI)	32.3639	32.5505	32.5194	32.4802	33.1778	33.0629	32.8552	33.0381	33.0174	33.0533	33.0545	33.0418	33.1911	33.0798	33.1988	33.1576	32.1126	32.0712	32.1642	32.116	32.2191	32.2414	32.2919	32.2508	32.1108	32.1074	32.064	32.1051	32.0968	33.3848	33.4053	33.3535	33.3432	33.3717
ZMO0241	ATP synthase subunit beta (EC 3.6.3.14) (ATP synthase F1 sector subunit beta) (F-ATPase subunit beta)	34.0007	33.956	33.9181	33.9587	34.4779	34.5247	34.5403	34.5145	34.5147	34.5431	34.5207	34.5262	34.9922	35.0252	35.0499	35.0226	33.7668	33.8072	33.7647	33.7796	33.9679	33.8759	33.9326	33.9255	33.8418	33.8352	33.8304	33.8172	33.8311	33.8118	33.8016	33.786	33.8386	33.8095
ZMO1055	Diguanylate cyclase/phosphodiesterase	27.0533	27.0279	27.0503	27.0439	26.0186	26.1372	26.1615	26.1071	25.9914	25.7467	25.7782	25.843	25.6533	25.4581	25.7066	25.6099	25.9356	25.9737	25.9345	25.9479	26.1759	26.0171	26.0898	26.0942	25.9656	26.4219	26.0014	26.0963	26.1213	24.5271	24.1728	24.1898	25.2341	24.531
ZMO0805	NLP/P60 protein	27.3501	27.3423	27.3362	27.3429	26.1879	26.1462	26.4301	26.2603	25.1582	24.9523	25.131	25.0833	25.1027	24.9823	25.5006	25.2126	26.7074	26.7823	26.7814	26.7571	26.9207	26.8209	26.9695	26.9037	26.2181	26.4197	26.2491	26.2928	26.2949	27.5856	27.7307	27.6093	27.5686	27.6235
ZMO0706	Endonuclease III (EC 4.2.99.18) (DNA-(apurinic or apyrimidinic site) lyase)	22.4956	21.9654	22.0825	22.1996	22.8097	23.195	22.6654	22.9078	23.5867	23.5753	22.4303	23.2891	24.0778	23.6815	23.4628	23.7635	25.6317	25.4529	25.6686	25.5844	25.9227	25.4554	25.8155	25.7312	25.1925	25.3082	25.3964	25.3946	25.3229	25.193	25.227	25.2959	25.1771	25.2233
ZMO0368	Phosphogluconate dehydratase (EC 4.2.1.12) (6-phosphogluconate dehydratase)	34.2394	34.2065	34.2281	34.2247	34.6092	34.5796	34.7087	34.6336	34.7914	34.8024	34.7781	34.7907	35.2739	35.1931	35.2303	35.2328	33.9584	33.9417	33.8972	33.9324	34.035	34.1169	34.1005	34.0841	33.9745	33.9237	33.9617	33.9493	33.9523	34.4494	34.5008	34.471	34.4606	34.4705
ZMO0787	Glucose-methanol-choline oxidoreductase	28.7565	28.7658	28.7282	28.7503	27.5943	27.6402	27.729	27.6556	27.2252	27.3812	27.3304	27.3137	27.1808	27.1345	27.3217	27.2145	26.9802	27.1163	26.9241	27.0069	27.2256	27.1174	27.1328	27.1586	26.9765	27.0156	27.1296	27.0792	27.0502	27.1972	27.1801	27.0732	27.1526	27.1508
ZMO0352	Uncharacterized protein	26.8775	26.8045	26.7759	26.8199	26.5909	26.7552	26.7743	26.7091	27.0583	26.8927	27.0569	27.0047	27.446	27.4878	27.7569	27.5703	26.037	26.1439	26.0599	26.0802	26.2674	26.2164	26.2354	26.2397	26.3573	26.2503	26.3222	26.2532	26.2958	26.1024	26.0936	25.8233	25.8754	25.9737
ZMO1701	Outer-membrane lipoprotein carrier protein	26.3442	26.2836	26.2149	26.2819	25.916	25.8082	25.7142	25.8152	25.4203	25.2739	25.2084	25.3036	24.9136	25.3494	25.4135	25.2419	27.9772	28.052	28.1393	28.0561	28.2584	28.1069	28.3023	28.2226	27.6682	27.7084	27.7383	27.673	27.697	28.6138	28.5877	28.4105	28.4822	28.5236
ZMO1093	Hydrolase, TatD family	26.9525	27.1435	27.0578	27.0533	27.5686	27.5543	27.2666	27.4697	27.6871	27.6208	27.542	27.6178	27.663	27.6721	27.5955	27.6439	27.4961	27.3801	27.5114	27.4625	27.6142	27.6794	27.596	27.6299	27.4779	27.3232	27.4844	27.3593	27.4112	27.6059	27.675	27.7522	27.6937	27.6817
ZMO0612	Basal-body rod modification protein FlgD	28.4834	28.187	28.4686	28.386	27.9475	27.9973	28.0669	28.0047	27.8196	28.0211	27.8618	27.9035	27.5096	27.1672	27.35	27.349	29.188	29.0301	28.9882	29.0688	29.0964	29.3136	29.3176	29.2425	29.0478	28.4692	28.5389	28.7813	28.7093	28.1497	27.9502	27.8604	28.0672	28.0069
ZMO1406	Alpha/beta hydrolase fold protein	29.1097	29.236	29.2474	29.199	29.221	29.1606	29.2606	29.2146	28.4781	28.6755	28.8667	28.6821	28.4376	28.2436	28.5186	28.4045	27.186	27.252	27.3624	27.2668	27.533	27.3597	27.4489	27.4472	27.3036	27.4033	27.23	27.3439	27.3202	27.5926	27.7351	27.7242	27.6462	27.6745
ZMO1561	Short-chain dehydrogenase/reductase SDR	24.97	24.5505	24.6945	24.749	25.0183	25.1506	24.8131	25.0006	24.0785	23.7924	23.7174	23.8713	23.5147	23.4951	24.0336	23.7035	26.3896	26.2857	26.4706	26.3819	26.6934	26.4214	26.5819	26.5656	25.9535	26.0035	25.9526	25.9573	25.9667	25.9492	25.9097	26.1302	26.0549	26.011
ZMO0251	Endoribonuclease L-PSP	28.3972	28.2917	28.3942	28.3618	29.1704	29.1298	29.0087	29.1046	29.521	29.5847	29.5988	29.5686	29.6395	29.7992	29.9464	29.8005	28.5618	28.6279	28.7937	28.6611	29.1528	28.5419	28.8471	28.8473	28.0727	28.0638	28.1535	28.2391	28.1323	27.767	28.0295	28.5919	27.9905	28.0947
ZMO1060	Superoxide dismutase (EC 1.15.1.1)	28.0726	27.9513	27.6342	27.8976	28.7597	28.9056	28.0568	28.6187	28.7129	28.534	28.0512	28.4588	28.4185	29.4663	29.5994	29.2489	30.3399	30.3104	30.5149	30.3884	30.6481	30.4922	30.588	30.5761	29.8072	29.7109	30.0427	29.9231	29.871	31.3246	31.3089	31.5179	31.1459	31.3243
ZMO1963	Citrate synthase	29.3336	29.3765	29.339	29.3498	29.6603	29.7847	29.8622	29.7715	30.5343	30.5187	30.5641	30.5391	30.9491	30.9399	31.0097	30.9666	28.2816	28.3899	28.1483	28.2733	28.5553	28.4023	28.4261	28.4612	28.3667	28.6144	28.4895	28.4878	28.4896	28.5407	28.5947	28.501	28.5497	28.5465
ZMO0643	Surface presentation of antigens (SPOA) protein	26.7465	26.9724	26.821	26.8497	26.3684	26.2298	26.5003	26.3704	26.3675	26.282	26.3784	26.3433	25.7153	25.6026	25.8644	25.7314	25.8935	25.9712	26.0658	25.9768	26.156	26.0899	26.2485	26.1648	26.2196	26.2816	26.1295	26.2986	26.2323	25.3364	25.1114	25.2293	25.2176	25.2237
ZMO0878	Chemotaxis response regulator protein-glutamate methylesterase (EC 3.1.1.61)	30.5842	30.7279	30.7364	30.6845	31.7374	31.7483	31.6764	31.721	31.8394	31.7908	31.7632	31.7982	31.6412	31.6353	31.6203	31.6323	30.3394	30.4497	30.3035	30.3642	30.5507	30.6081	30.5042	30.5543	30.4953	30.4937	30.5537	30.5276	30.5176	30.9076	30.9148	31.0405	31.0364	30.9748
ZMO0572	ABC transporter, conserved site	28.8562	28.9699	28.9775	28.9356	28.472	28.5323	28.533	28.5127	28.1164	28.1823	28.225	28.1753	27.8174	27.8542	27.9319	27.8686	27.9058	28.1315	27.8705	27.9693	28.2315	28.133	28.14	28.1681	28.0366	28.1912	28.2583	28.2006	28.1717	28.2369	28.4357	28.3354	28.2498	28.3145
ZMO1733	Transcriptional regulator, LysR family	29.5464	29.4894	29.4825	29.5064	30.3871	30.41	30.3349	30.3777	30.2925	30.3292	30.1833	30.2697	30.2696	30.3394	30.4321	30.3486	30.1643	30.2886	30.2857	30.2462	30.4871	30.3426	30.5109	30.4469	30.196	30.3081	30.3162	30.3344	30.2887	30.2728	30.2233	30.1619	30.1506	30.2022
ZMO0779	Efflux transporter, RND family, MFP subunit	29.1336	29.0571	29.2246	29.1401	29.4715	29.5156	29.5688	29.5192	28.8035	28.7918	28.7702	28.7886	28.2024	28.1986	28.2534	28.2184	28.382	28.3122	28.3544	28.3495	28.5481	28.5715	28.537	28.5522	28.3589	28.4513	28.3977	28.5389	28.4367	28.7356	28.6534	28.6796	28.7012	28.6925
ZMO1718	Uncharacterized protein	28.8529	29.0212	28.9512	28.9434	28.7791	28.6239	28.601	28.6702	28.5668	28.5506	28.6089	28.5756	28.2219	28.2041	28.2794	28.2355	28.9196	28.881	28.9136	28.9047	29.1246	29.1435	29.0591	29.109	28.8226	28.9289	28.8643	28.9474	28.8908	28.1118	28.0259	27.7979	28.1796	28.0288
ZMO1423	Peptidase M16 domain protein	29.386	29.3798	29.3225	29.363	28.9104	29.0074	29.073	28.9985	29.0577	29.101	29.0775	29.0789	28.4227	28.3745	28.4664	28.4217	27.9488	28.0127	28.0535	28.005	28.1962	28.2254	28.2153	28.2123	28.1415	28.227	28.1761	28.1881	28.1832	27.3053	27.2818	27.2952	27.4324	27.3287
ZMO1909	Uncharacterized protein	26.1661	26.4706	26.2701	26.3078	26.492	26.6664	26.0052	26.414	26.6592	26.5664	26.3361	26.5269	26.9835	26.9137	26.9625	26.9535	27.5601	27.6526	27.7357	27.6495	27.9221	27.7563	27.8984	27.8589	27.8384	27.9498	27.8651	27.8395	27.8732	28.4612	28.6661	28.5763	28.5252	28.5572
ZMO0819	Nucleotide sugar dehydrogenase (EC 1.1.1.22)	29.2578	29.2462	29.2412	29.2484	29.1464	29.1654	29.181	29.1643	28.6792	28.5923	28.6567	28.6432	28.2628	28.1455	28.308	28.2404	29.4084	29.3926	29.4078	29.4029	29.5846	29.6767	29.6022	29.6211	28.9921	29.003	28.8964	28.9637	28.9638	30.4583	30.577	30.574	30.4684	30.5194
ZMO0240	ATP synthase gamma chain (ATP synthase F1 sector gamma subunit) (F-ATPase gamma subunit)	30.097	30.1846	30.0596	30.1147	31.2916	31.3962	30.8692	31.2031	31.3883	31.2732	31.1565	31.2758	31.4966	31.6508	31.4915	31.5482	30.8828	30.9022	30.9269	30.904	31.112	31.1509	31.1182	31.1271	31.1347	31.0005	31.048	31.0887	31.068	30.8943	30.9826	30.8613	30.982	30.93
ZMO1725	ATP-dependent Clp protease adapter protein ClpS	26.3687	26.2772	26.2243	26.2913	26.8967	27.0149	26.9158	26.9434	27.227	27.1317	27.4253	27.2666	27.1342	27.1472	27.1345	27.1386	26.9273	27.0298	26.9814	26.9795	27.3061	27.0908	27.2248	27.2072	27.0694	27.1967	27.0418	26.8494	27.0393	26.2595	26.0408	26.0313	25.9551	26.0717
ZMO0780	RND efflux system, outer membrane lipoprotein, NodT family	28.0658	28.1817	28.0582	28.103	28.5113	28.3746	28.4827	28.4574	27.6738	27.7257	27.8793	27.7623	27.2277	27.047	27.255	27.1795	26.9893	27.0027	26.7966	26.9296	27.2071	27.1009	27.1645	27.1575	27.1196	27.2657	27.2122	27.2606	27.2145	27.0086	26.8506	26.5286	26.9248	26.8281
ZMO1275	Threonine dehydratase	29.2401	29.4309	29.3696	29.349	29.5004	29.543	29.2967	29.4506	29.7275	29.6371	29.6075	29.6583	30.0454	29.8646	29.9575	29.9577	29.2597	29.2931	29.3079	29.2869	29.5412	29.5089	29.4945	29.5149	29.5067	29.5501	29.4611	29.4976	29.5039	29.5701	29.518	29.5219	29.5353	29.5363
ZMO0177	Glyceraldehyde-3-phosphate dehydrogenase (GAPDH) (EC 1.2.1.12) (NAD-dependent glyceraldehyde-3-phosphate dehydrogenase)	34.9202	34.8576	34.9028	34.8938	35.4757	35.4815	35.5045	35.4873	35.5769	35.4889	35.6429	35.5709	35.4786	35.6832	35.3955	35.5242	35.4363	35.355	35.3865	35.3926	35.5505	35.6884	35.6268	35.6219	35.4371	35.3686	35.4559	35.4451	35.4267	35.5752	35.5764	35.685	35.6519	35.6221
ZMO0326	NADPH-dependent 7-cyano-7-deazaguanine reductase (EC 1.7.1.13) (7-cyano-7-carbaguanine reductase) (NADPH-dependent nitrile oxidoreductase) (PreQ(0) reductase)	25.3185	25.0296	25.1137	25.1591	26.3279	26.1487	26.0258	26.1728	26.5094	26.4893	26.0307	26.3594	26.1382	26.5011	26.4563	26.374	26.3801	26.5908	26.5527	26.5078	26.9431	26.4012	26.8701	26.7381	26.1789	25.9504	26.2738	26.334	26.1843	25.6212	25.8973	26.1566	25.8586	25.8834
ZMOp325	#N/A	27.8692	27.8652	27.8435	27.8593	27.952	27.9988	27.9823	27.9778	27.7182	27.7728	27.7667	27.7528	27.0713	27.1727	27.3194	27.1914	26.8991	26.9437	26.9815	26.9414	27.1746	27.2247	27.1208	27.1734	26.9476	27.0966	26.9864	26.9664	26.9993	26.6759	26.6079	26.5712	26.6966	26.6379
ZMO0041	Shikimate dehydrogenase (NADP(+)) (SDH) (EC 1.1.1.25)	27.2516	27.0499	27.0964	27.1352	27.9199	27.9467	27.6398	27.842	28.3166	28.2212	27.9436	28.169	28.4342	28.5435	28.6316	28.5387	27.4601	27.4808	27.5871	27.5093	27.8032	27.6136	27.807	27.7413	27.4092	27.4669	27.5181	27.5468	27.4853	27.4213	27.4605	27.568	27.507	27.4892
ZMO0676	O-succinylhomoserine sulfhydrylase (OSH sulfhydrylase) (OSHS sulfhydrylase) (EC 2.5.1.-)	31.9257	31.9107	31.9296	31.922	32.0098	32.0735	32.1225	32.0693	32.4489	32.4585	32.4888	32.4655	32.8981	32.8873	32.9343	32.9067	31.5457	31.5844	31.4074	31.5125	31.7583	31.7367	31.7405	31.7451	31.6699	31.6848	31.6121	31.6428	31.6524	31.851	31.8567	31.7847	31.8727	31.8413
ZMO1007	Uncharacterized protein	25.8473	25.7796	25.8666	25.8317	25.2739	25.2802	25.3255	25.2934	24.7482	25.1942	25.0738	25.0174	24.8451	25.1858	25.1026	25.0517	24.3874	24.3843	23.3994	24.057	24.4096	24.3714	24.0904	24.2905	24.3417	24.7735	24.5156	24.7064	24.5843	24.1071	24.0702	23.4897	24.0575	23.9311
ZMO0427	Cysteine desulfurase (EC 2.8.1.7)	29.0141	29.1708	29.1458	29.1119	29.4866	29.463	29.3964	29.4492	29.376	29.4701	29.4593	29.4357	29.8266	29.7261	29.7992	29.7846	28.6391	28.6081	28.6271	28.6247	28.9577	28.8244	28.8126	28.8649	28.6147	28.7898	28.695	28.7383	28.7094	29.1553	29.3467	29.3645	29.294	29.2901
ZMO1571	Cytochrome bd ubiquinol oxidase subunit I	29.3578	29.3938	29.3724	29.3747	28.6462	28.7825	28.8949	28.7781	28.5923	28.5119	28.3329	28.483	28.3427	28.3536	29.0712	28.6314	28.347	28.3622	27.4458	28.0517	28.2261	28.4243	28.2307	28.2937	28.2978	28.4819	28.2575	28.4146	28.3629	25.9406	25.4186	24.8694	25.6942	25.4807
ZMO0844	Sporulation domain protein	30.8228	30.7599	30.7971	30.7935	30.587	30.8464	30.8539	30.7677	30.3056	30.2687	30.2192	30.2649	30.0799	30.041	30.2368	30.1218	29.2254	29.3207	29.0225	29.1895	29.3229	29.6176	29.361	29.4338	29.1746	29.0797	29.2187	29.1994	29.1681	29.3778	29.1804	29.1099	29.4323	29.2751
ZMO1468	Uncharacterized protein	30.7352	30.7937	30.7935	30.7744	29.4466	29.4749	29.5091	29.4771	29.6884	29.6809	29.7347	29.7015	29.4985	29.397	29.775	29.5658	30.2133	30.2301	30.1218	30.1884	30.5253	30.3799	30.3928	30.4327	30.0284	30.1269	29.9951	30.0927	30.0608	30.194	30.202	30.0213	30.1636	30.1452
ZMO0471	Transcriptional regulator, LysR family	24.0803	24.3136	24.566	24.3336	24.3042	24.3244	24.2825	24.3038	24.2753	24.4219	24.1956	24.3007	23.6141	22.8479	23.4233	23.3302	23.8002	23.575	23.7131	23.6961	24.032	24.0366	23.7559	23.9415	23.6139	23.9746	23.9148	23.9241	23.8568	24.5059	24.6029	24.3176	24.4343	24.4652
ZMO2007	Uncharacterized protein	23.6854	23.684	23.4858	23.6214	23.4531	23.2088	23.3935	23.3555	22.6631	22.9575	22.6502	22.7641	22.6139	22.5678	22.7877	22.6596	25.1036	24.8473	24.7053	24.8854	25.1876	25.2194	25.0066	25.1379	24.8488	24.8247	24.9131	25.0291	24.9039	24.9442	24.8811	24.7495	25.0553	24.9075
ZMO1284	Gluconate 2-dehydrogenase (Acceptor) (EC 1.1.99.3)	25.7436	26.0405	26.0411	25.9483	25.0093	24.7666	25.0457	24.9458	24.7364	24.8577	24.8871	24.8285	24.8936	25.1172	24.9608	24.9936	25.5428	25.6653	24.6211	25.2764	25.5776	25.4811	25.544	25.5342	25.5101	25.8306	25.6106	25.6877	25.6598	25.6244	25.4432	25.0308	25.6466	25.4363
ZMO0178	Phosphoglycerate kinase (EC 2.7.2.3)	34.0155	34.1595	34.0776	34.0854	34.6755	34.6069	34.5359	34.6072	34.7093	34.7373	34.7806	34.7427	35.1158	35.149	35.184	35.1499	34.3665	34.3162	34.422	34.3682	34.5775	34.6606	34.6428	34.6269	34.3661	34.2954	34.2893	34.3571	34.327	34.4627	34.5088	34.5758	34.5681	34.5288
ZMO1173	Uncharacterized protein	27.5049	27.6703	27.5557	27.5786	26.9565	26.8688	27.0828	26.9721	26.7882	26.8046	26.8044	26.7991	26.597	26.616	26.6344	26.6159	26.8558	26.9847	26.2549	26.6985	27.0097	26.985	26.8873	26.9606	27.0254	27.0531	26.965	27.0573	27.0252	26.4304	26.3665	25.3594	26.4436	26.15
ZMO1240	2,3-bisphosphoglycerate-dependent phosphoglycerate mutase (BPG-dependent PGAM) (PGAM) (Phosphoglyceromutase) (dPGM) (EC 5.4.2.11)	33.2074	33.3732	33.4082	33.3322	34.0407	33.8569	33.6	33.8438	33.7447	33.828	34.0195	33.8687	34.277	34.1027	34.2142	34.1997	33.675	33.7235	33.7721	33.7236	34.0091	33.9745	33.9893	33.991	33.7068	33.7896	33.7902	33.8515	33.7845	33.7892	33.8226	33.9325	33.8598	33.851
ZMO0061	Histidine acid phosphatase	26.8391	27.1408	27.1048	27.0344	26.6794	26.4947	26.4066	26.5314	26.4962	26.41	26.3589	26.4228	25.8388	25.805	25.9288	25.8585	27.0505	26.9238	27.088	27.0208	27.283	27.3217	27.2645	27.2897	27.0778	27.1723	27.1564	27.2666	27.1683	26.9114	27.0293	26.8198	26.9618	26.9306
ZMO1521	Uncharacterized protein	26.922	27.2055	27.1338	27.092	27.2524	27.0401	26.8845	27.0669	25.7992	25.7886	25.7846	25.7908	24.9169	24.8543	24.8954	24.8891	27.3283	27.2964	27.4686	27.3644	27.5815	27.6917	27.6379	27.637	27.5424	27.4566	27.4602	27.4621	27.4803	27.6013	27.4277	27.5797	27.6348	27.5609
ZMO1541	Ferrous iron transport protein B	26.4132	26.5607	26.4831	26.4869	27.6201	27.4952	27.451	27.5239	28.2022	28.1489	28.0891	28.1475	28.0939	27.9527	28.3408	28.1381	25.3765	25.6796	24.7614	25.2725	25.5968	25.6296	25.4096	25.5454	25.7836	25.7292	25.8252	25.8211	25.7898	25.3029	25.0749	24.8696	25.371	25.1546
ZMO0435	17 kDa surface antigen	29.5404	29.4372	29.2752	29.4217	29.3596	29.3268	29.4903	29.394	28.6308	28.7867	28.6412	28.688	28.8508	28.6507	28.7233	28.744	29.4254	29.4366	29.4266	29.4296	29.776	29.6345	29.6986	29.703	28.7039	28.7733	28.9073	28.886	28.8176	29.5674	29.4093	29.4613	29.606	29.511
ZMO1753	Oxidoreductase FAD/NAD(P)-binding domain protein	27.8569	27.8927	27.7113	27.8224	28.3271	28.0421	28.2603	28.2149	28.6705	28.664	28.424	28.5907	29.571	29.5615	30.0734	29.7558	26.2613	26.2306	26.3356	26.2758	26.5631	26.5267	26.5632	26.551	26.5566	26.7475	26.6529	26.685	26.6605	25.9769	25.9118	25.5221	25.8364	25.8118
ZMO1643	Tyrosine--tRNA ligase (EC 6.1.1.1) (Tyrosyl-tRNA synthetase) (TyrRS)	28.3964	28.6534	28.5523	28.5379	29.1843	28.965	28.6048	28.9374	29.2299	29.2289	29.094	29.1857	29.2597	29.152	29.2497	29.2213	28.6036	28.6896	28.653	28.6487	28.939	28.9313	28.9028	28.9243	28.6447	28.7589	28.7712	28.7631	28.7345	28.7905	28.8113	28.8217	28.8325	28.814
ZMO0200	Anthranilate phosphoribosyltransferase (EC 2.4.2.18)	28.9951	29.0006	29.0092	29.0016	29.0617	29.0035	29.042	29.0359	28.4193	28.5221	28.56	28.5017	28.1991	28.1339	28.2403	28.1918	28.4668	28.4101	28.5048	28.4606	28.7533	28.7341	28.7435	28.7436	28.3851	28.4927	28.4884	28.5619	28.482	28.7234	28.7651	28.8085	28.8791	28.794
ZMO0206	Glutamate 5-kinase (EC 2.7.2.11) (Gamma-glutamyl kinase) (GK)	29.2212	29.2493	29.2266	29.2324	29.267	29.3336	29.3225	29.308	29.4602	29.5015	29.4087	29.4573	29.7804	29.8416	29.8455	29.8228	28.2865	28.3626	28.2922	28.3138	28.582	28.6875	28.5251	28.5982	28.4249	28.4007	28.434	28.3905	28.4125	28.4134	28.3711	28.3427	28.5055	28.4082
ZMO1480	Electron transfer flavoprotein alpha/beta-subunit	29.8889	29.9799	30.0588	29.9775	30.621	30.5495	30.3382	30.5078	30.526	30.5043	30.5141	30.5148	30.5824	30.5027	30.6027	30.5632	30.2574	30.4122	30.4216	30.3637	30.6228	30.6098	30.7169	30.6498	30.2186	30.1858	30.1838	30.2159	30.201	30.7844	30.8103	30.8316	30.7189	30.7863
ZMO1682	Aminotransferase (EC 2.6.1.-)	26.4122	26.4624	26.5202	26.4656	26.4121	26.2517	26.4364	26.369	27.1431	27.133	26.9702	27.0842	28.7303	28.6889	28.9203	28.7834	26.811	26.8445	26.7728	26.8094	27.1606	26.9966	27.164	27.1071	26.3211	26.321	26.2979	26.2371	26.2943	27.178	27.3409	27.0469	27.0587	27.1561
ZMO1347	Aromatic amino acid beta-eliminating lyase/threonine aldolase	30.5855	30.6554	30.6444	30.6287	30.9729	30.9578	31.0585	30.9971	31.5914	31.5235	31.5617	31.5591	31.9481	31.9517	32.0183	31.9731	30.1516	30.0752	30.2035	30.1434	30.4293	30.4296	30.4926	30.4505	30.2294	30.1615	30.1921	30.169	30.188	30.0587	30.0092	30.0263	30.0093	30.0259
ZMO1171	Beta-hexosaminidase (EC 3.2.1.52)	25.409	25.5454	25.5134	25.4904	26.1882	26.1422	26.0003	26.1124	26.3074	26.1289	26.0582	26.1687	26.395	26.4461	26.514	26.4525	25.9457	26.0315	26.1118	26.0297	26.3213	26.2767	26.4182	26.3387	26.1023	26.0845	26.0474	26.0656	26.075	26.362	26.4203	26.4396	26.2257	26.3619
ZMO1410	Bacterioferritin (EC 1.16.3.1)	27.6326	27.494	27.4747	27.5355	27.848	28.2539	27.0731	27.8037	28.1955	27.7421	27.3366	27.8007	28.6044	28.6653	28.4706	28.5823	29.6541	29.624	29.7126	29.6635	30.0219	29.8744	30.0262	29.9742	29.4118	29.6461	29.5893	29.6602	29.5769	30.3394	30.3664	30.2276	30.1208	30.2635
ZMO1023	7-cyano-7-deazaguanine synthase (EC 6.3.4.20) (7-cyano-7-carbaguanine synthase) (PreQ(0) synthase) (Queuosine biosynthesis protein QueC)	26.6363	26.7756	26.6952	26.7035	26.9507	26.9195	26.6877	26.8573	26.9453	27.111	27.0909	27.0509	27.494	27.4205	27.464	27.4598	27.2566	27.3085	27.2841	27.2831	27.6141	27.6282	27.5623	27.6015	27.3924	27.3584	27.4699	27.3938	27.4036	27.7496	27.7742	27.8921	27.8464	27.8156
ZMO1885	NADH:flavin oxidoreductase/NADH oxidase	28.4805	28.702	28.6194	28.6035	28.8873	28.5895	28.1258	28.5674	29.1807	29.1805	29.2235	29.195	29.9746	29.8029	30.009	29.9316	28.8699	28.9412	29.0602	28.9571	29.2271	29.3041	29.3057	29.279	28.8511	28.7461	28.7386	28.786	28.7805	30.2092	30.2535	30.302	30.1599	30.2312
ZMO0022	Uncharacterized protein	26.7656	26.7856	26.8291	26.7936	26.2974	26.2234	26.4439	26.3245	26.0312	25.9707	26.17	26.0597	25.7872	26.0029	26.1968	26.0053	25.8843	26.0382	26.0397	25.9874	26.3912	26.259	26.2874	26.3125	25.5683	25.798	25.8946	25.6986	25.7399	26.458	26.6464	26.4275	26.3443	26.4691
ZMO1962	Histidine kinase	27.3019	27.4078	27.191	27.3029	26.8328	26.761	26.6781	26.7587	26.4852	26.4753	26.6447	26.5372	26.0785	25.7534	25.8979	25.9161	26.1926	26.3292	26.4003	26.3074	26.7058	26.5849	26.6084	26.633	26.4685	26.5916	26.5633	26.533	26.5391	25.7986	25.8063	25.6576	25.762	25.7561
ZMO0963	Transcriptional regulator, TetR family	24.992	24.8341	24.5095	24.7923	25.6385	25.6018	25.2441	25.5054	25.8996	25.9331	25.7678	25.8686	26.0655	26.2256	25.9563	26.0867	26.7209	26.7425	26.7607	26.7414	27.1466	26.9206	27.1669	27.078	26.7275	26.9016	26.8303	26.9281	26.8469	27.1666	27.2791	27.1112	27.1765	27.1834
ZMO0658	Peptidase M20	25.4337	25.5841	25.6211	25.5485	25.7138	25.7903	25.7476	25.7509	25.8157	25.589	25.6667	25.6936	26.0636	26.1346	26.3348	26.1823	25.0143	24.9917	25.2058	25.0706	25.4339	25.379	25.4097	25.4075	25.0927	25.0221	25.0814	25.0144	25.0527	25.5178	25.388	25.5238	25.4681	25.4745
ZMO1719	Fructokinase (EC 2.7.1.4)	32.1492	32.1543	32.1586	32.154	32.5186	32.6051	32.6936	32.6076	31.9054	32.0003	31.9689	31.9587	31.1836	31.1282	31.3821	31.2355	31.571	31.5508	31.6842	31.602	31.9705	31.8664	31.9979	31.9449	31.6545	31.6772	31.5781	31.6116	31.6303	32.881	32.8237	32.8946	32.7535	32.8382
ZMO1455	Resolvase domain protein	23.3811	23.1092	23.5098	23.3429	24.2219	24.1372	23.8231	24.0707	23.8958	23.9458	23.7569	23.8684	24.18	23.9254	24.2061	24.1092	25.2402	25.0113	25.272	25.1745	25.6086	25.4583	25.4906	25.5192	25.2427	25.4048	25.2756	25.2394	25.2906	25.8416	25.8306	25.7378	25.7559	25.7915
ZMO1959	Uncharacterized protein	29.2548	29.3289	29.3219	29.3022	29.0314	28.9553	29.0966	29.0289	29.0799	28.9871	29.0037	29.0242	28.6418	28.6307	28.7085	28.6607	28.2096	28.1362	27.5511	27.9656	28.3088	28.2881	28.351	28.316	28.3684	28.3462	28.2354	28.3597	28.3274	27.1837	26.9765	26.7715	27.2897	27.0554
ZMO0851	Pyridoxine/pyridoxamine 5'-phosphate oxidase (EC 1.4.3.5) (PNP/PMP oxidase) (PNPOx) (Pyridoxal 5'-phosphate synthase)	29.6209	29.8606	29.7507	29.7474	30.164	30.2324	30.0885	30.1628	30.4854	30.4679	30.585	30.5137	30.7746	30.6847	30.7598	30.7402	29.5347	29.5149	29.709	29.5862	29.9234	29.889	30.0105	29.941	29.618	29.5927	29.59	29.5496	29.5876	29.5496	29.6234	29.7097	29.5333	29.604
ZMO1301	Uncharacterized protein	24.5101	24.7284	25.0804	24.7923	25.3388	25.2121	24.9861	25.1863	25.5574	25.5353	25.4922	25.5286	25.9212	25.8814	26.3404	26.063	25.7982	26.045	25.9734	25.9389	26.3083	26.2199	26.3674	26.2985	25.9948	26.0629	26.0383	26.0794	26.0438	26.0865	26.105	26.0248	25.9865	26.0507
ZMO0797	Short-chain dehydrogenase/reductase SDR	28.6937	28.8978	28.8514	28.8169	29.1623	29.1943	29.1169	29.1582	29.2901	29.268	29.1637	29.2416	29.4414	29.5811	29.5243	29.5167	28.664	28.7522	28.8027	28.7396	29.1288	29.0308	29.1435	29.101	28.9155	28.8944	28.8242	28.8935	28.8819	29.6816	29.5748	29.5246	29.4777	29.5647
ZMO1869	Ribonuclease I-like protein	26.0452	26.1459	26.0951	26.096	26.369	26.286	26.0943	26.2543	26.142	25.9908	25.9658	26.035	25.4355	25.4092	25.3037	25.3839	26.9793	26.8779	26.9419	26.9331	27.3133	27.2947	27.2791	27.2957	26.8421	26.8881	27.0415	27.0274	26.9497	27.1098	26.9432	27.0322	27.1295	27.0537
ZMO1689	Dihydroorotase (EC 3.5.2.3)	29.3964	29.4374	29.4654	29.4334	29.77	29.7534	29.8296	29.7847	29.6249	29.7114	29.6501	29.6626	30.0127	30.06	30.2175	30.0994	28.4178	28.4464	28.4096	28.4246	28.8119	28.8077	28.774	28.7979	28.3368	28.3528	28.3551	28.3307	28.3438	28.9476	28.9896	29.049	29.0107	28.9992
ZMO0144	L-aspartate oxidase (EC 1.4.3.16)	30.2048	30.2048	30.1612	30.1904	30.3474	30.3832	30.4951	30.41	30.5361	30.5077	30.4659	30.5035	31.0144	31.0319	31.1487	31.0663	28.902	28.9241	28.7988	28.875	29.2272	29.2994	29.2194	29.2487	28.9297	28.9882	29.009	29.0192	28.9865	29.0084	29.0673	29.0296	29.1433	29.0621
ZMO0283	Transporter, hydrophobe/amphiphile efflux-1 (HAE1) family	27.1216	27.0878	26.9954	27.0692	27.9378	27.862	27.9185	27.9064	27.9325	27.984	28.1275	28.017	28.525	28.4807	28.683	28.5655	26.099	26.2722	25.0859	25.819	26.2949	26.2014	26.0988	26.1984	26.3294	26.4807	26.2774	26.3899	26.3693	28.7377	28.4942	27.5171	28.627	28.344
ZMOp111	#N/A	22.4997	22.2581	22.3158	22.3616	23.5818	23.3473	22.9825	23.3245	23.6186	23.8663	23.8293	23.7754	24.4076	23.9687	23.9792	24.1334	25.457	25.8786	25.7808	25.7055	26.2935	25.7248	26.2471	26.0884	25.2895	25.238	25.0304	25.2836	25.2104	25.6499	25.6127	26.0236	25.9292	25.8039
ZMO1130	CinA domain protein	28.1317	28.3073	28.2356	28.2266	28.7256	28.7536	28.5333	28.6741	28.6691	28.6212	28.5211	28.6051	28.8974	28.9321	28.9111	28.9136	28.4775	28.6153	28.7663	28.6197	28.895	29.1628	28.9557	29.0045	28.6957	28.6514	28.7561	28.7179	28.7053	29.518	29.4216	29.5852	29.5464	29.5178
ZMO1344	Aldo/keto reductase	29.8603	30.0559	30.0356	29.9866	29.7963	29.7847	29.4495	29.6856	28.1169	28.0917	27.9372	28.0508	28.7226	28.7574	28.8185	28.7668	30.0141	30.0851	30.0913	30.0635	30.4808	30.3749	30.5023	30.4527	29.85	30.0193	29.9613	29.9454	29.944	31.3611	31.5068	31.4753	31.3407	31.421
ZMO0306	Glycosyl transferase group 1	26.1417	26.4586	26.422	26.3476	26.236	26.4503	26.0858	26.2652	26.0019	25.984	26.0345	26.007	25.2089	25.4363	25.6367	25.4378	26.6966	26.8118	26.8699	26.7927	27.1812	27.1763	27.1889	27.1821	26.6335	26.7015	26.7183	26.6513	26.6762	27.4984	27.5949	27.5048	27.474	27.518
ZMO0507	Protein ZMO0507	24.003	24.2131	24.096	24.1066	23.7281	23.7957	23.9412	23.8244	24.0747	23.9103	24.1889	24.0625	24.6662	24.8462	24.7206	24.7463	25.0127	25.0198	25.2031	25.0785	25.528	25.5497	25.3373	25.4717	25.2087	25.1746	25.2736	25.106	25.1907	24.9757	24.8642	24.7724	24.9046	24.8792
ZMO1543	Cobalt chelatase, pCobT subunit (EC 6.6.1.2)	29.2394	29.1368	29.1899	29.1893	29.4553	29.3714	29.505	29.4449	29.4435	29.4678	29.4259	29.4458	29.7544	29.7422	29.9335	29.8128	27.8281	27.9799	27.8964	27.9015	28.3802	28.2935	28.2263	28.3	27.9915	28.0029	28.0481	28.1349	28.0443	28.8318	28.8518	28.892	28.9025	28.8695
ZMO1169	ATPase BadF/BadG/BcrA/BcrD type	25.0682	25.1139	25.1029	25.0951	25.1762	25.1612	25.2732	25.2044	25.0115	25.1133	25.1509	25.0931	24.2051	24.2804	24.2241	24.2369	24.5014	25.0621	24.4689	24.6775	25.0471	25.1013	25.0896	25.0793	24.9778	24.7696	24.7892	24.8059	24.8356	24.5655	24.3909	24.2847	24.7382	24.4948
ZMO0347	RNA-binding protein Hfq	26.952	26.9441	27.0164	26.9712	27.7318	27.7466	27.5975	27.6935	27.8569	27.9965	27.8137	27.8912	27.9982	28.0181	28.0401	28.0189	27.484	27.5618	27.8495	27.6318	28.1252	27.9265	28.0693	28.0404	27.8586	27.6527	27.885	27.8677	27.816	27.9851	28.1528	28.1248	28.1439	28.1017
ZMO1715	Biopolymer transport protein ExbD/TolR	30.4043	30.3871	30.3883	30.3932	30.4668	30.4007	30.5212	30.4637	29.1312	29.1837	29.0171	29.1123	28.7153	28.6354	28.6509	28.6676	29.4166	29.5109	29.3143	29.4139	29.7531	29.9021	29.8238	29.8263	29.7122	29.7278	29.6721	29.7405	29.7132	29.132	29.1031	29.014	29.2034	29.1131
ZMO0677	3-isopropylmalate dehydrogenase (EC 1.1.1.85) (3-IPM-DH) (Beta-IPM dehydrogenase) (IMDH)	30.6593	30.7517	30.7498	30.7209	31.2894	31.1825	30.7697	31.0973	31.843	31.8469	31.6434	31.7808	31.9619	31.8846	32.0226	31.9574	31.3779	31.3625	31.4449	31.3951	31.8446	31.7045	31.8916	31.8136	31.4972	31.5229	31.4399	31.4788	31.4847	31.6642	31.7097	31.6203	31.5497	31.636
ZMO1364	Coproporphyrinogen-III oxidase (EC 1.3.98.3)	27.8677	28.1889	28.1682	28.0822	28.0107	27.9642	27.9166	27.9643	27.3993	27.6374	27.8125	27.6263	27.4432	27.3828	27.4702	27.4325	26.2973	26.3299	26.2501	26.2924	26.7538	26.6656	26.7166	26.712	26.3285	26.4255	26.3626	26.3633	26.37	26.4168	26.4562	26.4855	26.3893	26.437
ZMO0173	Cell division protein ZapA	22.6999	22.7315	22.5777	22.6712	23.7263	23.69	23.5247	23.6496	23.9446	24.3476	23.8249	24.0568	24.2199	24.0847	23.9283	24.0825	25.5558	25.7122	25.6016	25.6232	26.2647	25.7539	26.1164	26.045	25.5025	25.6474	25.7765	25.5928	25.6298	25.6819	25.2235	25.4926	25.2275	25.4064
ZMO0876	Hopanoid biosynthesis associated membrane protein HpnM	28.8834	29.14	29.0261	29.0203	28.9791	29.0412	28.8009	28.9439	29.0009	29.1633	29.0359	29.0684	29.5094	29.6837	29.7392	29.6474	28.6174	28.6986	28.6768	28.6643	29.0702	29.1292	29.0693	29.0896	28.6353	28.6893	28.7113	28.724	28.69	28.6197	28.3988	28.077	28.4527	28.3871
ZMOp408	#N/A	28.9342	28.9139	28.8053	28.8855	29.9902	29.9968	30.1025	30.0308	30.2151	30.1861	30.2706	30.2244	30.5807	30.5254	30.6861	30.599	28.0512	28.1491	27.9767	28.059	28.5621	28.515	28.4036	28.4935	28.0627	28.213	28.2736	28.1828	28.183	29.418	29.5871	29.5088	29.4161	29.4825
ZMO1716	MotA/TolQ/ExbB proton channel	32.3045	32.3724	32.3143	32.3307	32.3019	32.2162	32.3167	32.2789	31.2955	31.2473	31.2846	31.2759	30.5398	30.6423	30.6545	30.6131	31.7145	31.7768	31.2249	31.5721	31.9818	32.0365	32.0068	32.0084	32.0149	31.9886	31.877	31.9699	31.9626	31.6019	31.654	31.3884	31.594	31.5596
ZMO1967	Beta-lactamase (EC 3.5.2.6)	25.121	25.4329	25.303	25.2913	25.3525	25.0011	25.1619	25.179	24.8359	24.4796	24.7424	24.6937	24.4361	24.265	24.3612	24.3558	25.8647	25.9846	26.048	25.9658	26.4492	26.3392	26.4217	26.4034	26.1584	26.2174	25.9847	26.0858	26.1116	25.6689	25.3321	25.0144	25.2805	25.324
ZMO0166	Peptidoglycan-associated lipoprotein	32.8833	32.9891	32.9282	32.9342	32.5523	32.6332	32.7356	32.6423	31.6368	31.5997	31.7447	31.6618	30.7599	30.6797	30.854	30.7663	32.375	32.5475	32.2454	32.3893	32.7963	32.8908	32.7955	32.8276	32.1375	32.0934	32.2093	32.1477	32.147	32.5715	32.6082	32.4585	32.6483	32.5716
ZMO1223	Malonyl CoA-acyl carrier protein transacylase (EC 2.3.1.39)	29.4503	29.2844	29.3891	29.3762	30.0986	30.2016	29.9525	30.0879	30.0576	30.1091	30.0276	30.0652	30.1894	30.1246	30.1465	30.1538	30.2239	30.0971	30.123	30.148	30.7227	30.4299	30.6365	30.5964	30.0976	30.3291	30.26	30.2812	30.242	30.6108	30.7693	30.6519	30.6203	30.6631
ZMO0664	Uncharacterized protein	26.7314	26.7437	26.7961	26.7574	26.0828	25.9104	26.2291	26.08	25.8628	26.1519	25.9299	25.9869	25.8524	25.9533	25.8923	25.8999	25.7028	25.7017	24.2067	25.2038	25.7458	25.7159	25.5004	25.654	25.6396	25.8033	25.9236	25.7083	25.7687	23.4443	22.364	21.3166	21.1604	22.0713
ZMO0125	Cys-tRNA(Pro)/Cys-tRNA(Cys) deacylase (EC 4.2.-.-)	26.9466	26.8326	26.667	26.8199	27.2872	27.1579	27.1165	27.1891	27.4772	27.4819	27.4742	27.4778	27.8998	27.9466	28.0003	27.9495	27.1292	27.1418	27.2907	27.1872	27.6342	27.5321	27.7494	27.6385	27.3014	27.2516	27.1968	27.3462	27.274	27.5578	27.4459	27.5232	27.35	27.4692
ZMO0142	Alanine racemase domain protein	27.9784	27.6686	27.5995	27.7584	28.6263	28.645	28.275	28.5252	29.1225	28.9944	28.6127	28.9256	29.2515	29.4273	29.2773	29.3208	28.3517	28.49	28.5088	28.4502	29.0131	28.7556	28.9394	28.9027	28.4481	28.4819	28.54	28.54	28.5025	28.4086	28.4953	28.5356	28.2667	28.4266
ZMO0298	Uncharacterized protein	27.3901	27.2591	27.4696	27.3755	27.6962	27.629	27.8944	27.7443	28.3031	28.23	28.3853	28.3075	29.3085	29.177	29.189	29.2261	26.984	26.9614	26.9836	26.9763	27.3049	27.655	27.3274	27.4291	27.1149	27.1023	27.0473	27.0581	27.0806	27.9983	28.0963	28.0119	28.0181	28.0312
ZMO0654	Polysaccharide deacetylase	27.8654	27.9193	27.8579	27.8811	27.1899	27.0978	27.2039	27.1646	26.7562	26.8866	26.7256	26.7912	26.353	26.3311	26.4045	26.3632	27.1069	27.2178	26.2208	26.8485	27.3143	27.3783	27.2162	27.303	27.2102	27.3257	27.2295	27.2611	27.2566	26.4857	26.5894	25.6899	25.9796	26.1861
ZMO1887	Isochorismatase hydrolase	25.8145	25.5659	25.711	25.7007	26.2646	26.4713	26.1184	26.2921	26.455	26.3398	26.2503	26.3508	26.9245	26.9814	26.691	26.871	25.9322	25.9724	25.9289	25.9445	26.6118	26.173	26.4147	26.3998	25.8508	26.1343	25.9897	26.1012	26.019	26.2702	26.4727	26.2315	26.0897	26.266
ZMO0544	Isocitrate dehydrogenase [NADP] (EC 1.1.1.42)	30.1702	30.3642	30.3134	30.2849	30.3815	30.3595	30.1	30.2859	31.2789	31.2563	31.4431	31.3285	31.718	31.5592	31.7579	31.6809	29.8537	29.9056	30.0325	29.9306	30.4099	30.3571	30.3915	30.3862	30.1385	30.0924	30.0641	30.0943	30.0973	29.9067	29.8748	29.9751	29.8261	29.8957
ZMO0693	OsmC family protein	29.2197	29.1503	29.2086	29.1932	29.2703	29.2407	29.259	29.2567	29.2452	29.2633	29.2579	29.2555	30.6259	30.5132	30.7186	30.6217	28.726	28.8339	28.8119	28.7906	29.2134	29.3267	29.2022	29.2474	28.6436	28.8924	28.9307	28.9382	28.8512	30.2101	30.2028	30.0931	30.1226	30.1572
ZMO0332	Thiamine-phosphate synthase (TP synthase) (TPS) (EC 2.5.1.3) (Thiamine-phosphate pyrophosphorylase) (TMP pyrophosphorylase) (TMP-PPase)	28.5451	28.5465	28.4024	28.4996	29.0727	29.1157	28.8129	29.0065	29.1713	29.0428	29.0273	29.0819	29.136	29.1566	29.068	29.1207	28.671	28.7167	28.6361	28.6746	29.0313	29.1636	29.2011	29.132	28.7598	28.6491	28.6633	28.6762	28.6871	29.0299	28.9653	29.0594	29.0844	29.0348
ZMO1805	Haloacid dehalogenase domain protein hydrolase	26.2905	26.4446	26.0227	26.263	27.0542	27.1176	26.8945	27.0251	27.6743	27.5939	27.5155	27.596	27.9181	28.0308	28.0996	28.0181	27.7383	27.7547	27.8544	27.7825	28.2714	28.1641	28.3001	28.2452	27.9988	27.9343	27.8743	27.9086	27.929	27.7833	27.7097	27.7484	27.6715	27.7282
ZMO1497	Amino acid permease-associated region	25.1814	25.2415	25.2216	25.215	24.1169	24.0629	24.3087	24.1667	23.9207	23.6885	24.1806	23.9439	23.8947	23.4662	23.8758	23.7586	23.045	23.8073	23.1715	23.3413	23.8826	23.7388	23.8084	23.8099	24.4045	24.3411	24.3595	24.3499	24.3638	21.1992	22.5124	23.951	23.3865	22.7623
ZMO1178	Phosphoribosyl-AMP cyclohydrolase (PRA-CH) (EC 3.5.4.19)	27.4598	27.6496	27.5485	27.5547	28.5838	28.7777	28.5319	28.635	28.8569	28.9115	28.9004	28.8898	29.1908	29.4169	29.4652	29.3625	27.8057	27.679	27.9068	27.7972	28.4186	28.0834	28.3006	28.2676	27.7162	27.6917	27.6231	27.608	27.6598	27.979	28.0757	28.2454	27.9897	28.0724
ZMO0976	Aldo/keto reductase	29.8551	30.0116	29.9231	29.9314	30.3425	30.3024	30.2094	30.2859	30.648	30.6759	30.6851	30.6698	31.7437	31.7332	31.8467	31.7754	29.4109	29.513	29.4882	29.4707	29.9109	29.9454	29.9811	29.9458	29.5217	29.5259	29.5961	29.6155	29.5648	30.3559	30.3676	30.2503	30.2692	30.3108
ZMO1766	Mg2 transporter protein CorA family protein	25.9919	26.1002	26.1342	26.0767	26.0451	25.7855	25.8403	25.8947	26.2035	26.1908	26.191	26.1951	26.9365	26.7446	27.0616	26.9201	24.8495	24.8505	23.979	24.5597	25.1186	24.9616	25.0336	25.038	24.9815	25.2045	24.9039	25.0019	25.023	25.0876	24.8487	24.5018	25.2397	24.9194
ZMO0161	MotA/TolQ/ExbB proton channel	27.8648	27.8556	27.9125	27.8779	27.5805	27.672	27.817	27.6931	26.8788	26.868	27.0627	26.9393	26.193	26.3734	26.681	26.43	27.1997	27.1939	26.7537	27.0491	27.5005	27.6729	27.4326	27.5353	27.3748	27.3966	27.3443	27.1614	27.3193	27.1095	27.1456	26.555	27.0703	26.9701
ZMO1158	Aspartate racemase	25.2558	24.8154	24.6942	24.9426	26.3851	26.457	26.4197	26.4209	26.4813	26.7958	26.3858	26.5651	26.3115	26.0849	26.1534	26.1864	26.0861	25.8353	25.8187	25.9134	26.852	25.7808	26.5997	26.4108	25.3932	25.4579	25.3725	25.2282	25.3629	26.5632	26.9121	27.1904	26.6501	26.8289
ZMO0627	Uncharacterized protein	27.6494	27.5815	27.5518	27.5948	28.6203	28.6543	28.3308	28.5423	29.0083	28.891	28.9598	28.9538	28.1528	28.3101	28.1144	28.1949	28.4902	28.4935	28.6552	28.5463	29.179	28.85	29.1027	29.0439	28.7821	28.7719	28.6586	28.7753	28.747	28.5679	28.4692	28.5215	28.5633	28.5305
ZMO1528	Acriflavin resistance protein	28.0176	28.0299	28.0985	28.0491	27.3781	27.3431	27.4469	27.39	26.0436	26.1764	26.1395	26.1209	25.2625	24.9815	25.4286	25.2359	27.058	27.2093	25.834	26.7004	27.1309	27.3167	27.1479	27.1985	27.184	27.1705	27.1106	27.1023	27.1418	26.77	26.7652	25.7283	26.7557	26.5048
ZMO2025	Biopolymer transport protein ExbD/TolR	29.4488	29.5219	29.4321	29.4682	29.7027	29.6277	29.8455	29.7282	28.5641	28.6796	28.5049	28.5847	28.2976	28.0009	28.246	28.1872	27.8645	28.0673	27.2533	27.7284	28.3379	28.1589	28.1859	28.2276	28.4152	28.4091	28.3101	28.4453	28.3949	27.739	27.7901	27.5678	28.1961	27.8232
ZMO1039	Ribonucleoside-diphosphate reductase (EC 1.17.4.1)	30.9237	30.8929	30.9164	30.911	31.2097	31.164	31.3271	31.2353	31.6089	31.5955	31.4261	31.5459	31.6867	31.6837	31.8878	31.756	29.4702	29.5671	29.2898	29.4424	29.9408	29.9908	29.897	29.9429	29.4292	29.6436	29.5596	29.6399	29.5681	30.1339	30.0765	29.8352	30.0596	30.0263
ZMO0639	Uncharacterized protein	26.3503	26.0831	26.08	26.1768	24.7861	24.8469	24.9801	24.8733	25.4534	25.4486	25.3512	25.4185	25.413	25.463	25.5913	25.4911	26.1522	26.1282	26.3873	26.2226	26.7378	26.8204	26.6305	26.7296	26.5404	26.2414	26.3511	26.5438	26.4192	26.1481	25.9349	26.2222	26.3393	26.1611
ZMO0082	Chemotaxis protein methyltransferase (EC 2.1.1.80)	25.1211	25.4051	25.3841	25.3091	25.3566	25.5259	25.563	25.4846	25.5242	25.615	25.7101	25.6184	25.7145	25.9505	26.1031	25.9315	24.5544	24.6686	24.7051	24.6427	25.269	25.1088	25.0781	25.1519	24.8819	25.0721	24.8485	25.0137	24.954	24.425	24.0987	24.3226	24.3406	24.2967
ZMO0961	Cytochrome c class I	25.8809	25.9549	25.7949	25.8784	26.0308	26.0769	26.1376	26.0824	26.0654	26.2127	26.1083	26.1301	26.7665	26.7814	26.9519	26.8358	25.4872	25.5794	25.5123	25.5263	26.1068	25.9039	26.1044	26.0384	25.4682	25.7174	25.8023	25.7182	25.6765	25.4899	25.2689	25.0599	25.4282	25.3117
ZMO0621	Anti-sigma-28 factor FlgM family protein	27.1907	27.0929	26.9711	27.0877	26.9778	26.8799	27.0118	26.9576	26.804	26.8762	26.8321	26.8377	26.5419	26.4808	26.3054	26.4461	25.9315	25.925	26.1321	25.9962	26.5624	26.5446	26.421	26.5093	26.1477	26.1535	26.1806	26.2186	26.1751	26.0041	26.0387	26.331	26.297	26.1677
ZMO1163	Phosphate-specific transport system accessory protein PhoU homolog (Pst system accessory protein PhoU homolog)	25.9108	25.8054	25.9046	25.8744	26.7243	26.6061	26.4023	26.5836	26.6078	26.6956	26.5688	26.6251	26.9805	26.9476	26.8274	26.92	28.1677	28.2092	28.2903	28.2224	29.0745	28.2806	28.8548	28.7366	27.5714	27.7815	27.8217	27.8013	27.744	28.7097	29.0386	29.0263	28.5849	28.8399
ZMO1009	SapC family protein	28.7341	28.7294	28.5982	28.6886	28.8963	29.0243	28.5444	28.8356	28.6368	28.6263	28.5324	28.5993	27.8631	27.729	27.9151	27.8378	29.5757	29.6462	29.6531	29.625	30.2398	30.0439	30.1891	30.1576	29.648	29.7982	29.7293	29.763	29.7346	29.8223	29.8532	29.9321	29.7231	29.8327
ZMO0035	Ankyrin	26.3743	25.8514	25.6482	25.9913	26.4606	26.6221	25.8597	26.3496	27.0968	26.8906	26.2797	26.7954	26.633	27.12	27.0252	26.941	27.8884	27.7717	28.1562	27.9388	28.5039	28.3357	28.5765	28.472	27.9289	27.8377	27.8545	27.8883	27.8773	28.19	27.8327	27.7128	27.9805	27.929
ZMO0734	3'(2'),5'-bisphosphate nucleotidase	28.2358	28.3689	28.2383	28.2823	29.1129	29.2051	28.8623	29.0672	29.2481	29.0715	28.9803	29.1043	29.3799	29.5758	29.6292	29.5322	28.9836	28.957	29.1247	29.0218	29.528	29.6202	29.5268	29.5583	29.0015	28.891	28.9179	28.9673	28.9444	29.8813	29.9439	30.0339	29.9454	29.9511
ZMO1105	Histidine kinase	27.0198	27.0209	27.0746	27.0387	26.495	26.5098	26.6003	26.5358	26.3311	26.3634	26.3441	26.3463	25.793	25.821	25.785	25.7997	26.2783	26.2939	26.3203	26.2975	27.0117	26.7343	26.7626	26.8362	26.3937	26.6931	26.5214	26.4031	26.5028	24.6597	24.7656	24.524	24.7882	24.6843
ZMO0920	Uncharacterized protein	27.5612	27.5273	27.4775	27.5224	26.2458	26.2883	26.434	26.325	26.2898	26.1458	26.2376	26.2256	26.2785	26.424	26.4712	26.3935	25.5542	25.3867	25.5494	25.4967	26.0032	26.2208	25.8963	26.0401	25.1898	25.1039	25.2861	25.3528	25.2331	25.83	25.6877	26.2371	26.1615	25.9791
ZMO0257	Two component transcriptional regulator, winged helix family	29.8198	29.8412	29.7166	29.7936	29.6975	29.7308	29.8691	29.7677	28.9199	28.8671	28.8524	28.8801	28.8457	28.6365	28.878	28.7907	29.8221	29.9228	29.9181	29.8877	30.4444	30.431	30.4301	30.4352	29.3498	29.4486	29.4684	29.5313	29.4495	31.0576	31.1639	31.2013	31.1336	31.1391
ZMO1570	Formate acetyltransferase (EC 2.3.1.54)	31.3144	31.2643	31.2597	31.2797	31.3542	31.2766	31.3835	31.3388	31.7185	31.7844	31.6781	31.7277	32.8167	32.725	32.9471	32.8325	30.6562	30.7224	30.5537	30.6441	31.2288	31.1792	31.1875	31.1985	30.6175	30.651	30.5779	30.6542	30.6251	30.7248	30.6574	30.4928	30.6941	30.6423
ZMO1679	Uncharacterized protein	24.6103	22.835	23.7237	23.8996	24.4713	25.8192	24.866	25.1673	25.1029	26.4157	23.9634	25.4955	26.1135	26.492	25.292	26.0475	24.5923	24.5034	24.6557	24.5838	25.2616	25.0928	25.0721	25.1421	24.6264	24.7418	24.6644	24.695	24.6819	25.6921	25.7954	25.7653	25.6044	25.7143
ZMO0498	Bifunctional protein GlmU [Includes: UDP-N-acetylglucosamine pyrophosphorylase (EC 2.7.7.23) (N-acetylglucosamine-1-phosphate uridyltransferase); Glucosamine-1-phosphate N-acetyltransferase (EC 2.3.1.157)]	29.1119	29.131	29.0518	29.0986	29.0221	29.1274	29.207	29.1208	29.4487	29.3225	29.3983	29.3908	29.7458	29.7046	29.7854	29.7456	29.4079	29.5185	29.4241	29.4502	29.9665	30.0355	30.0283	30.0101	29.6066	29.4568	29.434	29.4676	29.4913	29.7872	29.7396	29.7748	29.8396	29.7853
ZMO0798	RND efflux system, outer membrane lipoprotein, NodT family	26.058	26.048	26.0129	26.0398	25.5588	25.5931	25.743	25.6339	25.0642	25.039	25.2765	25.1305	23.5394	23.9062	24.0008	23.8288	26.007	26.0438	25.8828	25.9779	26.5267	26.528	26.5871	26.5473	25.8022	25.7055	25.5903	25.7933	25.7228	27.2291	27.0091	26.5868	26.9483	26.9433
ZMO1861	2-nitropropane dioxygenase NPD	26.9732	26.9141	26.8953	26.9279	27.2658	27.4008	27.4969	27.391	26.7061	26.5232	26.6971	26.6445	25.4982	25.4475	25.303	25.4186	27.0064	27.03	26.9646	27.0003	27.5171	27.6076	27.587	27.5706	26.6182	26.5727	26.611	26.7117	26.6284	27.4654	27.6202	27.6051	27.5453	27.559
ZMO0935	Glutathione S-transferase domain protein	26.6678	26.552	26.5195	26.5812	27.2015	27.4877	26.6828	27.1613	27.9883	27.6904	27.5178	27.7454	28.1614	28.4596	28.3125	28.3163	28.1607	28.1314	28.2497	28.1806	28.8046	28.6727	28.7913	28.7562	28.0697	28.1825	28.2882	28.2012	28.1854	28.6418	28.657	28.6661	28.5981	28.6407
ZMO1790	ABC transporter related protein	27.2724	27.2614	27.2234	27.2526	27.0964	27.0283	27.1077	27.0779	26.6529	26.6808	26.7831	26.7067	26.1834	26.2388	26.3427	26.2565	26.4051	26.4808	25.4093	26.0984	26.7456	26.7082	26.5766	26.6768	26.7757	26.8699	26.726	26.8298	26.8003	26.7261	26.4887	25.847	26.5839	26.4115
ZMO1348	Methionine aminopeptidase (MAP) (MetAP) (EC 3.4.11.18) (Peptidase M)	29.426	29.4449	29.4776	29.4496	29.7028	29.7975	29.7705	29.7575	29.951	29.9928	30.0648	30.0037	30.5182	30.4605	30.6091	30.5306	29.0947	29.1457	29.1871	29.1425	29.7702	29.6803	29.7291	29.7265	29.1356	29.173	29.0917	29.1735	29.1434	29.4861	29.4548	29.3949	29.4723	29.4521
ZMO0624	Flagellar biosynthesis protein FlhA	26.4847	26.4684	26.4608	26.4713	25.8832	25.8021	25.8995	25.8622	26.159	26.2465	26.3016	26.2369	25.6776	25.3415	25.5284	25.5224	25.3344	25.3882	23.9214	24.8813	25.4973	25.486	25.464	25.4824	25.6957	25.9163	25.7193	25.7853	25.7791	23.2992	23.6019	23.9997	21.9017	23.2006
ZMO1897	Protein translocase subunit SecD	29.3695	29.4075	29.4002	29.3925	28.9693	29.0542	29.0809	29.0356	28.692	28.7321	28.7368	28.7204	28.4783	28.4271	28.5108	28.4725	28.2206	28.4329	27.2008	27.9514	28.604	28.6376	28.5687	28.6034	28.5352	28.7172	28.5856	28.6418	28.6199	27.7562	27.637	26.916	27.7736	27.5207
ZMO1641	Uncharacterized protein	27.7318	27.7775	27.8359	27.7823	28.0673	27.9027	28.0028	27.9925	26.9779	27.1163	27.237	27.1143	27.2065	27.0999	27.2027	27.1705	27.5981	27.3886	26.8459	27.2775	28.0219	27.8777	27.9628	27.9541	27.3265	27.7057	27.5324	27.5032	27.517	28.298	28.6135	28.1273	28.4377	28.3691
ZMO0788	Gluconate 2-dehydrogenase (Acceptor) (EC 1.1.99.3)	28.9671	29.064	29.1246	29.0534	27.8809	27.8661	27.8793	27.8755	27.6039	27.4362	27.5023	27.5158	27.43	27.4301	27.6315	27.5004	26.6469	26.5476	25.7621	26.3189	27.219	26.9135	26.8811	27.0045	26.6773	27.1115	26.7173	26.8553	26.8403	26.7216	26.6823	26.2456	26.7057	26.5888
ZMO0366	Glucose facilitated diffusion protein	28.7955	28.9974	28.8539	28.8848	29.0211	29.0838	29.2802	29.1326	29.1455	29.3862	29.22	29.2541	29.8452	29.6919	30.2946	29.9672	27.914	27.9413	26.7061	27.5205	28.3268	28.2306	28.0789	28.2121	28.3565	28.3594	28.2623	28.2518	28.3075	29.4428	29.1625	28.179	29.0951	28.9699
ZMO1610	Uncharacterized protein	27.2882	27.4579	27.365	27.372	27.2829	27.1079	27.2409	27.2125	26.7275	26.6249	26.6992	26.6845	26.5365	26.5134	26.792	26.6196	25.6869	26.0055	24.7192	25.4705	26.106	26.3635	26.0232	26.1642	25.9187	26.043	26.1521	26.0091	26.0307	25.9903	25.6423	25.3654	25.8864	25.7211
ZMO1527	Acriflavin resistance protein	26.7201	26.7002	26.6964	26.7056	25.9418	25.8272	25.8322	25.8681	24.0223	24.4825	24.0388	24.1975	22.9754	21.8187	23.0741	22.7235	26.0519	26.3114	24.3222	25.5618	26.2501	26.4894	26.2271	26.3222	26.337	26.3203	26.1271	26.2047	26.2473	25.7363	25.6456	24.7246	25.6088	25.4288
ZMO0778	Acriflavin resistance protein	27.5711	27.673	27.537	27.5949	27.7889	27.6992	27.8593	27.7839	27.0214	26.9968	26.9876	27.002	26.3081	26.2733	26.4457	26.3443	26.5157	26.7623	24.9591	26.079	27.1715	26.9892	26.9106	27.0238	27.1793	27.2661	27.1586	27.1654	27.1923	26.6986	26.5296	25.5364	26.699	26.3659
ZMO0603	Flagellar motor protein MotA	28.3508	28.245	28.123	28.2426	27.7453	27.8329	27.9406	27.8418	27.5782	27.6594	27.7249	27.6554	27.0833	27.1178	27.4012	27.208	26.9486	26.9681	25.8162	26.5776	27.5169	27.6661	27.4383	27.5404	27.2606	27.3433	27.067	27.2611	27.233	26.928	26.6921	25.8729	26.9403	26.6083
ZMO1352	Uncharacterized protein	26.8558	26.7776	26.9016	26.8459	26.2524	26.4117	26.5683	26.4166	25.9761	26.0546	26.0049	26.0122	26.239	25.9939	26.2473	26.1648	26.2269	26.3856	25.2429	25.9518	27.0381	26.9984	26.8899	26.9755	26.5504	26.7576	26.6328	26.6328	26.6434	27.8858	28.2377	27.4712	27.998	27.8982
ZMO1084	Cellulose synthase subunit B	24.8091	24.9429	24.9606	24.9058	23.9665	23.9354	24.3486	24.0961	23.8275	23.8389	23.9699	23.8803	23.7548	23.4125	24.2588	23.851	24.7219	24.7456	23.2967	24.2547	25.5205	25.4104	25.2435	25.3915	25.0713	25.1331	25.065	25.2417	25.1278	24.6256	24.5689	22.1023	24.5446	23.9604
ZMO0919	Diguanylate cyclase with beta propeller sensor	27.5601	27.2501	26.9228	27.2676	26.9988	26.9693	27.1568	27.044	26.2684	26.0781	26.0805	26.1451	22.9277	24.698	24.6602	24.294	25.1522	26.0301	23.3181	24.8335	26.9474	26.9222	26.8304	26.9	26.1846	26.733	26.7316	26.2497	26.4747	22.6339	23.0765	22.9159	24.2196	23.2115
ZMO1932	Uncharacterized protein	24.2623	24.4321	24.2233	24.3088	23.9778	23.7891	23.8871	23.8867	23.7835	23.9719	24.1335	23.97	24.1038	23.9056	23.9923	24.0029	25.8783	26.1932	26.2637	26.1117	24.198	24.7049	23.914	24.2723	26.4865	26.6895	26.3717	26.5338	26.5204	25.3099	24.2628	22.7598	25.5213	24.4635
ZMO0687	Thiamine pyrophosphate protein TPP binding domain protein	31.6819	31.7135	31.6175	31.6715	31.295	31.3317	31.49	31.3748	31.856	31.9166	31.8901	31.8878	31.6173	31.4766	31.6215	31.5733	31.5273	31.5517	31.5421	31.5403	29.8821	29.7497	29.8894	29.8404	31.4885	31.4521	31.4303	31.4083	31.4448	30.5206	30.3996	30.2656	30.4234	30.4023
ZMO1976	Uncharacterized protein	27.3469	27.3735	27.3811	27.3672	26.1526	26.2939	26.3403	26.2644	27.7984	27.6917	27.6315	27.7089	27.4177	27.4287	27.4781	27.4418	26.0311	26.0273	26.1363	26.0649	24.6856	24.928	24.8316	24.8151	26.18	26.0269	25.896	25.8944	25.9993	22.34	21.8423	22.6198	22.7268	22.3822
ZMO1890	Mitochondrial processing peptidase-like protein (EC 3.4.24.64)	26.8427	27.0157	26.73	26.8676	26.4868	26.4989	26.6089	26.5326	26.7751	26.7135	26.9089	26.8014	27.197	26.9834	27.1498	27.1129	26.1137	26.2094	26.1339	26.1523	25.0097	24.6916	25.0941	24.9318	26.3156	26.3469	26.1098	26.1635	26.2339	25.3981	25.2557	24.9225	25.0862	25.1656
ZMO0361	Uncharacterized protein	28.298	28.3097	28.3049	28.3042	27.6239	27.6838	27.7597	27.6902	28.5147	28.5918	28.5855	28.5644	28.1277	28.1175	28.1822	28.1428	27.7348	27.8406	27.8181	27.7978	26.6877	26.626	26.5682	26.6273	27.8433	27.8079	27.7589	27.7661	27.794	25.7431	25.4653	25.2737	25.6133	25.5238
ZMO1911	Peptidyl-tRNA hydrolase (PTH) (EC 3.1.1.29)	23.337	23.5502	23.1834	23.3648	23.4375	23.5628	23.6367	23.548	23.7922	23.9544	23.8624	23.8712	23.6409	23.6036	24.4114	23.9358	25.5477	25.5722	25.9612	25.6937	24.6223	24.3911	24.6439	24.5524	25.6099	25.6927	25.5906	25.7024	25.6489	25.5776	25.2599	25.2485	25.3015	25.3469
ZMO1462	NMT1/THI5 like domain protein	26.966	27.1151	27.0646	27.0498	26.2909	26.3515	26.5774	26.412	26.57	26.6013	26.6807	26.6181	27.0651	27.1877	27.3318	27.199	25.8729	25.8393	25.7844	25.8322	24.7293	24.6557	24.7575	24.7141	26.0638	26.6016	26.1139	25.9558	26.1838	24.2666	23.4864	23.8687	24.1373	23.9398
ZMO1294	Sugar isomerase (SIS)	25.9856	26.1469	26.1112	26.0829	26.512	26.5435	26.1931	26.4246	26.6705	26.5889	26.5176	26.5937	26.1624	26.1933	26.2177	26.1913	26.6663	26.6917	26.6488	26.6689	26.0118	25.5354	25.5944	25.7139	26.7738	26.8323	26.8591	26.9116	26.8442	26.7094	26.7419	26.6772	26.7086	26.7093
ZMO0884	50S ribosomal protein L13	31.9199	31.9661	31.8824	31.9232	32.219	32.2864	32.1276	32.2125	32.6484	32.4469	32.6373	32.5804	32.3238	32.5573	32.3779	32.4232	32.1322	32.0503	32.4477	32.2101	31.1846	31.3982	31.3232	31.302	32.196	31.7346	31.9517	31.7635	31.9115	31.5955	31.3272	31.5842	31.5795	31.5216
ZMO0374	Levansucrase (EC 2.4.1.10) (Beta-D-fructofuranosyl transferase) (Sucrose 6-fructosyl transferase)	28.4696	28.5539	28.5598	28.5284	25.3066	25.2579	25.4814	25.3518	31.7753	31.8077	31.8618	31.8154	28.359	28.4317	28.6192	28.4742	26.1983	26.3666	26.2547	26.2732	25.3845	25.3161	25.6005	25.4337	26.7622	27.0849	26.9906	27.159	26.9992	24.6074	24.8484	24.7713	24.6107	24.7094
ZMO0172	Phosphomethylpyrimidine synthase (EC 4.1.99.17) (Hydroxymethylpyrimidine phosphate synthase) (HMP-P synthase) (HMP-phosphate synthase) (HMPP synthase) (Thiamine biosynthesis protein ThiC)	32.2408	32.2123	32.2259	32.2264	33.2322	33.191	33.2882	33.2377	32.5549	32.5209	32.6038	32.5602	32.6191	32.6004	32.7991	32.6757	31.6024	31.7036	31.5619	31.6226	30.8965	30.8164	30.8589	30.8573	32.0282	31.9677	32.0233	31.9811	32.0001	30.93	30.7593	30.6475	30.8551	30.798
ZMO0077	tRNA-2-methylthio-N(6)-dimethylallyladenosine synthase (EC 2.8.4.3) ((Dimethylallyl)adenosine tRNA methylthiotransferase MiaB) (tRNA-i(6)A37 methylthiotransferase)	28.3493	28.4425	28.3334	28.3759	27.6153	27.7562	27.888	27.7575	28.142	28.124	28.1886	28.1518	28.4003	28.2933	28.5065	28.4027	27.6574	27.6986	27.664	27.6733	26.9875	26.8491	27.0344	26.957	27.8895	27.8018	27.7183	27.764	27.7934	26.7115	26.6351	26.5309	26.5501	26.6069
ZMO1355	ABC transporter related protein	29.6154	29.552	29.5144	29.5612	29.2902	29.3094	29.4545	29.3532	29.9669	29.8687	29.8866	29.9081	30.0966	30.0436	30.1544	30.0989	27.441	27.5975	27.5345	27.5243	26.8176	26.7621	26.9335	26.8377	27.6238	27.575	27.6561	27.629	27.621	26.5007	26.3229	25.9157	26.2974	26.2592
ZMO1532	Phosphoribosylformylglycinamidine synthase subunit PurQ (FGAM synthase) (EC 6.3.5.3) (Formylglycinamide ribonucleotide amidotransferase subunit I) (FGAR amidotransferase I) (FGAR-AT I) (Glutaminase PurQ) (EC 3.5.1.2) (Phosphoribosylformylglycinamidine synthase subunit I)	29.1359	29.2626	29.0833	29.1626	29.3308	29.2899	29.1573	29.2612	29.5917	29.4958	29.7478	29.6155	29.6263	29.5907	29.6563	29.6247	28.9891	29.0503	29.194	29.0778	28.4379	28.3439	28.4458	28.4092	29.2534	29.2491	29.2148	29.1362	29.2133	28.6716	28.6367	28.5491	28.5678	28.6063
ZMO1000	5-methyltetrahydropteroyltriglutamate--homocysteine methyltransferase (EC 2.1.1.14) (Cobalamin-independent methionine synthase) (Methionine synthase, vitamin-B12 independent isozyme)	34.1878	34.1903	34.1885	34.1889	34.748	34.7083	34.8446	34.7681	34.502	34.5507	34.5406	34.5312	34.6123	34.5882	34.7062	34.6365	33.9322	33.9233	33.8128	33.8894	33.2689	33.2149	33.2567	33.2469	34.0218	33.9894	33.8899	33.9276	33.9572	33.3441	33.2983	33.174	33.2552	33.2679
ZMO1016	Mammalian cell entry related domain protein	27.7396	27.7433	27.7529	27.7453	27.8118	27.7462	27.9922	27.8539	27.8395	27.909	28.0471	27.9345	27.9196	27.7848	28.1169	27.9469	26.9468	27.0301	26.5507	26.8425	27.5042	27.5808	27.4597	27.5149	27.1078	27.1934	27.1125	27.0737	27.1218	26.9406	26.948	26.4529	26.9	26.8104
ZMO0062	Aldo/keto reductase	28.2881	28.2965	28.3007	28.2951	28.5724	28.5031	28.5241	28.5335	27.988	27.9947	28.1508	28.0465	27.8142	27.7493	27.7105	27.7586	27.9523	27.9663	28.1034	28.0073	28.8197	28.8105	28.7968	28.809	28.0583	28.1934	28.1011	28.0468	28.0999	29.0171	29.2085	29.21	29.0005	29.109
ZMO1283	Transcriptional regulator, LacI family (EC 5.1.1.1)	28.2683	28.2334	28.1868	28.2299	28.2107	28.0396	28.0794	28.1118	28.4515	28.5397	28.6738	28.5579	28.7352	28.7401	28.7807	28.7522	27.1245	27.0847	27.0582	27.0891	27.9437	27.9532	27.8405	27.9125	27.1249	27.2308	27.2596	27.2225	27.2095	25.855	25.9148	25.8356	25.8683	25.8684
ZMO0179	Fructose-bisphosphate aldolase (EC 4.1.2.13)	29.2297	29.3332	29.2971	29.2873	29.1839	29.2809	29.3279	29.2655	28.9754	28.9699	28.9008	28.9491	28.6751	28.7328	28.8466	28.7533	28.6686	28.7014	28.737	28.7023	29.6504	29.6871	29.7756	29.7044	28.4134	28.4959	28.4712	28.4943	28.4687	29.8842	30.0263	30.0421	29.9706	29.9808
ZMO1047	Phosphate-binding protein PstS	28.3094	28.264	28.1955	28.2571	28.087	28.0762	28.1867	28.1175	28.1025	28.1807	28.219	28.1682	28.6714	28.5572	28.6988	28.6438	27.7874	27.8391	27.8357	27.8207	28.9147	28.9227	28.9555	28.9309	27.7977	27.7868	27.6533	27.7324	27.7426	30.2438	30.2972	30.136	30.1268	30.201
ZMO1325	Nucleotide-binding protein ZMO1325	25.7003	25.7864	25.8527	25.7812	25.9438	26.1389	26.2693	26.1235	25.655	25.857	25.7988	25.7727	25.5143	25.5038	25.6464	25.5563	25.8067	25.8542	25.8017	25.8209	26.9572	26.8764	26.9785	26.9374	25.9977	25.9033	25.8891	25.9778	25.942	27.1559	27.2323	27.2274	27.262	27.2194
ZMO0635	Flagellar motor switch protein FliG	29.503	29.9242	29.8927	29.7856	29.8714	29.7184	29.3635	29.6664	30.0172	30.0578	29.9548	30.0105	29.3106	29.317	29.3732	29.3339	28.37	28.2783	28.3391	28.3292	29.5442	29.6978	29.4575	29.5665	28.7097	28.743	28.7762	28.7053	28.7336	28.9563	28.8869	28.9036	29.0064	28.9383
ZMO1485	Deoxyguanosinetriphosphate triphosphohydrolase-like protein	26.2702	26.4587	26.4333	26.3898	26.6487	26.5983	26.7064	26.6518	26.3644	26.6315	26.5344	26.5143	26.9542	26.714	26.9813	26.888	26.8157	26.9889	26.9091	26.9046	28.2892	28.1956	28.1262	28.2037	26.6154	26.7642	26.7737	26.851	26.7511	28.4492	28.4978	28.4641	28.4676	28.4697
ZMO1576	Short-chain dehydrogenase/reductase SDR	27.0967	27.3342	27.3353	27.2597	28.0949	28.2577	27.9368	28.1024	27.8197	27.8153	27.705	27.781	27.072	27.2007	27.3263	27.2034	26.7719	26.8267	26.8993	26.8327	28.2191	28.2308	28.2687	28.2396	26.5737	26.7275	26.5263	26.6517	26.6198	29.3253	29.411	29.2321	29.3217	29.3225
ZMO1033	Cyclopropane-fatty-acyl-phospholipid synthase (EC 2.1.1.79)	27.8435	27.8923	27.9031	27.8799	28.2092	28.1519	28.3111	28.2256	27.6654	27.6992	27.7436	27.7031	27.4274	27.3669	27.6248	27.4773	27.8596	27.96	27.857	27.8922	29.3776	29.3777	29.2729	29.3427	27.8502	27.9327	27.8994	27.9497	27.908	29.5047	29.6697	29.5848	29.519	29.5696
ZMO0059	Glycerate kinase (EC 2.7.1.31)	23.6817	24.0469	23.5799	23.7838	24.211	24.0677	24.1487	24.1436	23.5916	23.9013	24.0175	23.8478	24.2187	24.025	23.7984	24.0242	24.3022	23.9226	24.3655	24.1968	25.7451	25.7836	25.5412	25.69	24.4507	24.3459	24.0341	24.4762	24.3267	25.68	25.794	25.6327	25.6314	25.6845
ZMO1276	Uncharacterized protein	22.0171	22.343	22.1775	22.1853	22.403	22.4203	22.1605	22.3327	21.9938	22.3706	21.9385	22.1141	22.7607	22.5661	22.758	22.6978	24.349	24.443	23.9928	24.2616	22.9685	22.9521	23.0206	22.9804	24.0222	23.6469	23.6112	23.4387	23.6798	22.9994	23.153	23.1007	23.6057	23.2147
ZMOp126	#N/A	28.7012	28.6932	28.7044	28.6996	28.3638	28.3281	28.4483	28.3809	28.2434	28.2174	28.2111	28.224	28.5684	28.5218	28.8565	28.6567	28.1503	28.2741	27.7981	28.0742	26.4926	27.1074	27.152	26.9173	28.2382	28.158	27.8391	28.1801	28.1038	20.3701	25.9406	20.3742	27.5022	23.5468
ZMO1417	DEAD/DEAH box helicase domain protein	30.1219	30.0141	30.0513	30.0631	29.4994	29.4605	29.7163	29.5632	30.1034	30.0061	30.2254	30.1144	30.2837	30.3196	30.4096	30.3386	29.4436	29.4513	29.5503	29.4817	28.2696	28.4822	28.4389	28.3969	29.9471	29.9697	29.9187	29.9031	29.9346	28.229	27.534	27.3479	27.8445	27.7388
ZMO0852	S-adenosylmethionine:tRNA ribosyltransferase-isomerase (EC 2.4.99.17) (Queuosine biosynthesis protein QueA)	27.4214	27.5832	27.4245	27.4784	26.9348	26.939	26.9475	26.9404	27.0788	27.0381	27.2683	27.1319	27.2851	27.0994	27.454	27.2867	27.3183	27.4693	27.4848	27.4241	26.285	26.2729	26.485	26.3477	27.5055	27.4363	27.4246	27.4618	27.457	27.2407	27.2306	27.1169	26.9777	27.1415
ZMO0557	Ribosome maturation factor RimP	26.4689	26.2455	26.2004	26.3098	26.4545	26.485	26.1332	26.3661	26.9512	26.8511	26.6962	26.8366	26.8121	26.9345	26.8054	26.8519	28.5444	28.5111	28.6818	28.5791	27.6907	27.5759	27.7526	27.6731	28.6984	28.7642	28.7506	28.6784	28.7229	27.5851	27.419	27.302	27.2275	27.3834
ZMO1870	Nicotinate-nucleotide pyrophosphorylase (EC 2.4.2.19)	27.2712	27.3174	27.2002	27.2638	27.2043	27.2891	26.6852	27.0832	27.0574	26.9467	26.9251	26.9776	26.7566	26.6242	26.7508	26.7118	27.9228	27.8996	28.0163	27.9462	27.0845	27.046	27.0962	27.0756	28.0083	28.0796	27.9932	28.0753	28.0391	27.992	27.9044	27.8156	27.848	27.89
ZMO1754	Aldehyde Dehydrogenase	30.1312	30.208	30.1475	30.1626	29.2699	29.1414	29.2827	29.2327	29.0714	29.0651	29.0035	29.047	30.4965	30.4394	30.5096	30.4821	28.5561	28.6135	28.6607	28.6101	27.6331	27.8054	27.8332	27.7572	27.8358	28.0145	28.0658	28.0424	27.9896	27.866	27.3082	27.1269	27.4318	27.4332
ZMO1511	Uncharacterized protein	29.6456	29.6896	29.6768	29.6708	29.423	29.5232	29.4844	29.4775	29.5642	29.6501	29.6667	29.6277	29.6275	29.663	29.5704	29.6208	28.7767	28.6976	28.8756	28.7833	27.7609	28.1737	27.8589	27.9312	28.9335	28.7384	28.8428	28.7455	28.8151	27.6585	27.5401	27.5649	27.5739	27.5843
ZMO1745	Methionine synthase (EC 2.1.1.13)	28.2857	28.2646	28.2943	28.2816	27.9982	27.942	28.2172	28.0574	28.3194	28.1708	28.2168	28.237	28.4585	28.4536	28.5614	28.492	27.842	27.8489	27.6312	27.774	26.8747	26.8391	27.1142	26.9426	27.9887	27.9353	27.8494	27.7608	27.8836	27.3772	27.2569	26.8286	27.0843	27.1367
ZMO1295	7-carboxy-7-deazaguanine synthase (CDG synthase) (EC 4.3.99.3) (Queuosine biosynthesis protein QueE)	23.1722	23.5213	23.2319	23.3167	23.261	23.4854	23.4782	23.4119	23.9223	23.7919	23.6277	23.7857	22.9769	23.0779	24.2654	23.5667	24.449	24.5293	24.3772	24.4518	23.7348	23.6172	23.8375	23.7298	24.5613	24.7415	24.7798	24.8998	24.7456	24.716	24.5815	24.615	24.5445	24.6143
ZMO0209	50S ribosomal protein L27	30.6839	30.5426	30.6422	30.6241	30.7172	30.6108	30.7745	30.7024	30.5927	30.8471	30.9043	30.7876	30.8484	30.633	30.7592	30.7496	29.715	29.7716	29.7649	29.7505	28.941	28.9978	29.1657	29.0348	29.7518	29.635	29.648	29.6319	29.6667	28.9154	28.9038	28.9933	28.9159	28.9321
ZMO0551	tRNA pseudouridine synthase B (EC 5.4.99.25) (tRNA pseudouridine(55) synthase) (Psi55 synthase) (tRNA pseudouridylate synthase) (tRNA-uridine isomerase)	24.8764	24.4766	24.7617	24.7145	24.8589	24.9482	24.811	24.8738	24.8755	24.5278	24.787	24.7375	23.9081	24.3911	24.7157	24.3755	25.5206	25.5544	25.5857	25.5536	24.7839	24.9625	24.8751	24.8738	25.5729	25.5904	25.5822	25.4527	25.5496	25.4407	25.5519	25.7812	25.5315	25.5763
ZMO0829	UDP-N-acetylmuramoylalanine--D-glutamate ligase (EC 6.3.2.9) (D-glutamic acid-adding enzyme) (UDP-N-acetylmuramoyl-L-alanyl-D-glutamate synthetase)	27.7982	27.9411	27.9499	27.8981	27.7491	27.7953	27.8724	27.8065	27.7409	27.6937	27.7512	27.7288	27.6071	27.5705	27.8309	27.6742	27.5638	27.5886	27.4237	27.5254	26.8003	26.8439	26.9133	26.8525	27.5879	27.6874	27.5821	27.6363	27.6234	26.6199	26.4659	26.4125	26.4817	26.495
ZMO0776	Methyltransferase type 12	27.8258	27.9197	27.7979	27.8488	28.0691	28.1794	28.094	28.1149	28.4874	28.2055	28.247	28.3187	28.1288	28.3339	28.2864	28.2523	28.4217	28.4227	28.5991	28.4811	27.8384	27.7747	27.9408	27.8513	28.5323	28.4872	28.478	28.3933	28.4727	27.7442	27.6786	27.586	27.6555	27.6661
ZMO1021	Alpha/beta fold family hydrolase-like protein	28.6943	28.8666	28.753	28.7731	29.1099	29.0892	29.1287	29.1094	29.0221	28.9774	29.0245	29.0082	29.2546	29.3022	29.3339	29.2973	28.093	28.0749	28.2275	28.1318	28.7151	28.9343	28.6239	28.7578	28.2474	28.2068	28.4009	28.1181	28.2433	29.1109	29.2245	29.1348	29.1627	29.1582
ZMO0354	DNA mismatch repair protein MutL	28.4271	28.3429	28.3738	28.3817	28.1503	28.1393	28.3333	28.2104	28.0568	27.8622	28.0034	27.9764	27.9803	28.0415	28.1476	28.0581	27.2313	27.4179	27.3857	27.345	28.0823	28.0419	28.0223	28.0488	27.3636	27.4979	27.3711	27.4944	27.4317	28.1185	28.1726	28.1432	28.184	28.1546
ZMO0486	Uncharacterized protein	29.3125	29.3448	29.4081	29.3557	29.4652	29.4799	29.6137	29.5212	29.2695	29.2549	29.2089	29.2447	29.4319	29.4901	29.6945	29.5433	28.7058	28.6508	28.8203	28.7256	29.4426	29.5341	29.4051	29.4606	28.4034	28.5369	28.4606	28.4718	28.4682	29.9272	30.0405	30.0329	29.8957	29.9741
ZMO1063	Phage shock protein A, PspA	26.0803	25.9088	25.9072	25.9678	26.148	25.9388	24.808	25.7394	26.2402	26.0121	25.9307	26.067	25.8458	25.4995	26.0902	25.8319	28.3541	28.3793	28.6143	28.4492	29.1329	29.3521	29.1907	29.2253	26.9352	27.0531	26.9732	27.0001	26.9904	29.2195	29.4512	29.7969	29.0901	29.3894
ZMO1187	Formamidopyrimidine-DNA glycosylase (Fapy-DNA glycosylase) (EC 3.2.2.23) (DNA-(apurinic or apyrimidinic site) lyase MutM) (AP lyase MutM) (EC 4.2.99.18)	25.7675	25.9895	25.8152	25.8606	25.8518	25.7455	25.7844	25.7946	25.7771	25.6326	25.5402	25.6533	25.7023	25.9482	26.095	25.9241	25.9539	25.9979	25.9711	25.9743	26.7779	26.7517	26.7496	26.7598	25.8918	25.9093	25.9932	25.9912	25.9463	27.3652	27.4924	27.4664	27.3769	27.4252
ZMO1489	3-deoxy-D-manno-octulosonate cytidylyltransferase (EC 2.7.7.38)	28.5736	28.5538	28.5835	28.5703	28.53	28.5027	28.5096	28.5141	28.3241	28.316	28.4816	28.3759	28.1304	28.0116	28.2718	28.1419	27.8749	27.9945	27.9437	27.9377	28.7111	28.6852	28.7935	28.7299	27.944	28.0269	28.0267	27.9738	27.9929	28.4996	28.6248	28.5974	28.5726	28.5736
ZMO0661	Chaperone protein DnaJ	29.2615	29.1954	29.1509	29.2033	29.0073	28.9897	29.1186	29.0397	29.3509	29.4235	29.3302	29.3688	29.2846	29.4133	29.5833	29.4323	28.4204	28.397	28.434	28.4171	29.1938	29.3492	29.1181	29.2204	28.4674	28.5642	28.5903	28.4908	28.5282	28.9801	28.9653	29.0881	29.1589	29.0481
ZMO0234	Protease Do (EC 1.3.1.74)	31.3055	31.2343	31.1839	31.2421	31.1197	31.1228	31.2706	31.1728	30.8377	30.8793	30.6983	30.8072	31.321	31.2377	31.2955	31.2852	30.6482	30.6577	30.6736	30.6598	31.4955	31.4597	31.4446	31.4666	30.4531	30.4574	30.5078	30.4766	30.4737	31.4612	31.5388	31.5947	31.5967	31.5478
ZMO1998	Uroporphyrinogen decarboxylase (UPD) (URO-D) (EC 4.1.1.37)	24.1849	24.611	24.3487	24.3923	24.4574	24.5508	23.4768	24.2362	24.7712	24.5241	23.9652	24.458	24.5757	24.6018	24.8496	24.6811	25.7566	25.8803	25.9216	25.8528	26.6614	26.6756	26.7394	26.6921	25.7267	25.9757	25.8767	25.9525	25.8829	26.8381	26.8836	26.799	26.7657	26.8216
ZMO0921	Uncharacterized protein	28.1124	28.0808	28.127	28.1068	27.9694	28.0054	27.9628	27.9793	27.7625	27.8	27.9023	27.8228	27.7834	27.7772	27.9732	27.8475	27.1854	27.277	27.1785	27.2136	28.1171	28.0203	28.096	28.0778	27.1532	27.3748	27.2958	27.3519	27.2939	28.6114	28.6233	28.6698	28.7418	28.6616
ZMOp204	#N/A	25.4726	25.5105	25.5768	25.5206	26.1916	26.1373	25.9867	26.1078	26.0421	25.8909	26.0185	25.9854	25.7701	25.6458	26.2145	25.898	25.9734	25.9028	25.7768	25.8844	26.8437	26.729	26.6835	26.7521	25.9437	26.0783	26.0315	26.0674	26.0302	27.1765	27.2597	27.2397	27.1928	27.2172
ZMO1673	Aldo/keto reductase	27.4273	27.59	27.4215	27.4818	27.9193	27.9773	27.8476	27.9157	27.7274	27.8143	27.8181	27.7872	28.0963	28.0517	28.0324	28.0604	26.8673	26.7572	26.7827	26.8024	27.7164	27.6279	27.6857	27.6767	26.9438	26.9162	26.9665	26.9311	26.9394	27.4976	27.6158	27.5082	27.5733	27.5488
ZMO1335	NAD(P)H dehydrogenase (quinone) (EC 1.6.5.2) (Flavoprotein WrbA) (NAD(P)H:quinone oxidoreductase) (NQO)	29.2178	29.1089	29.1828	29.1705	29.8049	29.7735	29.8969	29.8261	29.2918	29.2208	29.2612	29.2582	28.7274	28.7446	28.7445	28.7389	28.3772	28.4974	28.5235	28.4661	29.3678	29.4261	29.3153	29.3697	27.9532	28.1121	28.0582	28.1878	28.0778	29.7616	29.8845	29.8505	29.6721	29.7922
ZMO1588	UvrABC system protein A (UvrA protein) (Excinuclease ABC subunit A)	30.3192	30.3506	30.3545	30.3415	30.3792	30.386	30.4931	30.4203	30.4129	30.4714	30.4604	30.4485	29.9549	29.9218	30.0256	29.9681	28.4762	28.5479	28.3021	28.4421	29.4503	29.3994	29.289	29.3796	28.3118	28.5104	28.4421	28.4817	28.4365	30.6948	30.7937	30.6457	30.6823	30.7041
ZMO0016	Protein GrpE (HSP-70 cofactor)	30.9811	31.0725	30.991	31.0155	31.1716	31.0335	31.0156	31.0753	31.2536	31.314	31.2003	31.2567	31.5018	31.4413	31.4712	31.4716	31.1513	31.1505	31.1448	31.1489	32.1393	32.1688	32.1172	32.1417	31.145	31.1534	31.2316	31.2091	31.1848	32.1042	32.2109	32.3518	32.2309	32.2245
ZMO1424	Chaperone protein ClpB	31.952	31.9922	31.9306	31.9585	31.7941	31.818	31.8397	31.8174	31.6354	31.6466	31.6248	31.6356	31.7885	31.7738	31.8905	31.8185	31.5886	31.6697	31.5954	31.6179	32.8984	32.8533	32.8659	32.8725	31.0079	31.2003	31.1669	31.2243	31.1499	33.3909	33.5516	33.5137	33.471	33.4818
ZMO1127	tRNA-dihydrouridine synthase (EC 1.3.1.-)	25.5475	25.9104	25.8877	25.7912	26.2631	26.1717	25.4483	26.0042	26.3256	26.3904	26.1993	26.3073	26.1496	26.156	26.1898	26.1653	26.7213	26.7641	26.8109	26.7654	26.0027	25.921	26.0451	25.9896	26.8453	26.8275	26.7976	26.9595	26.8575	25.3867	25.5423	25.4538	24.5524	25.2338
ZMO0505	Uncharacterized RNA pseudouridine synthase ZMO0505 (EC 5.4.99.-) (RNA pseudouridylate synthase) (RNA-uridine isomerase)	25.5315	25.5621	25.2327	25.4495	25.3909	25.5535	25.2932	25.4166	25.4269	25.5005	25.4748	25.4677	25.3586	25.1415	25.2842	25.2642	25.8152	25.9352	26.1904	25.9802	25.269	25.2742	25.2045	25.2492	25.9789	26.0929	26.0071	26.0574	26.0341	25.5843	25.3	25.3268	25.3144	25.3814
ZMO0532	50S ribosomal protein L18	29.956	30.0322	29.9958	29.995	30.1816	30.4475	29.1468	30.0245	30.4395	30.7619	29.3266	30.2943	30.048	30.5297	30.6088	30.4159	31.0539	31.051	31.21	31.1049	30.5002	30.2668	30.4734	30.4135	30.8794	30.5148	30.9491	30.694	30.7593	30.0809	29.8794	30.2006	30.219	30.095
ZMO1699	Exodeoxyribonuclease III Xth	25.882	25.9049	25.8836	25.8902	25.811	25.7599	25.7394	25.7704	25.8592	25.7447	25.8209	25.809	25.801	25.4567	25.8313	25.7061	25.6219	25.6933	25.9126	25.7426	25.1287	24.8313	25.2106	25.0569	25.9674	25.9219	25.9912	25.9398	25.9551	25.223	25.3266	25.3203	25.2922	25.2905
ZMO0520	50S ribosomal protein L2	33.2625	33.2013	33.1859	33.217	33.2309	33.2729	33.3608	33.2893	33.2952	33.387	33.3146	33.3328	33.4661	33.4051	33.5163	33.4632	33.1174	33.0515	33.2158	33.1282	32.3513	32.6118	32.4517	32.4716	32.9105	32.6848	32.9041	32.8087	32.827	32.5806	32.2906	32.5298	32.6127	32.5034
ZMO1904	tRNA N6-adenosine threonylcarbamoyltransferase (EC 2.3.1.234) (N6-L-threonylcarbamoyladenine synthase) (t(6)A synthase) (t(6)A37 threonylcarbamoyladenosine biosynthesis protein TsaD) (tRNA threonylcarbamoyladenosine biosynthesis protein TsaD)	25.9495	26.1916	26.0352	26.0623	26.3309	26.4021	26.289	26.3414	26.3239	26.3168	26.1648	26.2703	26.1041	26.2224	26.3667	26.2351	25.3435	25.4159	25.4038	25.3877	24.8378	24.6197	24.8088	24.7554	25.4269	25.6801	25.5411	25.5302	25.5446	24.5818	24.5811	24.1743	24.7041	24.5103
ZMO0527	50S ribosomal protein L24	32.6662	32.5475	32.5793	32.5985	32.6596	32.5765	32.6746	32.6375	32.6334	32.6587	32.7335	32.6759	32.7236	32.733	32.779	32.7454	31.5607	31.4609	31.6281	31.5499	30.7238	31.1303	30.9274	30.9272	31.4649	31.4189	31.3775	31.4455	31.4267	30.9456	30.8594	30.9772	31.0181	30.9501
ZMO1996	Transcription termination factor Rho (EC 3.6.4.-) (ATP-dependent helicase Rho)	31.5079	31.4681	31.438	31.4716	31.3332	31.2595	31.4445	31.3477	31.1507	31.2951	31.3521	31.2684	31.1712	31.0369	31.1612	31.1243	30.8703	30.9182	30.8979	30.8955	30.3088	30.2451	30.2815	30.2785	30.994	31.0405	31.0053	31.0411	31.0202	30.2942	30.2392	30.1756	30.2364	30.2363
ZMO0519	50S ribosomal protein L23	30.6567	30.6861	30.7522	30.6989	30.8218	30.7343	30.4718	30.6835	31.2021	30.9564	30.7801	30.99	30.5238	30.5189	30.5924	30.5454	31.706	31.6291	31.8266	31.7206	30.9985	31.179	31.1796	31.119	31.8121	31.6629	31.7838	31.6891	31.737	31.3012	31.3361	31.4442	31.2855	31.3417
ZMO1879	Delta-aminolevulinic acid dehydratase (EC 4.2.1.24)	29.4205	29.6736	29.6105	29.5722	29.6106	29.677	29.6236	29.6374	29.7361	29.7202	29.6542	29.7039	29.5251	29.6244	29.6943	29.6162	29.4408	29.549	29.4676	29.4858	30.1809	29.9879	30.0894	30.0861	29.5662	29.5636	29.5474	29.5055	29.5457	29.475	29.5246	29.5983	29.6256	29.5559
ZMO1655	Antioxidant, AhpC/TSA family protein	24.7243	24.4021	24.5503	24.5649	24.4271	24.1769	24.263	24.2928	23.9738	24.2317	24.3949	24.2104	23.9675	23.8358	24.1467	23.989	24.5797	24.7081	24.6613	24.6497	25.223	25.1701	25.3743	25.2558	24.6814	24.7873	24.8499	24.9316	24.8126	24.7601	24.6242	24.5376	24.5765	24.6246
ZMO0660	Chaperone protein DnaK (HSP70) (Heat shock 70 kDa protein) (Heat shock protein 70)	34.4557	34.3794	34.4005	34.4122	34.5298	34.5307	34.5955	34.5523	34.6234	34.712	34.6903	34.6757	35.0261	34.943	35.0022	34.9908	33.8946	33.8574	33.8798	33.8773	34.4632	34.5412	34.4627	34.489	33.7944	33.8295	33.8535	33.8663	33.8359	34.9362	34.9918	35.0952	35.0563	35.0199
ZMO1918	Adenosylmethionine-8-amino-7-oxononanoate aminotransferase	25.283	25.5701	25.5577	25.4762	25.7605	25.8501	25.8592	25.8239	25.8313	25.9217	25.8483	25.8676	25.93	25.6537	25.7024	25.7672	26.5943	26.7829	26.5932	26.6568	27.3267	27.2033	27.3078	27.2793	26.6385	26.7905	26.6881	26.9225	26.7599	27.7	27.9064	27.8112	27.8043	27.8055
ZMO0766	Bifunctional uridylyltransferase/uridylyl-removing enzyme (UTase/UR) (Bifunctional [protein-PII] modification enzyme) (Bifunctional nitrogen sensor protein) [Includes: [Protein-PII] uridylyltransferase (PII uridylyltransferase) (UTase) (EC 2.7.7.59); [Protein-PII]-UMP uridylyl-removing enzyme (UR) (EC 3.1.4.-)]	25.141	25.1434	25.1438	25.1427	25.2579	25.5631	25.3196	25.3863	25.1852	24.9064	24.8966	25.0024	25.1562	25.0013	25.2125	25.1261	25.0002	25.1049	24.8166	24.9739	25.6907	25.5096	25.6027	25.601	24.8086	25.1417	24.766	25.0939	24.9526	26.0058	26.0905	25.5187	25.8985	25.8784
ZMO1172	N-succinylarginine dihydrolase (EC 3.5.3.23)	28.8655	28.9732	28.9289	28.9232	28.9702	28.9807	28.9861	28.979	28.9537	28.9472	28.8455	28.9163	29.0424	29.0311	29.2186	29.1	28.5034	28.488	28.4422	28.4778	29.1768	29.0983	29.0539	29.1097	28.4226	28.6244	28.5724	28.6069	28.5566	29.0706	29.2043	29.209	29.2035	29.1718
ZMO0312	Amidohydrolase (EC 3.5.1.32)	27.5831	27.8061	27.7484	27.7155	28.3081	28.2554	28.1673	28.2448	27.6146	27.709	27.6605	27.6619	27.3865	27.3987	27.4573	27.4145	27.0039	27.0222	27.0297	27.0186	27.7167	27.6182	27.6176	27.6508	26.9647	27.197	27.0852	27.0261	27.0682	27.8038	27.971	28.012	27.886	27.9182
ZMO1609	Uncharacterized protein	31.1718	31.274	31.2508	31.2329	31.6689	31.5249	31.5153	31.5714	31.2054	31.1815	31.1658	31.1843	31.548	31.3689	31.4869	31.4698	30.6413	30.6269	30.5745	30.6142	31.2443	31.2726	31.225	31.2473	30.5571	30.6348	30.6053	30.6933	30.6226	31.1655	31.269	31.2389	31.2103	31.2209
ZMO1913	Glutathione synthetase (EC 6.3.2.3) (GSH synthetase) (GSH-S) (GSHase) (Glutathione synthase)	29.1598	29.2879	29.1312	29.1946	29.224	29.2579	29.405	29.2978	29.0291	29.0451	28.9472	29.0078	29.3045	29.4049	29.4006	29.3707	28.5448	28.5695	28.5178	28.544	29.286	29.0796	29.1947	29.1868	28.5366	28.7219	28.5824	28.6067	28.6119	29.1197	29.192	29.2599	29.1897	29.1903
ZMO1703	Ubiquinone biosynthesis hydroxylase, UbiH/UbiF/VisC/COQ6 family	27.6983	27.8349	27.9711	27.8391	28.0556	27.9789	27.938	27.9917	28.0529	28.0099	27.9094	27.992	28.182	28.1538	28.349	28.2309	27.1056	27.2236	27.2727	27.2006	27.833	27.8263	27.8723	27.8439	27.3303	27.3451	27.3871	27.1925	27.3138	27.8939	27.9728	27.8965	27.8483	27.9029
ZMO1606	Pyruvate dehydrogenase E1 component subunit alpha (EC 1.2.4.1)	30.368	30.4048	30.4106	30.3946	30.5863	30.5685	30.6849	30.6141	30.6606	30.7081	30.7235	30.6976	30.6985	30.7164	30.7427	30.7193	29.4768	29.3769	29.418	29.4239	30.1101	30.1203	29.9847	30.0717	29.387	29.3712	29.4208	29.4076	29.3966	29.9999	30.077	30.1907	30.1181	30.0964
ZMO0115	Aminotransferase class IV	26.3824	26.6359	26.5664	26.5321	26.3866	26.5501	26.3199	26.4221	26.6598	26.5466	26.3823	26.534	26.2563	26.3675	26.4269	26.352	26.7358	26.7866	26.8064	26.7763	27.545	27.2743	27.4577	27.4257	26.6776	26.9861	26.9131	26.8416	26.8546	27.2417	27.3066	27.1269	27.1374	27.2032
ZMOp409	#N/A	26.2763	26.2679	26.2857	26.2766	26.627	26.6781	26.7766	26.6953	26.3226	26.5129	26.4757	26.4394	26.6303	26.4083	26.6012	26.5499	25.8556	25.8369	25.8231	25.8385	26.5678	26.5029	26.4141	26.4949	25.6735	25.8972	25.9166	26.0384	25.8814	27.0019	27.1286	27.1606	27.1002	27.0978
ZMO0341	Short-chain dehydrogenase/reductase SDR	25.7849	26.0473	25.9082	25.9175	25.9605	26.0454	25.8768	25.9625	25.3711	25.7739	25.6233	25.5988	25.5672	25.6055	25.7018	25.626	25.6787	25.7669	25.6193	25.6883	26.4039	26.2961	26.3536	26.3512	25.6094	25.7567	25.6015	25.7234	25.6727	26.6748	26.6209	26.4979	26.5067	26.575
ZMO0405	ATP-dependent Clp protease, ATP-binding subunit clpA	30.9637	30.9333	30.9973	30.965	30.979	30.9607	31.099	31.0142	30.9051	30.9638	30.86	30.9103	31.0501	30.9819	31.0472	31.0267	30.205	30.1926	30.068	30.1552	30.8265	30.8023	30.8299	30.8196	30.1935	30.3297	30.2114	30.25	30.2462	30.6432	30.6306	30.5482	30.5816	30.6009
ZMO0644	Flagellar motor switch protein FliN	25.7753	25.8661	25.8704	25.838	25.6546	25.6796	25.7727	25.7032	25.5274	25.571	25.7034	25.6025	25.5418	25.7458	25.5555	25.6174	26.1073	26.1738	26.1763	26.1524	26.8299	26.771	26.871	26.824	26.336	26.3766	26.2488	26.318	26.3198	26.4986	26.6077	26.3354	26.5161	26.4895
ZMO0760	Glyoxalase/bleomycin resistance protein/dioxygenase	28.3896	28.5786	28.6125	28.5302	28.859	28.9225	28.9237	28.902	28.7221	28.596	28.7398	28.6873	28.6328	28.8263	28.871	28.7803	28.4596	28.4766	28.617	28.5177	29.2453	29.1434	29.2399	29.2095	28.388	28.5116	28.4574	28.5189	28.469	29.1591	29.2701	29.1676	29.1522	29.1872
ZMO0980	DNA polymerase III subunit beta (EC 2.7.7.7)	31.1357	31.1686	31.2527	31.1865	31.2101	31.1883	31.3001	31.2337	30.9217	31.0058	31.0544	30.995	30.6503	30.7176	30.8289	30.7341	31.0662	31.0788	30.997	31.0473	31.7942	31.719	31.7179	31.7437	31.0572	31.1781	31.1063	31.1908	31.1331	31.9083	32.0075	32.0164	31.9681	31.9751
ZMO0056	Glutamine--fructose-6-phosphate aminotransferase [isomerizing] (EC 2.6.1.16) (D-fructose-6-phosphate amidotransferase) (GFAT) (Glucosamine-6-phosphate synthase) (Hexosephosphate aminotransferase) (L-glutamine--D-fructose-6-phosphate amidotransferase)	30.5269	30.5668	30.564	30.5527	30.4808	30.5604	30.6419	30.5625	30.6012	30.6574	30.6072	30.6221	30.7706	30.7161	30.8608	30.7837	29.6659	29.8056	29.659	29.7102	30.4791	30.3693	30.4032	30.4172	29.7567	29.9191	29.7796	29.9203	29.8439	31.0068	31.1459	31.1287	31.1693	31.1127
ZMO0158	Holliday junction ATP-dependent DNA helicase RuvB (EC 3.6.4.12)	26.9155	27.0478	26.9768	26.9811	27.4035	27.2517	26.9043	27.2013	27.1602	27.1184	27.1584	27.1458	27.3815	27.1105	27.3153	27.2736	26.9781	27.1104	27.1448	27.0778	27.8264	27.7489	27.7878	27.7877	27.1627	27.2617	27.0985	27.2877	27.2026	27.3635	27.4637	27.3459	27.3432	27.3791
ZMO0236	Iron-sulfur cluster carrier protein	27.2961	27.3525	27.2261	27.2925	27.1187	27.306	27.2745	27.2354	27.3919	27.3867	27.415	27.3979	27.266	27.357	27.2952	27.3066	27.056	27.1485	27.1094	27.1046	27.9758	27.6848	27.8113	27.824	27.0457	27.2012	27.1277	27.3008	27.1688	28.2089	28.3678	28.3652	28.266	28.302
ZMO1724	UDP-N-acetylglucosamine 1-carboxyvinyltransferase (EC 2.5.1.7) (Enoylpyruvate transferase) (UDP-N-acetylglucosamine enolpyruvyl transferase) (EPT)	29.8013	29.8173	29.7669	29.7953	30.0756	29.987	30.077	30.0471	30.0214	30.0268	30.002	30.0168	29.7217	29.7181	29.8437	29.7624	29.0064	29.1229	28.9605	29.0299	29.7723	29.8061	29.6783	29.7522	29.2523	29.2926	29.2028	29.16	29.2269	29.6662	29.7696	29.5734	29.545	29.6386
ZMO1415	Scaffold protein Nfu/NifU	27.4105	27.4524	27.2543	27.3749	27.567	27.5441	26.974	27.3865	27.7169	27.5299	27.426	27.5626	27.6515	27.4822	27.5968	27.5786	29.2841	29.2659	29.3478	29.2993	30.0065	30.0314	30.053	30.0303	29.2672	29.3936	29.2992	29.3693	29.3323	29.9964	30.0952	30.1432	30.0283	30.0658
ZMO1605	Pyruvate dehydrogenase E1 component subunit beta (EC 1.2.4.1)	30.6645	30.618	30.6295	30.6375	30.8047	30.7683	30.9091	30.8286	30.8015	30.8738	30.8302	30.8355	30.8471	30.8351	30.7675	30.817	29.9688	29.9967	29.9053	29.9569	30.7367	30.6631	30.665	30.6883	29.9859	30.0589	29.9986	30.0922	30.0339	30.6434	30.7233	30.7567	30.684	30.7019
ZMO0327	Sulfurtransferase	30.1996	30.1851	30.1505	30.1785	30.5515	30.6066	30.6452	30.6016	30.0706	30.1128	30.0739	30.0859	30.1091	30.0971	30.2598	30.1573	29.2706	29.3495	29.1593	29.2598	30.0855	29.9721	29.9278	29.9951	29.4142	29.6179	29.4601	29.5209	29.5033	30.5347	30.6135	30.6103	30.5823	30.5852
ZMO1721	Glyoxalase/bleomycin resistance protein/dioxygenase	30.5336	30.4493	30.5119	30.4987	30.9113	31.0906	30.8276	30.9474	30.8159	30.8718	30.821	30.8364	30.836	30.8678	31.0129	30.9076	30.9693	30.8808	31.1252	30.9918	31.662	31.8109	31.7287	31.7339	30.7229	30.5937	30.7885	30.7058	30.7027	32.743	32.8166	33.1189	32.9213	32.9
ZMO0749	RNA polymerase sigma factor RpoH (RNA polymerase sigma-32 factor)	25.2662	25.6559	25.4642	25.4709	25.8422	25.6288	24.293	25.3975	25.624	25.4254	25.4585	25.5053	26.0919	26.0016	26.0045	26.0333	26.7216	26.7441	26.8676	26.7777	27.5433	27.5285	27.5539	27.5419	26.6129	26.657	26.7492	26.8147	26.7085	28.2106	28.2498	28.1715	28.2321	28.216
ZMO1466	Alpha/beta hydrolase fold protein	25.5159	25.7626	25.6529	25.6473	25.4085	25.4884	25.3438	25.4148	25.0164	25.4711	25.4596	25.3307	25.374	25.9042	25.4187	25.5863	26.4718	26.3733	26.5576	26.4675	27.4154	27.2145	27.0993	27.243	26.3032	26.4852	26.3418	26.4721	26.4006	27.1828	27.6547	27.7055	27.6592	27.5506
ZMO0244	Histone family protein DNA-binding protein	28.9818	28.9441	28.7936	28.9088	29.243	29.4527	29.3719	29.3584	29.2371	29.42	29.6396	29.4416	29.3279	29.4859	29.3647	29.3944	31.2914	31.3454	31.2646	31.3005	30.8083	30.5536	30.8853	30.7491	31.0922	31.0394	31.1195	31.0256	31.0692	30.2682	30.4174	30.3923	30.2946	30.3431
ZMO0807	Ribosomal protein S12 methylthiotransferase RimO (S12 MTTase) (S12 methylthiotransferase) (EC 2.8.4.4) (Ribosomal protein S12 (aspartate-C(3))-methylthiotransferase) (Ribosome maturation factor RimO)	28.6576	28.5323	28.6395	28.6108	27.968	28.0619	28.2821	28.1101	28.1742	28.2881	28.3056	28.2571	28.2857	28.1267	28.1932	28.2033	27.8603	27.9599	27.8689	27.8964	27.4339	27.2552	27.4808	27.39	28.1283	28.1303	28.015	28.0904	28.091	26.7349	26.4629	26.2429	26.4688	26.4774
ZMO1557	Amidophosphoribosyltransferase (ATase) (EC 2.4.2.14) (Glutamine phosphoribosylpyrophosphate amidotransferase) (GPATase)	31.3052	31.2658	31.2526	31.2747	31.0326	31.1086	31.2158	31.121	31.1084	31.174	31.1148	31.1327	30.7783	30.9125	30.9677	30.8883	30.4569	30.523	30.3814	30.4538	30.0299	29.856	29.962	29.9493	30.5987	30.5629	30.5437	30.5831	30.5721	30.7982	30.7763	30.6318	30.7637	30.7425
ZMO1730	Serine O-acetyltransferase (EC 2.3.1.30)	27.4146	27.4056	27.378	27.3995	26.4766	26.7148	26.8044	26.6718	26.6715	26.6096	26.6893	26.6572	27.1328	27.0366	27.2558	27.1446	26.8893	26.6749	26.5064	26.6902	27.12	27.3256	27.2584	27.2347	27.0676	27.1173	27.0039	26.9492	27.0345	25.9093	25.9956	25.5679	26.0444	25.8793
ZMO1919	Thiol-disulfide isomerase	24.9061	24.4581	24.4248	24.6135	25.5867	25.3436	25.1963	25.3846	24.1657	24.2235	23.4401	23.9843	23.2747	23.2466	21.3083	22.851	26.1691	26.4801	26.1859	26.2784	27.3607	26.4495	27.0626	26.9576	25.6687	25.5307	25.9177	25.7851	25.7255	26.0766	26.3406	26.4537	26.722	26.3982
ZMO1013	Maf-like protein ZMO1013	27.1971	27.1841	27.3175	27.2342	26.8555	26.8422	26.9627	26.8878	27.1218	27.0346	27.0964	27.0847	26.9441	27.1946	27.2556	27.1376	25.8443	25.9238	26.0444	25.9375	25.5196	25.2944	25.4376	25.4172	26.0251	26.008	26.1636	26.0755	26.068	25.1553	24.9834	24.9492	24.9444	25.0081
ZMO0810	tRNA pseudouridine synthase A (EC 5.4.99.12) (tRNA pseudouridine(38-40) synthase) (tRNA pseudouridylate synthase I) (tRNA-uridine isomerase I)	25.1096	24.8644	25.0915	25.0261	24.9698	24.6155	24.7363	24.7815	24.7621	25.0604	24.8925	24.9102	24.6393	25.1	25.071	24.9516	23.9098	24.2257	24.1276	24.0877	23.6804	23.6301	23.7158	23.6754	24.3553	24.1625	24.143	24.1489	24.2024	23.488	23.2853	23.2893	23.3446	23.3518
ZMO0606	Uncharacterized protein	23.3516	23.1945	23.2833	23.2779	23.1036	23.1814	22.7042	23.011	23.8787	23.5175	23.6667	23.6953	22.4888	23.0297	22.6156	22.7304	27.4395	27.2532	27.5203	27.4043	26.9609	27.1012	26.918	26.9934	26.1255	26.259	26.2284	26.5335	26.2866	25.289	25.071	25.3811	25.0604	25.2004
ZMO1444	Glycine--tRNA ligase beta subunit (EC 6.1.1.14) (Glycyl-tRNA synthetase beta subunit) (GlyRS)	30.8576	30.8854	30.8182	30.854	30.8781	30.8647	31.0233	30.9239	30.9945	31.0799	31.0926	31.0563	31.2595	31.2423	31.3719	31.2924	30.2002	30.1899	30.1857	30.1919	29.8647	29.7655	29.7966	29.8089	30.2955	30.3585	30.2194	30.3159	30.2973	30.2446	30.2626	30.1439	30.1067	30.1895
ZMO0342	Aminotransferase (EC 2.6.1.-)	31.872	31.8401	31.8223	31.845	31.9219	31.9606	32.0805	31.9892	32.0177	32.0957	32.14	32.0854	31.9091	31.8593	31.9387	31.9027	31.1827	31.2376	31.1791	31.1998	30.8967	30.788	30.828	30.8376	31.3147	31.3407	31.2554	31.3153	31.3065	31.4162	31.409	31.306	31.3778	31.3772
ZMO0462	CTP synthase (EC 6.3.4.2) (Cytidine 5'-triphosphate synthase) (Cytidine triphosphate synthetase) (CTP synthetase) (CTPS) (UTP--ammonia ligase)	30.7909	30.794	30.7866	30.7905	30.8977	30.8936	31.0393	30.9451	30.9841	31.0246	31.0684	31.0261	31.0624	31.0687	31.1986	31.1113	29.9669	30.0168	29.9061	29.9633	29.6503	29.5745	29.5917	29.6055	30.0328	30.0342	30.002	29.9848	30.0134	29.6268	29.6349	29.6009	29.6692	29.633
ZMO1912	Ribosome-binding ATPase YchF	31.0467	31.0792	31.1072	31.0779	30.8515	30.9637	30.9201	30.9125	30.7587	30.8183	30.9276	30.8365	30.9462	30.9248	30.9751	30.9488	30.5097	30.538	30.4862	30.5113	30.2114	30.234	30.2241	30.2232	30.5308	30.5721	30.5028	30.5556	30.5403	30.8242	30.8267	30.8227	30.8429	30.8291
ZMO1136	Cytochrome-c peroxidase (EC 1.11.1.5)	28.8124	28.7532	28.7289	28.7652	28.1994	28.0404	28.3377	28.1976	28.3858	28.401	28.4342	28.4072	28.6284	28.6594	28.7041	28.6643	28.3175	28.3152	28.2021	28.2783	28.7522	28.6597	28.6447	28.6856	28.2669	28.3524	28.3226	28.3598	28.3255	27.6176	27.6497	27.7307	27.8116	27.7024
ZMO1017	ABC transporter related protein	26.1545	26.3329	26.3214	26.2719	26.7416	26.6824	26.6553	26.6936	26.8241	26.8299	26.9617	26.8733	26.364	26.5554	26.4	26.4422	25.5188	25.535	25.6276	25.5605	26.0504	25.9325	26.0823	26.0217	25.5524	25.7761	25.5563	25.7823	25.6668	25.0763	24.6781	25.03	25.1013	24.9715
ZMO1743	Bis(5'nucleosyl)-tetraphosphatase, ApaH	24.6167	24.8858	24.6085	24.7095	24.2136	24.307	24.3481	24.2906	24.5869	24.4984	24.8924	24.6693	24.7314	24.7459	24.9037	24.7958	24.1504	23.3884	23.7339	23.7575	24.4754	24.4871	24.2397	24.4008	24.1914	24.2935	24.0992	24.5527	24.2842	23.7598	22.525	23.3806	24.1182	23.4459
ZMO1713	30S ribosomal protein S21	27.0656	26.0414	26.063	26.474	27.7684	27.1131	27.0625	27.3521	26.6036	26.8411	26.9188	26.7939	25.5655	26.9591	27.4016	26.8281	29.3331	29.1916	29.1745	29.2331	28.8239	22.085	29.2635	26.7241	28.4954	28.4965	23.4052	28.0343	27.1079	22.1265	23.2076	28.1802	27.5052	25.2549
ZMO1012	Uncharacterized protein	23.7802	23.8708	23.8001	23.8175	23.7243	23.4178	23.6187	23.5925	23.7023	23.5746	23.834	23.7075	23.337	23.2149	23.4279	23.3292	25.4169	25.2324	24.8937	25.181	22.3813	23.1122	24.6044	23.366	25.4684	25.5431	25.5842	25.4994	25.5238	24.8352	24.8893	24.8707	24.4968	24.773
ZMO2023	MltA domain protein	23.9647	24.0918	24.1454	24.0693	23.605	22.8325	23.2933	23.2777	23.3269	23.5981	23.4806	23.4728	24.2734	23.7859	24.0926	24.0644	23.2747	23.9755	24.1249	23.7917	22.8035	22.5018	23.2677	22.8576	24.2831	24.125	24.3534	24.3193	24.2702	22.4538	23.994	23.2063	24.1437	23.4495
ZMO0525	30S ribosomal protein S17	31.7455	31.9383	31.798	31.8296	31.7507	31.8801	31.636	31.7591	32.1605	32.0533	32.1884	32.1352	31.4617	31.9892	31.6791	31.7263	31.6532	31.5098	32.4778	31.8803	30.9812	30.9788	31.0618	31.0073	31.529	31.3614	31.4096	31.3272	31.4068	30.9587	31.0454	31.8815	31.1587	31.2611
ZMO2017	Capsule biosynthesis phosphatase	27.3072	26.9979	27.0396	27.1215	27.6895	27.7863	27.5314	27.6729	28.1027	28.0257	27.9999	28.0434	27.5212	27.6907	27.7144	27.6446	28.0269	27.9994	28.2048	28.077	27.7674	26.8902	27.5201	27.3926	27.5327	27.6527	27.526	27.6549	27.5915	26.5681	26.5599	26.8854	26.2728	26.5716
ZMO1152	Isoprenyl transferase (EC 2.5.1.-)	23.3414	22.6286	22.9311	22.9968	24.5308	24.0484	22.8776	23.97	24.6026	23.9658	22.7743	23.9623	23.2363	23.1532	23.3148	23.2363	26.5648	26.7997	27.2103	26.8583	26.4891	25.9538	26.1346	26.1925	26.5325	26.6558	26.8625	26.8316	26.7206	26.2571	26.2782	26.0193	25.8966	26.1128
ZMO0981	ABC transporter related protein	22.0301	22.8339	22.2626	22.4162	22.5979	22.6234	22.2505	22.5004	22.7099	22.7859	22.7869	22.7613	22.2038	23.0484	22.5352	22.6382	23.8157	24.0765	24.0245	23.9722	23.746	23.753	22.5076	23.3355	23.9084	24.3482	23.8696	24.0332	24.0398	23.9175	23.8877	23.5527	24.0195	23.8444
ZMO1933	Uncharacterized protein	29.0516	28.9947	29.075	29.0408	28.5549	28.558	28.6436	28.5861	28.6381	28.6401	28.7117	28.6637	28.8174	28.7298	28.7709	28.7731	27.9771	28.0297	27.5983	27.8683	27.3549	27.3106	27.2442	27.3032	28.1356	28.2588	28.1469	28.1925	28.1834	27.5095	27.5422	27.2937	27.4887	27.4585
ZMO1746	Homocysteine S-methyltransferase	26.6193	26.844	26.769	26.7471	26.9703	26.9149	26.7783	26.8901	27.3295	27.3095	27.2718	27.3038	27.1008	27.1172	27.2363	27.1527	27.0102	27.0398	27.1382	27.0627	26.5003	26.4011	26.5997	26.5004	27.2482	27.1694	27.1856	27.1151	27.1795	26.5303	26.3765	26.3417	26.3704	26.4047
ZMO1934	N-6 DNA methylase	29.7281	29.7191	29.7595	29.7357	29.3871	29.3714	29.4786	29.4132	29.6057	29.6536	29.6138	29.6245	29.8364	29.8076	29.9239	29.8568	28.5472	28.5104	28.3274	28.4617	27.9911	27.8155	27.9433	27.9166	28.7511	28.8155	28.7196	28.7351	28.7553	28.1476	28.0398	27.8258	27.9894	28.0007
ZMO2003	30S ribosomal protein S10	29.3111	28.2944	28.2415	28.7048	29.0086	29.0939	28.6036	28.9174	29.1091	29.3028	28.7348	29.0677	28.5965	29.0074	28.0202	28.5966	30.9176	31.0011	30.9709	30.9632	30.7178	29.9355	30.6032	30.4188	30.6566	30.6077	30.6575	30.7065	30.6571	29.9163	30.1036	30.2415	30.2217	30.1208
ZMO0728	50S ribosomal protein L7/L12	32.0233	32.0907	32.1188	32.0782	32.3756	32.3664	32.1338	32.2962	32.5699	32.6161	32.3677	32.5219	32.2968	32.4645	32.3498	32.3721	33.7335	33.5417	33.73	33.6684	33.2021	32.993	33.1832	33.1261	33.6252	33.4614	33.5317	33.4983	33.5291	32.8537	33.0326	33.1303	33.0084	33.0062
ZMO1798	30S ribosomal protein S1	34.191	34.1727	34.2077	34.1906	34.1572	34.1835	34.2473	34.1965	34.2779	34.3825	34.4083	34.3573	34.451	34.4044	34.4701	34.4421	33.9074	33.8076	33.8209	33.8453	33.2817	33.3472	33.3086	33.3125	33.9479	33.9048	33.9156	33.9074	33.919	33.398	33.4016	33.3976	33.4084	33.4014
ZMO0183	ABC transporter related protein	31.5533	31.5121	31.5552	31.5403	31.6282	31.6464	31.6991	31.6582	31.7233	31.8114	31.7438	31.76	32.0892	32.0957	32.1428	32.1095	30.7536	30.7517	30.7242	30.7431	30.1633	30.2537	30.2273	30.2148	30.8272	30.7525	30.69	30.755	30.7562	30.2547	30.1176	30.1571	30.1575	30.1717
ZMO1420	N5-carboxyaminoimidazole ribonucleotide mutase (N5-CAIR mutase) (EC 5.4.99.18) (5-(carboxyamino)imidazole ribonucleotide mutase)	28.4078	28.0379	27.9709	28.152	27.903	28.2804	27.6528	27.9687	28.5563	28.4332	28.0072	28.3508	27.9273	28.2554	28.2515	28.1527	28.3642	28.3193	28.5362	28.4066	27.9598	27.7003	27.9832	27.8811	28.2257	28.2343	28.2667	28.3748	28.2754	27.8516	27.7791	27.881	27.6514	27.7908
ZMO1005	Methyltransferase (EC 2.1.1.-)	26.8118	26.9611	26.9437	26.9071	26.6883	26.5108	26.742	26.6504	26.6959	26.7664	26.7752	26.7462	26.5282	26.4526	26.7557	26.5847	25.8596	25.8324	25.905	25.8657	25.3985	25.1846	25.4993	25.3608	26.0171	26.0723	26.0382	26.0297	26.0393	24.5303	24.3687	24.2577	23.3511	24.127
ZMO0227	DNA polymerase I (EC 2.7.7.7)	27.9183	27.8965	27.9005	27.9051	27.4529	27.3348	27.4731	27.4215	27.2257	27.2534	27.3134	27.2646	27.4151	27.3313	27.4834	27.4113	26.8526	26.9516	26.7425	26.8489	26.3884	26.2977	26.3577	26.3479	27.0315	27.1224	26.9565	26.9769	27.0218	26.3136	26.208	25.975	26.1877	26.1711
ZMO0756	TPR repeat-containing protein	29.0244	29.4157	29.34	29.2697	29.7337	29.541	29.3667	29.5549	29.8573	29.8081	29.8723	29.8462	29.8567	29.7917	29.7688	29.8062	29.386	29.4233	29.556	29.4551	28.9748	28.9801	28.9216	28.9588	29.618	29.5431	29.5169	29.5223	29.5501	29.1851	29.1237	29.1778	29.1701	29.1642
ZMO0207	GTPase Obg (EC 3.6.5.-) (GTP-binding protein Obg)	28.47	28.4984	28.4011	28.4571	28.2826	28.3107	28.4644	28.3548	28.4653	28.4605	28.4226	28.4496	28.7221	28.7881	28.8831	28.7993	28.1629	28.0565	28.1776	28.1323	27.6071	27.6147	27.6902	27.6373	28.1824	28.1298	28.0703	28.1684	28.1377	27.4459	27.2752	27.2278	27.2647	27.3034
ZMO0517	50S ribosomal protein L3	33.2076	33.0687	33.1861	33.1554	33.2399	33.1712	33.2811	33.2314	33.2382	33.3316	33.2714	33.2809	33.3745	33.2879	33.1595	33.2767	32.7259	32.7138	32.7909	32.7435	32.1747	32.3092	32.2949	32.2596	32.7725	32.6786	32.7376	32.6374	32.7065	32.2916	32.1843	32.279	32.2846	32.2599
ZMO0006	Siroheme synthase [Includes: Uroporphyrinogen-III C-methyltransferase (Urogen III methylase) (EC 2.1.1.107) (SUMT) (Uroporphyrinogen III methylase) (UROM); Precorrin-2 dehydrogenase (EC 1.3.1.76); Sirohydrochlorin ferrochelatase (EC 4.99.1.4)]	27.0031	27.1634	27.1287	27.1	27.0828	27.17	27.1029	27.1191	26.8697	26.7706	26.6431	26.7641	27.0692	26.9685	27.0272	27.0222	27.3247	27.2629	27.1038	27.2305	26.8336	26.6606	26.7505	26.7482	27.166	27.4277	27.4305	26.9538	27.2445	27.0289	26.9295	26.7061	26.8461	26.8777
ZMO0946	Trigger factor (TF) (EC 5.2.1.8) (PPIase)	33.9714	33.9554	33.9465	33.9578	33.9223	33.9905	34.018	33.9775	34.264	34.2926	34.2976	34.2848	34.3233	34.2683	34.4356	34.3441	33.3448	33.332	33.2759	33.3176	32.7892	32.8112	32.9269	32.8424	33.4026	33.2728	33.3342	33.3177	33.3318	32.8787	32.709	32.6937	32.8199	32.7753
ZMO1273	Amidohydrolase 3	25.5169	25.4568	25.5463	25.5071	24.9604	24.9054	24.9084	24.9249	25.1079	25.0706	25.071	25.0833	25.2434	25.1673	25.3315	25.249	25.0342	24.9836	25.162	25.0599	24.4952	24.6057	24.6735	24.5915	25.0206	25.0893	24.878	24.9374	24.9813	25.0602	24.8732	24.8628	25.0648	24.9653
ZMO0962	N-acetylglucosamine-6-phosphate deacetylase (EC 3.5.1.25)	26.2323	26.4379	26.3601	26.3459	26.5843	26.4181	26.5283	26.5119	26.8209	26.6326	26.6171	26.6932	26.7379	26.641	26.698	26.6929	26.3191	26.4661	26.6757	26.487	25.9755	26.0171	26.0668	26.0198	26.5082	26.432	26.5322	26.5101	26.4956	26.6741	26.5501	26.5057	26.6462	26.594
ZMO1032	Dual-specificity RNA methyltransferase RlmN (EC 2.1.1.192) (23S rRNA (adenine(2503)-C(2))-methyltransferase) (23S rRNA m2A2503 methyltransferase) (Ribosomal RNA large subunit methyltransferase N) (tRNA (adenine(37)-C(2))-methyltransferase) (tRNA m2A37 methyltransferase)	28.699	28.6663	28.6779	28.6811	28.4221	28.4606	28.5018	28.4619	28.6089	28.5116	28.6237	28.5823	28.4969	28.581	28.6581	28.5802	28.2592	28.329	28.2092	28.2658	27.7655	27.7755	27.8619	27.801	28.3834	28.4144	28.4481	28.3683	28.4036	27.8472	27.7722	27.6821	27.9051	27.8017
ZMO1813	Electron transport complex subunit B	25.1594	25.0382	25.1027	25.101	25.2137	25.0981	25.0493	25.122	25.0135	25.1749	24.9564	25.0513	25.0168	24.9884	25.1121	25.0401	25.9512	25.7983	25.6987	25.816	25.4544	25.3787	25.2422	25.3584	25.9556	25.9958	25.8972	25.8284	25.9193	25.5619	25.2228	25.1657	25.2898	25.3101
ZMO1866	Beta-lactamase domain protein	29.9477	29.9854	29.9033	29.9458	29.6339	29.6325	29.7488	29.6728	29.8146	29.8558	29.9008	29.8575	29.957	29.845	29.9193	29.9078	28.9432	28.9583	28.9583	28.9533	28.5128	28.4686	28.5158	28.4991	29.0151	29.0228	28.9655	29.071	29.0186	28.4713	28.3823	28.486	28.4209	28.4401
ZMO0528	50S ribosomal protein L5	30.5136	29.9129	29.8678	30.1294	30.3466	30.6799	29.6213	30.28	31.1832	31.0038	30.3056	30.8776	30.3777	31.142	30.6142	30.7476	32.3321	32.3624	32.3858	32.3601	32.1148	31.579	32.029	31.9076	32.1883	32.1189	32.2497	32.1596	32.1791	31.6081	31.5807	31.3556	31.5382	31.5207
ZMO1358	30S ribosomal protein S20	29.4721	28.9022	29.0537	29.1633	29.1537	29.4918	28.8284	29.1833	29.7462	29.6537	29.0712	29.5198	29.0425	29.7367	29.1627	29.347	30.421	30.3428	30.5208	30.4282	29.9817	29.9921	29.9682	29.9807	30.4529	30.2562	30.399	30.2541	30.3405	29.4508	29.5372	29.1707	29.3973	29.389
ZMO0536	50S ribosomal protein L15	32.3549	32.1294	32.135	32.2103	32.2347	32.2757	32.4167	32.3112	32.3318	32.3315	32.3978	32.3541	32.2192	32.2593	32.4731	32.3216	31.5576	31.5605	31.7153	31.6111	31.112	31.1691	31.2196	31.1669	31.7063	31.5838	31.5358	31.6016	31.6069	31.1788	31.0449	31.1421	31.1617	31.1319
ZMO1891	Threonine synthase (EC 4.2.3.1)	32.1458	32.1975	32.1435	32.1624	32.0623	32.0836	32.1905	32.1132	32.3864	32.3827	32.4483	32.4061	32.5692	32.5451	32.6724	32.5966	31.7595	31.8162	31.7422	31.7726	31.3552	31.2841	31.3552	31.3315	31.8242	31.8873	31.8221	31.8666	31.8501	31.6067	31.5909	31.4365	31.5239	31.5395
ZMO1749	VacJ family lipoprotein	28.2178	28.2435	28.3993	28.2891	28.0802	28.1253	28.1577	28.1214	28.1515	28.0967	28.1599	28.1363	27.8614	27.9617	27.9671	27.9309	27.4253	27.5231	26.9502	27.2995	26.8961	26.8307	26.8578	26.8615	27.4859	27.7124	27.5436	27.6106	27.5881	26.1154	25.6651	25.328	25.795	25.7259
ZMO1446	Glycine--tRNA ligase alpha subunit (EC 6.1.1.14) (Glycyl-tRNA synthetase alpha subunit) (GlyRS)	28.8671	28.9709	28.8982	28.9127	29.0005	29.0056	29.0106	29.0056	29.0397	29.1565	29.1911	29.1306	29.3	29.2636	29.3525	29.3058	28.7829	28.8289	28.8314	28.8144	28.4604	28.3603	28.3168	28.3792	28.8602	28.9361	28.8975	28.8808	28.8937	28.7338	28.7096	28.7066	28.726	28.719
ZMO0009	Sulfite reductase [NADPH] flavoprotein alpha-component (SiR-FP) (EC 1.8.1.2)	31.0268	31.0437	31.0441	31.0382	30.9178	30.9273	31.0477	30.9655	30.6992	30.7312	30.7531	30.728	31.3736	31.3168	31.5424	31.4142	30.5259	30.5382	30.3935	30.4858	30.0156	30.0565	30.0809	30.051	30.4085	30.3678	30.5054	30.2654	30.3868	30.3652	30.3069	30.208	30.3262	30.3016
ZMO1898	Preprotein translocase, YajC subunit	25.8047	26.0031	26.0364	25.9517	26.1058	26.0886	25.9989	26.0651	25.685	25.9764	25.6283	25.7714	25.7513	25.698	25.7187	25.7228	26.4375	26.5812	26.4682	26.4956	26.0807	25.908	26.1966	26.0618	26.0608	25.7869	25.9756	26.0193	25.9606	25.9087	26.154	26.6185	27.2507	26.483
ZMO1910	50S ribosomal protein L25 (General stress protein CTC)	33.0864	33.2946	33.1964	33.195	33.3272	33.333	33.0715	33.2489	33.5226	33.4693	33.4627	33.4851	33.3684	33.3799	33.4557	33.4019	33.0596	32.9816	33.1485	33.0632	32.5875	32.6239	32.7024	32.638	33.1065	32.9355	33.0227	32.9922	33.0142	32.6238	32.5255	32.6032	32.6451	32.5994
ZMO0594	Shikimate kinase (SK) (EC 2.7.1.71)	23.0399	22.7868	22.1142	22.6971	22.7936	22.8751	21.9729	22.6006	23.2168	23.0576	22.3057	22.9112	22.1295	22.9023	22.2497	22.4688	25.9064	25.9248	26.1578	25.9963	25.8372	25.3097	25.5816	25.5762	25.8453	26.0164	26.0652	25.9571	25.971	25.5453	25.6329	25.4412	25.5112	25.5327
ZMO0867	Hopanoid-associated sugar epimerase	28.3368	28.5487	28.5532	28.483	28.6186	28.6551	28.5556	28.6104	28.55	28.5987	28.507	28.5524	28.0374	27.9291	27.846	27.9396	28.1804	28.3347	28.3252	28.2801	27.8585	27.7995	27.9515	27.8698	28.3247	28.3113	28.312	28.2232	28.2928	27.8307	27.646	27.5841	27.5769	27.6594
ZMO1899	3-oxoacyl-[acyl-carrier-protein] synthase 3 (EC 2.3.1.180) (3-oxoacyl-[acyl-carrier-protein] synthase III) (Beta-ketoacyl-ACP synthase III) (KAS III)	29.3436	29.4628	29.4289	29.4126	29.2919	29.4176	29.4884	29.4016	29.4836	29.519	29.4231	29.4758	29.4206	29.2097	29.5174	29.3882	28.5564	28.5904	28.5251	28.5573	28.1128	28.1979	28.1315	28.1474	28.7678	28.6013	28.6438	28.5802	28.6483	28.4073	28.3341	28.2799	28.3438	28.3413
ZMO0211	50S ribosomal protein L21	29.7729	29.8592	29.8655	29.8331	29.99	30.0341	29.7024	29.9161	30.1627	30.1026	30.1371	30.1343	29.7326	29.9606	29.8836	29.862	30.0512	29.7687	29.7773	29.8657	29.3143	29.5791	29.4753	29.4562	30.0287	29.8456	30.035	29.9266	29.959	29.3651	29.4061	29.4583	29.4273	29.4142
ZMO1687	Adenylosuccinate synthetase (AMPSase) (AdSS) (EC 6.3.4.4) (IMP--aspartate ligase)	31.6177	31.5748	31.6042	31.599	31.6427	31.6454	31.7912	31.6948	31.7533	31.7817	31.7696	31.7682	31.7246	31.7013	31.8361	31.7552	31.0378	31.0665	31.0081	31.0375	30.6415	30.638	30.6103	30.6299	31.1295	31.1087	31.1181	31.1093	31.1164	30.896	30.9253	30.848	30.9338	30.9008
ZMO0094	Biotin synthase (EC 2.8.1.6)	27.3856	27.6933	27.4884	27.5282	27.5813	27.5791	27.5582	27.5729	27.7671	27.8454	27.666	27.7614	27.6732	27.5555	27.808	27.6826	27.4817	27.4433	27.5627	27.4959	26.9448	27.354	26.9715	27.0901	27.5983	27.6026	27.6081	27.4667	27.5689	27.3856	27.2812	27.3379	27.2844	27.3223
ZMO0542	50S ribosomal protein L17	30.8226	30.8229	30.65	30.7674	31.0828	31.4803	29.9719	30.973	31.5604	31.252	30.9663	31.28	30.8805	31.3827	30.9867	31.0999	32.3142	32.2162	32.3741	32.3015	31.8165	31.9841	31.9137	31.9048	32.3892	32.2506	32.2946	32.2687	32.3008	31.8594	31.7936	31.8102	31.7376	31.8002
ZMO0514	30S ribosomal protein S7	32.6007	32.7106	32.608	32.6407	32.7667	32.7464	32.6007	32.7064	32.9474	32.8682	33.0048	32.9412	32.9229	32.8286	32.9663	32.9071	33.0176	33.0346	33.1014	33.0512	32.5836	32.6623	32.7195	32.6551	33.0536	32.8928	32.9899	33.0081	32.9861	32.6188	32.5637	32.6116	32.635	32.6072
ZMO1763	Uncharacterized protein	28.9736	28.5267	28.6837	28.74	28.6676	28.5186	28.9558	28.7256	28.3368	28.6096	28.6052	28.5227	28.4917	28.1691	28.3316	28.3368	29.0712	28.9675	28.8157	28.9514	28.3988	28.7167	28.5568	28.5574	28.8621	28.7365	28.7974	28.7545	28.7876	28.5008	28.2086	28.3747	28.3109	28.3488
ZMO1227	50S ribosomal protein L9	33.1645	33.1155	33.0973	33.126	33.1067	33.0904	33.1462	33.1146	33.2318	33.3123	33.3649	33.304	33.2766	33.2542	33.3616	33.2982	32.9739	33.0151	33.0361	33.0084	32.6299	32.5926	32.6344	32.619	33.096	33.0442	33.0658	33.0496	33.0639	32.618	32.5596	32.5363	32.5868	32.5752
ZMO1586	Bacterioferritin (EC 1.16.3.1)	25.7002	24.4571	24.603	25.0335	24.6905	24.7293	24.5839	24.6692	25.0331	25.3594	24.0182	24.9069	25.6011	25.9733	25.8667	25.8221	26.4483	26.9295	27.0555	26.8111	26.83	25.8177	26.6235	26.4238	26.1927	25.9867	26.239	26.1718	26.1476	26.1312	26.2596	26.6994	26.7371	26.4568
ZMO0719	Lytic transglycosylase catalytic	27.8651	27.8669	27.8796	27.8706	27.4633	27.3261	27.631	27.4789	27.3924	27.4812	27.4298	27.4349	27.644	27.5307	27.6132	27.5967	27.2082	27.1456	27.2611	27.205	26.8429	26.693	26.9196	26.8185	27.3084	27.3037	27.0313	27.1435	27.1967	26.0036	24.6163	23.2012	25.5372	24.8396
ZMO1516	50S ribosomal protein L35	30.1467	30.0776	30.0911	30.1055	30.245	30.2352	30.2833	30.2547	30.3149	30.3268	30.3001	30.314	30.1156	30.3724	30.3253	30.2753	30.0252	30.0359	30.1353	30.0655	29.4555	29.9012	29.682	29.6796	30.2893	30.1241	30.2151	30.2199	30.2121	29.6165	29.6809	29.5917	29.7237	29.6532
ZMO0409	Ornithine carbamoyltransferase (OTCase) (EC 2.1.3.3)	29.8976	30.0596	30.0131	29.9917	30.0742	30.1809	30.1741	30.1439	30.2624	30.2728	30.3813	30.3065	30.0547	30.0849	30.3564	30.1718	29.845	29.8841	29.8305	29.8532	29.4622	29.4538	29.5053	29.4738	29.9735	30.0198	29.9449	29.9746	29.9782	29.956	29.9611	29.9286	29.9614	29.9518
ZMO1812	Electron transport complex subunit C	28.5066	28.4126	28.4449	28.4552	28.2773	28.2032	28.3883	28.2916	28.426	28.3862	28.4983	28.4376	28.3768	28.3426	28.4834	28.4022	28.6879	28.7586	28.5524	28.6663	28.3346	28.2346	28.2975	28.2889	28.8703	28.9091	28.8337	28.8733	28.8716	27.8664	27.6914	27.6362	27.6162	27.7026
ZMO1150	1-deoxy-D-xylulose 5-phosphate reductoisomerase (DXP reductoisomerase) (EC 1.1.1.267) (1-deoxyxylulose-5-phosphate reductoisomerase) (2-C-methyl-D-erythritol 4-phosphate synthase)	29.4513	29.6406	29.5185	29.5389	29.8975	29.8689	29.7254	29.8325	29.9746	30.0309	29.9987	30.0016	29.9964	29.987	30.0443	30.0095	29.8156	29.823	29.8134	29.8173	29.4745	29.3909	29.4637	29.443	29.8372	29.8585	29.8642	29.8527	29.8532	29.6984	29.7174	29.6935	29.707	29.7041
ZMO0743	Peptide chain release factor 3 (RF-3)	29.0054	29.0215	28.9574	28.995	28.8544	28.8608	28.9157	28.8772	28.7747	28.7207	28.7738	28.7566	28.8435	28.8333	28.804	28.827	28.2979	28.2311	28.2369	28.2553	27.8752	27.9103	27.8583	27.8813	28.2302	28.176	28.129	28.1834	28.1796	27.9465	27.8457	27.7524	27.8644	27.8522
ZMO1067	Fe-S metabolism associated SufE	26.138	25.969	25.7861	25.9715	26.4097	26.3307	26.2988	26.3471	25.9074	26.1465	26.341	26.1425	25.5572	25.5455	25.4028	25.5035	27.7244	27.7755	27.8606	27.7868	27.6634	27.0802	27.5031	27.4156	27.4451	27.7676	27.5554	27.6516	27.6049	27.0968	27.1223	27.1336	26.8774	27.0575
ZMO0530	30S ribosomal protein S8	32.2207	32.199	32.254	32.2248	32.3302	32.1978	32.0675	32.2025	32.3269	32.3109	32.5493	32.3999	32.2149	32.1978	32.3634	32.2606	32.0197	32.0826	32.1375	32.0799	31.5792	31.8082	31.7394	31.7089	32.1284	31.9879	32.0683	32.0415	32.0565	31.6759	31.6234	31.679	31.6035	31.6455
ZMO1432	Fusaric acid resistance protein conserved region	26.0608	25.9598	25.9713	25.998	25.6071	25.695	25.7916	25.6999	25.786	25.8107	25.6811	25.7603	25.5164	25.4166	25.8308	25.599	24.422	24.2466	23.5226	24.0637	23.2522	23.9152	23.9155	23.6943	25.6399	25.3452	25.1203	24.7949	25.2251	22.6836	23.2381	23.5922	22.4362	22.9875
ZMO1113	FAD-dependent pyridine nucleotide-disulfide oxidoreductase	31.1372	31.1755	31.1852	31.1661	31.1915	31.1456	31.2554	31.1982	30.8645	30.8803	30.7634	30.837	31.4904	31.517	31.7834	31.6032	29.9086	30.0786	29.851	29.9461	29.5303	29.6111	29.5963	29.5793	30.1593	30.3498	30.4039	30.3778	30.3227	29.6118	29.0352	28.6853	29.1758	29.127
ZMO1287	Glycosyl transferase group 1	26.8541	27.0335	27.1064	27.0019	25.8198	25.9261	26.0634	25.9399	26.4836	26.51	26.5923	26.5294	26.6747	26.7832	27.0299	26.837	26.0956	26.2545	26.3717	26.2406	25.9384	25.8581	25.8297	25.8754	26.3383	26.4372	26.3488	26.5213	26.4114	25.2723	25.0515	24.9038	25.1322	25.09
ZMO1693	Chorismate synthase (CS) (EC 4.2.3.5) (5-enolpyruvylshikimate-3-phosphate phospholyase)	28.9832	29.0395	29.0295	29.0176	28.791	28.7734	28.8754	28.814	28.8618	28.8703	28.9524	28.8955	29.3007	29.1958	29.4018	29.3019	28.0885	28.0835	28.091	28.0877	27.6042	27.7159	27.8491	27.723	28.2312	28.1887	28.2096	28.1836	28.2033	27.7856	27.5427	27.6011	27.6292	27.6396
ZMO0140	Protein tyrosine phosphatase (EC 3.1.3.2)	25.2407	24.7003	24.8969	24.9635	25.4984	25.6374	24.8872	25.3759	25.7971	25.5655	25.3346	25.5781	25.5532	25.527	25.2497	25.4497	27.8261	27.7737	27.8126	27.8041	27.6404	27.0948	27.5843	27.4398	27.443	27.6195	27.5442	27.5379	27.5362	27.5764	27.3632	27.4477	27.1173	27.3762
ZMO1653	Aspartokinase (EC 2.7.2.4)	31.3796	31.4514	31.3678	31.4001	31.404	31.3895	31.5246	31.4407	31.6614	31.7422	31.6719	31.6923	31.6795	31.6196	31.7087	31.6697	31.0865	31.1815	31.0514	31.1064	30.793	30.6907	30.7444	30.7427	31.1234	31.1113	31.1659	31.169	31.1424	30.5448	30.5767	30.6203	30.6326	30.5936
ZMO1683	L-asparaginase, type II (EC 3.5.1.1)	26.7424	26.8694	26.8476	26.8208	26.6588	26.5534	26.7918	26.6713	27.0768	27.0886	27.1732	27.1135	26.9763	27.0301	27.033	27.0134	25.926	25.8897	26.0154	25.9437	25.4567	25.5888	25.6957	25.5804	25.9747	26.0668	25.836	26.0075	25.9713	24.8691	24.726	24.6272	24.5512	24.6934
ZMO0531	50S ribosomal protein L6	32.8089	32.8595	32.9356	32.869	32.8356	32.869	32.9219	32.8759	32.9856	33.0963	33.1587	33.082	33.0948	33.0642	33.0289	33.0629	32.8699	32.8425	32.8542	32.8555	32.4964	32.4447	32.5514	32.4975	32.8984	32.8085	32.7973	32.8386	32.8357	32.3677	32.3906	32.3837	32.4115	32.3884
ZMO0826	UDP-N-acetylmuramoyl-L-alanyl-D-glutamate--2,6-diaminopimelate ligase (EC 6.3.2.13) (Meso-A2pm-adding enzyme) (Meso-diaminopimelate-adding enzyme) (UDP-MurNAc-L-Ala-D-Glu:meso-diaminopimelate ligase) (UDP-MurNAc-tripeptide synthetase) (UDP-N-acetylmuramyl-tripeptide synthetase)	29.2438	29.3498	29.2785	29.2914	29.222	29.1749	29.3555	29.2528	29.0215	28.9422	28.9281	28.9646	28.7013	28.7383	28.7156	28.7185	28.2167	28.2409	28.2439	28.2338	27.7935	27.9453	27.8932	27.8773	28.1843	28.0484	28.1366	28.0927	28.1155	28.1695	28.0977	28.2068	28.1184	28.1481
ZMO0526	50S ribosomal protein L14	32.3675	32.3314	32.2801	32.3268	32.2902	32.3291	32.4569	32.3605	32.3827	32.4038	32.556	32.4496	32.3147	32.1354	32.148	32.2017	31.7944	31.8049	31.7661	31.7885	31.4211	31.4156	31.4658	31.4342	31.8483	31.7409	31.7662	31.7637	31.7798	31.3862	31.3199	31.3297	31.4354	31.3678
ZMO1671	Uncharacterized protein	26.8329	26.9906	26.8011	26.8773	26.8481	26.7196	26.4596	26.6846	26.7029	26.7903	26.895	26.7982	27.3617	27.1716	27.2928	27.2775	26.6889	26.8404	26.9779	26.8357	26.1995	26.8362	26.4091	26.4816	26.9621	26.7391	27.1247	27.0722	26.9745	25.9983	25.4378	25.8858	25.955	25.8192
ZMO1198	5-aminolevulinate synthase (EC 2.3.1.37) (5-aminolevulinic acid synthase) (Delta-ALA synthase) (Delta-aminolevulinate synthase)	29.1161	29.1973	29.1211	29.1453	28.638	28.7042	28.8578	28.7363	28.3189	28.2471	28.3862	28.3185	28.6333	28.5699	28.5658	28.59	28.0571	28.0664	28.0816	28.0684	27.8281	27.623	27.6967	27.7159	28.0907	28.153	28.0389	28.2225	28.1263	26.8121	26.6863	26.5572	26.5852	26.6602
ZMO1720	DNA-directed RNA polymerase subunit omega (RNAP omega subunit) (EC 2.7.7.6) (RNA polymerase omega subunit) (Transcriptase subunit omega)	29.5154	29.3847	29.419	29.4408	30.0615	30.1234	29.7965	30.0006	30.1971	30.1784	30.2831	30.2202	29.9166	29.8605	29.7192	29.8345	29.9847	30.039	30.1167	30.0468	29.7132	29.6552	29.718	29.6955	30.0077	30.0032	29.9761	29.9811	29.992	29.8305	29.6801	29.768	29.7285	29.7518
ZMO1078	tRNA (guanine-N(1)-)-methyltransferase (EC 2.1.1.228) (M1G-methyltransferase) (tRNA [GM37] methyltransferase)	23.6586	23.5386	23.9084	23.7102	23.4485	23.7551	23.6023	23.6074	22.8649	23.6737	24.0161	23.594	23.6913	23.3327	22.8773	23.3382	24.567	24.807	24.7166	24.6968	24.2488	24.4252	24.3662	24.3467	24.8156	24.9723	25.0799	24.8776	24.9363	24.3864	24.6367	24.3963	24.434	24.4633
ZMO1663	Ribosomal silencing factor RsfS	26.368	25.8332	25.9196	26.0599	25.8017	26.2676	25.5985	25.9171	26.208	25.9998	25.6086	25.9597	25.9297	26.4271	26.229	26.2096	28.5323	28.6424	28.7114	28.6287	28.3802	28.0853	28.3728	28.2794	28.5971	28.6209	28.6079	28.5182	28.586	28.2719	28.4702	28.2765	28.188	28.3016
ZMO0273	S-adenosylmethionine synthase (AdoMet synthase) (EC 2.5.1.6) (MAT) (Methionine adenosyltransferase)	32.8367	32.8549	32.8938	32.862	33.0179	33.0137	33.124	33.0528	32.8968	32.9463	32.9438	32.9291	33.1293	33.1163	33.1839	33.1435	32.5678	32.5405	32.5857	32.5646	32.2107	32.2519	32.2204	32.2277	32.4954	32.4653	32.5109	32.4265	32.4745	32.1415	31.9483	32.0305	32.1067	32.0567
ZMO0408	Acetylornithine aminotransferase (ACOAT) (EC 2.6.1.11)	31.7046	31.8583	31.7942	31.7871	32.0529	32.1357	32.1142	32.1013	32.1207	32.1409	32.148	32.1366	32.2284	32.1383	32.1081	32.1591	31.1129	31.1919	31.1915	31.1655	30.7968	30.8409	30.8535	30.8304	31.2279	31.2788	31.2992	31.2281	31.2585	30.9818	30.9128	30.9212	31.068	30.9709
ZMO0328	Elongation factor P (EF-P)	30.2385	30.3301	30.4082	30.3273	30.6278	30.6013	30.2586	30.5054	30.4666	30.5685	30.7064	30.5839	30.7274	30.6722	30.6937	30.698	29.9919	30.0639	30.1256	30.0605	29.7546	29.6722	29.7503	29.7257	30.0718	30.1109	30.0793	30.1682	30.1075	29.7932	29.8291	29.8388	29.8437	29.8262
ZMO1964	Glutamate--tRNA ligase 2 (EC 6.1.1.17) (Glutamyl-tRNA synthetase 2) (GluRS 2)	31.2152	31.1912	31.1758	31.1941	31.3837	31.3479	31.2959	31.343	31.5886	31.6611	31.7188	31.6571	31.7533	31.6264	31.7283	31.7037	30.535	30.5714	30.6079	30.5714	30.2005	30.2202	30.2973	30.2393	30.6433	30.6475	30.573	30.591	30.6137	30.5009	30.44	30.4704	30.4348	30.4615
ZMO0909	Glycosyl transferase group 1	24.8932	24.8407	24.7614	24.8328	24.9388	24.9922	24.8344	24.9233	24.505	24.4569	24.6009	24.5222	24.5345	24.3679	24.9858	24.6536	26.1862	26.1789	26.3074	26.2242	25.8232	25.7973	26.0596	25.8934	26.0418	26.2635	26.1444	26.2083	26.1645	26.7307	26.8976	26.8039	26.7091	26.7853
ZMO0539	30S ribosomal protein S13	31.7654	31.7443	31.7488	31.7529	32.2077	32.1765	32.2351	32.2066	32.3463	32.228	32.5715	32.389	32.2801	32.2441	32.0564	32.1968	31.6996	31.8323	31.7732	31.7684	31.3745	31.3984	31.5423	31.4384	31.909	31.8281	31.8611	31.8525	31.8627	31.5324	31.3198	31.2406	31.3763	31.3673
ZMO0322	Riboflavin biosynthesis protein (EC 2.7.1.26) (EC 2.7.7.2)	26.1491	26.4008	26.3817	26.315	26.8298	26.6106	26.4785	26.647	26.5915	26.5888	26.5006	26.5609	26.7042	26.7066	26.6845	26.6985	26.6031	26.5899	26.5537	26.5823	26.1823	26.2225	26.3551	26.2533	26.5275	26.7401	26.5855	26.6978	26.6377	26.3387	26.511	26.3765	26.1853	26.3529
ZMO1889	SAM-dependent methyltransferase-like protein	26.769	26.7632	26.9108	26.816	26.7023	26.671	26.7145	26.696	26.642	26.8247	26.8425	26.7725	27.178	27.1952	27.1318	27.1686	26.7326	26.8823	26.7389	26.7846	26.6181	26.3973	26.3926	26.4693	26.7119	26.9248	26.81	26.9644	26.8528	26.7917	26.9198	26.6232	26.7752	26.7775
ZMO0750	Ribosomal large subunit pseudouridine synthase D (EC 5.4.99.23) (23S rRNA pseudouridine(1911/1915/1917) synthase) (rRNA pseudouridylate synthase D) (rRNA-uridine isomerase D)	25.6652	25.7899	25.8114	25.7569	25.6668	25.7367	25.5647	25.6578	25.6443	25.5546	25.8864	25.702	25.6558	25.4893	25.5481	25.566	24.1779	24.3979	24.1366	24.2375	23.9939	23.9435	23.8321	23.9232	24.4437	24.4564	24.4687	24.3777	24.4367	23.9676	23.3612	22.989	23.7164	23.5086
ZMO0522	30S ribosomal protein S3	33.5939	33.5635	33.5634	33.5737	33.4937	33.4946	33.568	33.5192	33.67	33.6926	33.7845	33.7165	33.5918	33.7272	33.8798	33.7377	32.952	32.9973	33.0596	33.003	32.5872	32.7883	32.6911	32.6889	33.1484	33.0136	33.1349	33.0952	33.098	32.733	32.6591	32.6903	32.7458	32.707
ZMO1251	Uncharacterized protein	28.7837	28.7275	28.8108	28.7745	27.646	27.5657	27.5741	27.5957	27.9465	27.9133	28.0207	27.9609	28.4699	28.4019	28.6204	28.5003	28.4127	28.3625	28.6273	28.4675	28.1003	28.2543	28.1168	28.1571	28.5426	28.505	28.512	28.5049	28.5161	27.5598	26.9882	27.1547	27.4398	27.2856
ZMO1686	tRNA synthetase class II (G H P and S)	30.0668	30.2381	30.206	30.1722	30.3095	30.261	30.3414	30.3044	30.2241	30.2523	30.3815	30.2876	30.0968	30.0345	30.2172	30.1182	29.6815	29.7416	29.7526	29.7252	29.48	29.3609	29.4055	29.4155	29.768	29.8032	29.7549	29.8008	29.7817	29.704	29.6166	29.5882	29.6085	29.6294
ZMO0999	Threonylcarbamoyl-AMP synthase (TC-AMP synthase) (EC 2.7.7.87) (L-threonylcarbamoyladenylate synthase)	25.8079	25.911	26.0163	25.9143	26.1142	26.0015	26.0481	26.0553	26.2126	26.1625	26.1845	26.1867	26.3483	26.1895	26.2348	26.2591	25.5544	25.5822	25.5864	25.5743	25.284	25.2359	25.2752	25.265	25.5768	25.5965	25.5938	25.6695	25.6092	25.425	25.3934	25.4945	25.2611	25.3935
ZMO0518	50S ribosomal protein L4	33.2792	33.2839	33.2724	33.2785	33.4188	33.3528	33.221	33.3332	33.3892	33.3724	33.544	33.4373	33.0779	33.1209	33.2217	33.1414	33.0343	32.9805	33.0514	33.0221	32.7055	32.6429	32.7946	32.7143	33.2784	33.1166	33.2019	33.1677	33.1911	32.7469	32.7413	32.7711	32.6808	32.735
ZMO1099	Double-strand break repair protein AddB	26.3254	26.3048	26.387	26.3395	26.3795	26.4271	26.5127	26.4408	26.2022	26.1969	26.3243	26.2424	26.3535	26.289	26.6557	26.4418	26.6003	26.5556	26.5073	26.5544	26.2918	26.2312	26.2317	26.2515	26.6505	26.6231	26.565	26.5646	26.6008	26.3124	26.1828	25.9741	25.6663	26.0339
ZMO1980	Ribosomal RNA small subunit methyltransferase G (EC 2.1.1.170) (16S rRNA 7-methylguanosine methyltransferase) (16S rRNA m7G methyltransferase)	25.2903	25.0386	24.9397	25.0972	25.8836	25.9923	25.8388	25.9063	25.7712	25.7822	25.7223	25.7588	25.4915	25.3413	25.2746	25.372	26.5147	26.4925	26.5018	26.503	26.5122	25.7883	26.2998	26.2001	25.9739	26.0982	26.1439	26.1224	26.0846	25.8696	25.9349	25.8929	25.7969	25.8736
ZMO0726	50S ribosomal protein L1	32.8751	32.8232	32.9505	32.8839	32.9812	32.8296	32.9673	32.9276	32.9584	32.9934	33.1051	33.0203	32.9856	33.0797	33.0772	33.0481	32.8438	32.9204	32.9362	32.9001	32.5563	32.6095	32.6424	32.6027	32.8916	32.965	32.969	33.008	32.9584	32.5611	32.5977	32.4921	32.4602	32.5278
ZMO1077	Ribosome maturation factor RimM	26.7509	26.8248	26.8954	26.8249	27.1023	26.803	27.0378	26.9867	26.7452	26.6843	26.6392	26.6902	26.1145	26.3461	26.6227	26.3761	26.0447	26.1604	26.3137	26.1729	25.747	25.928	25.9632	25.8794	26.2057	26.3072	26.1883	26.1555	26.2142	25.7724	25.6535	25.6705	25.7547	25.7128
ZMO1232	Glycosyl transferase group 1	23.3922	23.3038	23.5384	23.4147	23.6267	23.4955	23.5469	23.5573	23.0176	23.2661	22.9469	23.0835	22.8092	22.8877	22.9297	22.8764	23.7801	23.8918	24.0147	23.8955	23.7632	23.5812	23.479	23.6078	23.8414	23.9395	23.9526	23.9711	23.9262	24.1993	24.044	24.3205	24.1999	24.1909
ZMOp338	#N/A	24.5317	24.6036	24.6525	24.5968	25.1524	25.195	25.1708	25.1729	24.9736	24.9885	25.0516	25.005	24.4182	24.4524	24.4135	24.4281	24.5523	24.7819	24.6542	24.6628	24.336	24.3075	24.4818	24.3751	24.6916	24.8299	24.8524	24.6341	24.752	24.9413	24.7004	24.7715	24.7118	24.7813
ZMO0516	Elongation factor Tu (EF-Tu)	35.2078	35.0623	35.1516	35.1418	35.3098	35.2568	35.2943	35.2871	35.3513	35.3395	35.4784	35.3911	35.081	35.1058	34.9346	35.0424	35.3608	35.2717	35.3655	35.3327	35.0069	35.0522	35.0839	35.0477	35.3239	35.2316	35.294	35.3178	35.2919	35.1278	35.1353	35.2915	35.1884	35.1857
ZMO1145	50S ribosomal protein L31	31.0941	30.8354	30.9633	30.9682	30.9296	31.0125	31.014	30.9859	31.1864	31.2362	31.2998	31.2416	31.1069	31.1793	31.2547	31.1816	31.5244	31.3849	31.4623	31.4572	31.1226	31.1837	31.2112	31.1725	31.408	31.4119	31.3414	31.4407	31.4005	30.9657	31.0357	31.2661	30.9827	31.0626
ZMO0476	Riboflavin biosynthesis protein RibD	26.4302	26.4024	26.7347	26.5305	26.9429	27.0135	26.6263	26.8705	26.7223	26.6772	26.8629	26.7563	26.8799	26.6814	26.3935	26.6652	24.6596	24.8408	24.7315	24.744	24.4396	24.4569	24.4815	24.4593	24.821	24.8266	24.8416	24.6759	24.7913	24.9126	24.885	25.0732	24.7484	24.9048
ZMO1190	Phosphopantothenoylcysteine decarboxylase/phosphopantothenate/cysteine ligase (EC 4.1.1.36) (EC 6.3.2.5)	27.6761	27.785	27.7435	27.7355	27.5609	27.6324	27.5042	27.5668	27.6527	27.5542	27.5067	27.5725	27.6486	27.6681	27.7545	27.6911	27.4128	27.3081	27.3529	27.3579	26.9692	27.1291	27.1242	27.0741	27.4701	27.3634	27.362	27.371	27.3916	27.0715	26.8447	27.0058	26.8856	26.9519
ZMO1494	Acetylglutamate kinase (EC 2.7.2.8) (N-acetyl-L-glutamate 5-phosphotransferase) (NAG kinase) (NAGK)	28.5962	28.9262	28.7181	28.7533	29.1156	29.1283	28.9139	29.0559	29.4295	29.3962	29.3704	29.3989	28.9898	29.0601	29.0085	29.0197	29.239	29.2817	29.4005	29.3071	28.9882	28.9939	29.0959	29.026	29.4427	29.3765	29.3355	29.3833	29.3845	29.261	29.1632	29.1526	29.1537	29.1826
ZMO1508	Histidine--tRNA ligase (EC 6.1.1.21) (Histidyl-tRNA synthetase) (HisRS)	29.9008	29.8701	29.8779	29.883	29.678	29.7073	29.865	29.7524	29.9505	30.021	29.9915	29.9879	30.1935	30.0436	30.2015	30.148	29.1958	29.1976	29.3415	29.245	29.0019	28.9004	28.9926	28.9649	29.4105	29.3863	29.3841	29.3588	29.3849	28.8845	28.8507	28.9593	28.9017	28.8991
ZMO0619	Flagella basal body P-ring formation protein FlgA	27.7242	27.6924	27.7419	27.7196	28.055	28.087	28.2544	28.1348	28.1819	28.1661	28.1199	28.1562	28.0145	27.9801	28.2694	28.0939	26.7552	26.4406	26.7029	26.6329	26.1203	26.6641	26.2786	26.3543	27.0298	26.6664	27.038	26.5841	26.8296	25.8157	25.2784	25.7614	26.0969	25.7381
ZMO1156	30S ribosomal protein S2	32.7757	32.8455	32.7664	32.7963	33.1915	33.2639	32.9345	33.1368	33.4481	33.3306	33.3453	33.3756	33.1318	33.2256	33.2395	33.1998	33.4444	33.4842	33.5198	33.4828	33.2029	33.1891	33.2213	33.2044	33.5598	33.5045	33.5975	33.5535	33.5538	33.2024	33.1368	33.1036	33.1691	33.153
ZMO1076	30S ribosomal protein S16	32.9982	32.9135	32.8138	32.9105	32.9842	33.0268	33.0261	33.0125	33.0008	33.0188	33.0037	33.0078	33.0214	32.9454	32.816	32.9301	32.4065	32.4066	32.4576	32.4235	32.1194	32.1321	32.1963	32.1493	32.4119	32.4472	32.479	32.4795	32.4544	32.0769	31.9783	32.017	32.0074	32.0199
ZMO1366	30S ribosomal protein S4	33.7163	33.6163	33.5935	33.643	33.6455	33.7259	33.8464	33.7416	33.8323	33.9513	33.941	33.9092	33.8512	33.8737	34.0202	33.917	33.2993	33.3433	33.3443	33.329	33.0498	32.992	33.1232	33.055	33.402	33.3724	33.3761	33.348	33.3746	33.0146	32.9608	32.9155	32.9406	32.9579
ZMO0193	Ribonuclease E (RNase E) (EC 3.1.26.12)	31.6898	31.7149	31.7017	31.7022	31.4978	31.5419	31.5459	31.5287	31.5357	31.6298	31.629	31.5989	31.7769	31.7437	31.9193	31.8153	30.6687	30.7466	30.5763	30.6639	30.2982	30.5165	30.362	30.3923	30.8186	30.7473	30.8254	30.7325	30.781	30.5664	30.4731	30.561	30.5304	30.5327
ZMO1421	N5-carboxyaminoimidazole ribonucleotide synthase (N5-CAIR synthase) (EC 6.3.4.18) (5-(carboxyamino)imidazole ribonucleotide synthetase)	29.5345	29.6934	29.6463	29.6263	29.5033	29.4978	29.5631	29.5217	29.7843	29.8241	29.8125	29.8071	29.6077	29.6376	29.868	29.7092	28.835	28.9055	28.9854	28.9086	28.686	28.5533	28.6723	28.6372	28.9514	29.051	28.9918	29.0392	29.0083	28.4454	28.4582	28.476	28.4804	28.465
ZMO0521	50S ribosomal protein L22	31.6446	31.7628	31.75	31.7201	31.9723	32.2012	31.5564	31.934	32.2851	32.1823	31.8422	32.1153	31.5692	31.7564	31.6909	31.6742	31.6484	31.5468	31.6597	31.6183	31.3287	31.2141	31.5018	31.3482	31.8589	31.9061	31.7163	31.8276	31.8272	31.1561	31.3733	31.4469	31.2246	31.3002
ZMO1306	Hemolysin A	25.485	25.7551	25.7423	25.666	25.8417	25.7919	25.7222	25.7861	25.4733	25.4064	25.6357	25.5084	25.4383	25.4335	25.3005	25.3922	25.6971	25.7562	25.7161	25.7231	25.5598	25.3574	25.4438	25.4537	25.6958	25.7717	25.6775	25.8208	25.7415	25.8925	25.818	25.8276	25.8581	25.849
ZMO0276	OstA family protein	27.1752	27.1347	27.2385	27.1834	26.9553	27.0689	27.0571	27.028	26.9258	26.9285	27.1187	26.9939	27.2283	27.1103	27.2004	27.1805	25.7987	25.8657	26.1619	25.9421	25.5589	25.7937	25.6677	25.6734	26.0789	26.039	26.0258	26.0683	26.053	25.5915	25.4959	25.3275	25.5686	25.4958
ZMO1562	RNA pyrophosphohydrolase (EC 3.6.1.-) ((Di)nucleoside polyphosphate hydrolase)	27.9591	28.1437	28.0551	28.0546	28.437	28.4307	28.2171	28.3651	28.1724	28.0556	28.1308	28.1204	27.7445	27.8453	28.0284	27.8776	28.6623	28.6677	28.7029	28.6776	28.4461	28.3287	28.4556	28.4102	28.6722	28.6683	28.7438	28.6762	28.6901	28.4793	28.5385	28.4409	28.4792	28.4845
ZMO0587	Orotidine 5'-phosphate decarboxylase (EC 4.1.1.23)	29.2523	29.5085	29.342	29.3715	29.177	29.2668	29.1388	29.1952	29.3168	29.3154	29.2428	29.2921	29.3735	29.482	29.6665	29.5124	29.2842	29.2413	29.2651	29.2635	29.0424	28.8942	29.0518	28.9961	29.2037	29.2095	29.2173	29.1588	29.1973	28.9753	29.0004	29.0197	29.0764	29.018
ZMO0232	RNA methyltransferase, TrmH family, group 3	28.4599	28.5143	28.5388	28.5047	28.6594	28.7124	28.4176	28.602	28.7675	28.6344	28.6344	28.6801	28.5734	28.4141	28.4907	28.4942	29.0366	29.0225	29.148	29.069	28.8037	28.8893	28.712	28.8017	29.1253	29.1008	29.1688	29.1313	29.1316	29.4135	29.3004	29.2906	29.2649	29.3173
ZMO1079	50S ribosomal protein L19	31.7372	31.855	31.8486	31.8146	32.018	32.1208	32.0349	32.0586	32.168	32.1943	32.2529	32.2055	31.7657	32.081	31.941	31.935	32.0789	32.0324	32.1214	32.0776	31.7855	31.6903	31.9558	31.8105	32.1765	32.0586	32.1194	32.2154	32.1425	31.7124	31.8183	31.6958	31.7196	31.7365
ZMO0117	Hydroxylamine reductase (EC 1.7.99.1) (Hybrid-cluster protein) (HCP) (Prismane protein)	28.7355	28.8662	28.787	28.7973	29.4604	29.5326	29.6615	29.5539	29.008	29.0963	29.0709	29.0589	28.7267	28.768	28.8665	28.7883	28.1925	28.2096	28.0223	28.1415	28.0115	27.7553	27.8589	27.8752	28.0312	28.12	28.0317	28.1024	28.0713	28.1418	28.242	28.0497	28.1167	28.1376
ZMO0806	Leucyl aminopeptidase (EC 3.4.11.1)	29.435	29.5518	29.4869	29.492	29.7415	29.6833	29.718	29.7145	29.7787	29.7665	29.8362	29.7941	30.061	29.9932	30.0618	30.039	28.6989	28.6703	28.6661	28.6784	28.4105	28.2985	28.5295	28.4129	28.5971	28.7565	28.5245	28.677	28.6388	28.4054	28.2883	28.0943	28.2435	28.2579
ZMO0219	Helicase domain protein	26.3526	26.2977	26.4915	26.3829	26.0713	26.1259	26.0639	26.0873	26.026	26.217	26.1643	26.138	26.4195	26.2943	26.5868	26.4385	24.6781	25.0627	24.7912	24.844	24.6163	24.5898	24.5373	24.5811	25.1783	25.1086	25.1585	25.2628	25.1771	24.6475	24.2875	24.2167	24.1715	24.3308
ZMO0832	UDP-N-acetylmuramate--L-alanine ligase (EC 6.3.2.8) (UDP-N-acetylmuramoyl-L-alanine synthetase)	29.7058	29.7276	29.7151	29.7162	29.5308	29.519	29.6063	29.5526	29.5457	29.5382	29.5528	29.5456	29.6336	29.6401	29.7241	29.6665	29.0116	28.8614	28.8703	28.9144	28.461	28.8801	28.6182	28.6531	28.8497	28.8045	28.8485	28.8287	28.8329	28.8782	29.0044	29.1014	29.0208	29.0012
ZMO1153	Ribosome-recycling factor (RRF) (Ribosome-releasing factor)	29.6208	29.6615	29.5568	29.6137	29.9728	29.9908	29.5917	29.8631	30.0752	30.1912	29.9919	30.0884	30.2373	30.1553	30.1055	30.1671	30.0258	29.8593	30.2069	30.0306	29.6523	29.8757	29.7827	29.7702	30.0062	29.9743	30.0013	29.9644	29.9866	29.7237	29.7185	29.6858	29.616	29.686
ZMO1748	Transcriptional regulator, ArsR family	24.1872	23.9514	24.3641	24.1774	24.9568	24.8862	24.5011	24.7948	25.2792	25.0284	24.8473	25.0626	24.5483	25.0801	24.6952	24.7923	26.8694	26.9675	27.0661	26.9677	26.8557	26.5725	26.7166	26.7149	26.9919	26.9687	26.84	27.0483	26.9623	26.4139	26.8027	26.8573	26.7062	26.695
ZMO0533	30S ribosomal protein S5	33.7654	33.7105	33.6922	33.723	33.6461	33.6618	33.7213	33.6768	33.7084	33.7942	33.8402	33.782	33.7245	33.7755	33.4954	33.6702	32.9058	33.0425	33.008	32.9855	32.6836	32.7174	32.7974	32.7328	33.083	33.0674	33.0473	33.0931	33.0727	32.7061	32.6607	32.6032	32.645	32.6537
ZMO0540	30S ribosomal protein S11	31.2773	31.3451	31.3967	31.3406	31.3869	31.3635	31.2729	31.3419	31.4852	31.6304	31.7963	31.6429	31.514	31.3584	31.5375	31.4721	31.5192	31.6135	31.6678	31.6001	31.2972	31.4	31.3488	31.3487	31.7627	31.7032	31.7619	31.7838	31.7529	31.3466	31.2087	31.305	31.3376	31.2995
ZMO0725	50S ribosomal protein L11	31.8524	31.7431	31.8036	31.8004	32.2145	32.1001	32.0898	32.1359	32.1146	32.1659	32.2084	32.1635	32.1443	32.0721	31.9847	32.0685	32.1739	32.1871	32.2607	32.2072	31.9006	31.9663	32.0079	31.9583	32.3411	32.2495	32.2487	32.2391	32.2696	31.8824	31.8454	31.8256	31.8646	31.8545
ZMO0553	Ribosome-binding factor A	26.0961	26.1824	26.0086	26.0974	26.2809	26.2935	25.7139	26.1202	26.62	26.711	26.5499	26.6285	26.2467	26.3616	26.1659	26.2603	27.2123	27.2968	27.2641	27.2577	27.037	26.9589	27.0432	27.013	27.4039	27.3308	27.3785	27.4984	27.4029	27.4543	27.5359	27.6557	27.5141	27.54
ZMO0597	Uncharacterized protein	24.6659	24.6259	24.6473	24.6465	24.607	24.7393	24.7446	24.6984	24.2535	24.1457	24.3691	24.259	24.0388	23.7954	24.4132	24.1051	25.6588	26.6214	26.074	26.1181	25.8869	25.9175	25.8186	25.8743	26.052	26.2343	26.1339	26.0961	26.1291	24.6195	25.1736	23.677	22.1005	23.8927
ZMO1098	Double-strand break repair helicase AddA	27.5107	27.5728	27.451	27.5124	27.4195	27.3557	27.5334	27.4381	27.3516	27.3471	27.2954	27.3316	27.3549	27.3791	27.529	27.4231	26.6047	26.7852	26.6241	26.6713	26.4889	26.3235	26.4705	26.4277	26.7667	27.0005	26.8049	26.8669	26.8597	26.5324	26.5117	26.1615	26.3728	26.3946
ZMO1922	Capsule polysaccharide biosynthesis protein	26.0388	25.9826	25.9963	26.0061	25.7279	25.7304	25.627	25.6959	25.994	25.8012	25.7728	25.8594	25.6495	25.8166	25.9281	25.8026	25.6307	25.6922	25.6915	25.6715	25.4799	25.3918	25.4118	25.4278	25.8608	25.9548	25.8679	25.9153	25.8997	25.5998	25.6121	25.0431	25.2973	25.3881
ZMO1434	Uncharacterized protein	27.3272	27.3625	27.2314	27.3081	27.0331	27.2998	26.661	27.0214	27.1912	27.2088	26.9051	27.1083	27.0762	27.2311	27.1759	27.1625	26.8819	27.1107	26.9506	26.9811	26.5625	26.9358	26.7142	26.7375	27.1433	26.8081	27.1403	26.9904	27.0205	26.6962	26.4397	26.5553	26.7291	26.6051
ZMO0883	30S ribosomal protein S9	33.541	33.55	33.5051	33.5321	33.4664	33.4951	33.6299	33.5323	33.6077	33.5588	33.703	33.6244	33.4571	33.5083	33.6934	33.5566	32.8444	33.0324	33.0654	32.9807	32.6788	32.724	32.8095	32.7374	33.1684	32.989	33.0382	33.0619	33.0644	32.6598	32.6089	32.5729	32.6922	32.6335
ZMO1509	Peptide chain release factor 1 (RF-1)	29.2458	29.2182	29.1911	29.2185	28.9364	28.9478	29.0682	28.9854	29.1139	29.1242	29.1599	29.1328	29.3499	29.2378	29.4468	29.3474	28.331	28.38	28.3796	28.3635	28.1007	28.1454	28.1167	28.1209	28.4588	28.4792	28.444	28.5031	28.4713	28.0857	28.0525	27.9096	28.0526	28.0251
ZMO1197	Glutamate racemase (EC 5.1.1.3)	24.4276	24.241	23.6506	24.1426	24.1816	24.5695	24.4083	24.3952	23.72	24.2771	24.0165	24.0224	23.5356	23.8916	24.3365	23.9586	25.077	25.3154	25.413	25.2684	25.1115	24.9592	25.0218	25.0308	25.2764	25.3628	25.1146	25.2965	25.2626	25.2763	24.9639	25.0035	25.0968	25.0852
ZMO0564	Polyprenyl synthetase	26.5819	26.5156	26.4712	26.5236	27.0301	27.1473	26.5943	26.9429	26.8813	26.8452	26.6919	26.8085	26.1553	26.3582	26.2793	26.2666	26.9976	27.0912	26.9775	27.0221	26.8548	26.7854	26.7174	26.7859	27.185	27.1975	27.2138	27.1963	27.1982	26.7878	26.6744	26.6287	26.6369	26.6819
ZMO0865	Replicative DNA helicase (EC 3.6.4.12)	27.7757	27.8062	27.7988	27.7937	27.8645	27.9319	27.9392	27.9122	27.6113	27.6469	27.667	27.6419	27.5412	27.324	27.5251	27.4668	26.9999	27.2469	27.1119	27.1196	26.8834	26.8736	26.8962	26.8844	27.2464	27.3657	27.2519	27.3642	27.307	26.5543	26.6338	26.5444	26.6497	26.5955
ZMO0584	Tryptophan synthase alpha chain (EC 4.2.1.20)	28.7075	28.5273	28.6115	28.6173	28.8491	28.9655	28.6564	28.8292	29.2497	29.0816	28.9434	29.097	28.7848	28.9854	28.9005	28.8926	28.9274	29.0325	29.1072	29.0224	28.8106	28.7538	28.8027	28.789	29.1176	29.1895	29.2322	29.2417	29.1953	28.8568	28.8628	28.8561	28.7834	28.8398
ZMO0249	50S ribosomal protein L33	29.1163	28.8347	28.8417	28.937	29.4562	29.4006	29.4775	29.4451	29.3465	29.2868	29.1992	29.2787	29.0381	29.0415	27.8467	28.7401	29.4547	29.376	29.0818	29.3042	29.1302	28.9533	29.1363	29.0733	29.2654	29.1904	29.1345	28.9596	29.1375	28.7514	28.8265	28.9928	28.8225	28.8483
ZMO1471	GTP-binding protein TypA	32.7494	32.7383	32.7118	32.7332	32.7151	32.7218	32.8371	32.7591	32.8655	32.9143	32.9968	32.9265	32.7002	32.6105	32.6419	32.6514	31.9936	31.9921	31.9485	31.9781	31.7423	31.7097	31.7973	31.7498	32.0762	32.0399	31.9917	32.0148	32.0306	32.0827	32.079	31.9988	32.0161	32.0441
ZMO0286	Uncharacterized protein	28.937	28.8961	28.9152	28.9162	27.8926	27.7136	27.9346	27.8501	27.9757	28.0274	27.8424	27.9506	28.7693	28.6971	28.6593	28.7093	26.7473	26.8061	26.638	26.7305	26.3507	26.6488	26.5136	26.5044	26.5618	26.5955	26.8874	26.704	26.6872	26.8876	26.723	26.816	26.7809	26.8019
ZMO0410	33 kDa chaperonin	28.7324	28.6875	28.767	28.7293	28.8757	28.8238	28.8171	28.8391	28.8796	28.8253	28.9346	28.8805	28.6817	28.5683	28.7416	28.6656	27.8898	28.034	27.848	27.9239	27.7331	27.6758	27.687	27.6986	27.9765	28.0381	28.0704	28.0734	28.0396	28.1941	28.2364	28.1974	28.1923	28.2051
ZMO1441	FAD dependent oxidoreductase	28.8612	28.8934	28.8018	28.8526	29.037	28.9749	29.1299	29.0487	29.0623	29.009	29.0335	29.0351	29.2725	29.3367	29.3099	29.3066	28.3103	28.1686	28.3692	28.2827	27.9865	28.0054	28.1835	28.0585	28.2641	28.1743	28.1705	28.1959	28.2012	28.6594	28.616	28.6194	28.5837	28.6196
ZMO0329	Inositol-phosphate phosphatase (EC 3.1.3.25)	30.6189	30.6005	30.64	30.6199	30.8119	30.687	30.857	30.7871	30.7937	30.9166	30.9919	30.903	30.9298	30.878	31.075	30.9633	29.5268	29.6349	29.7577	29.6398	29.4397	29.3908	29.4237	29.4181	29.7431	29.8242	29.7409	29.7815	29.7724	29.6386	29.6638	29.6883	29.6816	29.6681
ZMO0515	Elongation factor G (EF-G)	34.8099	34.7767	34.7921	34.793	34.9074	34.8636	35.0175	34.931	34.7394	34.8337	34.8659	34.814	34.671	34.6367	34.7018	34.6701	34.3996	34.4168	34.1791	34.3318	34.1251	34.1171	34.098	34.1134	34.4526	34.4571	34.4219	34.4413	34.4432	34.4403	34.4797	34.4498	34.4776	34.4618
ZMO0493	Glutamine synthetase (EC 6.3.1.2)	34.1715	34.1888	34.1864	34.1823	33.959	34.0265	34.0614	34.0162	34.215	34.2782	34.3052	34.2666	34.151	34.1746	34.3322	34.2215	33.7314	33.6479	33.6271	33.6688	33.473	33.4001	33.4805	33.4512	33.7206	33.748	33.6724	33.7552	33.724	33.1056	33.1188	33.1685	33.1095	33.1256
ZMO1314	Ribosomal RNA small subunit methyltransferase A (EC 2.1.1.182) (16S rRNA (adenine(1518)-N(6)/adenine(1519)-N(6))-dimethyltransferase) (16S rRNA dimethyladenosine transferase) (16S rRNA dimethylase) (S-adenosylmethionine-6-N', N'-adenosyl(rRNA) dimethyltransferase)	24.6886	24.6295	24.5276	24.6168	25.2525	25.2141	24.9781	25.1532	25.267	25.2039	24.8521	25.1189	24.4337	24.7472	24.5674	24.5885	26.6039	26.6927	26.8999	26.7322	26.6193	26.4024	26.5225	26.5147	26.6433	26.6315	26.512	26.4763	26.5658	26.7831	26.9398	26.8838	26.9453	26.888
ZMO0747	Uncharacterized protein	25.4577	25.2313	25.2492	25.3164	24.4849	24.5026	24.8132	24.6083	24.8697	25.1517	24.7532	24.9347	25.2348	25.0024	25.0042	25.0847	24.0164	23.7035	23.8437	23.8545	23.8058	23.8895	23.2253	23.6402	24.0083	23.7929	23.9578	23.9013	23.9151	23.0464	22.4511	22.8844	22.936	22.8295
ZMO2002	30S ribosomal protein S12	32.5664	32.4437	32.6363	32.551	32.7096	32.7238	32.8441	32.7604	32.6638	32.7434	32.6198	32.6766	32.335	32.1737	32.232	32.2484	31.8109	31.9183	31.9863	31.9052	31.5974	31.6136	31.8621	31.6911	32.1905	31.9958	31.9666	32.0095	32.0406	31.5707	31.567	31.7382	31.6344	31.6276
ZMO0475	Riboflavin synthase, alpha subunit	30.5508	30.5136	30.4893	30.5181	30.5072	30.4679	30.572	30.5163	30.5437	30.6579	30.6373	30.6138	30.5083	30.549	30.581	30.5464	29.8009	29.7341	29.8626	29.7992	29.5271	29.6476	29.594	29.5896	29.8104	29.6	29.7016	29.6525	29.6911	30.1364	30.0719	30.3267	30.3223	30.2143
ZMO0509	Uncharacterized protein	25.5045	25.3945	25.3813	25.4278	25.163	25.0592	25.0792	25.1012	24.9764	25.3309	25.1178	25.1491	25.796	25.4903	25.7503	25.685	24.2485	24.2035	24.1384	24.1968	23.6725	24.1396	24.161	23.991	24.6706	24.336	24.4138	24.5881	24.5021	22.789	23.4901	23.468	23.3239	23.2677
ZMO0299	Phosphoribosylamine--glycine ligase (EC 6.3.4.13) (GARS) (Glycinamide ribonucleotide synthetase) (Phosphoribosylglycinamide synthetase)	29.8578	29.8762	29.8762	29.8701	29.8755	29.8474	30.0095	29.9125	29.8618	29.8639	29.9403	29.8891	29.965	29.9101	29.8455	29.9077	29.4918	29.5844	29.5037	29.5266	29.3826	29.284	29.2973	29.3213	29.6474	29.6899	29.6538	29.6851	29.6691	29.6099	29.5333	29.4791	29.5033	29.5314
ZMO1226	30S ribosomal protein S18	30.2879	30.1437	30.1554	30.1972	30.7549	30.7138	30.6876	30.7191	30.8297	30.8569	30.7981	30.8284	30.3688	30.4522	30.5241	30.4498	30.0518	30.0704	29.9937	30.0386	30.1431	29.471	29.8898	29.8346	29.8437	29.83	29.8099	29.8896	29.8433	29.2388	29.0615	28.7267	29.0108	29.0095
ZMO0008	Sulfite reductase [NADPH] hemoprotein beta-component (SiR-HP) (SiRHP) (EC 1.8.1.2)	31.6142	31.6944	31.6565	31.6554	31.4037	31.472	31.5834	31.4883	31.287	31.3276	31.3578	31.3244	31.6548	31.7378	31.8293	31.7424	30.8775	30.9459	30.7534	30.8589	30.5931	30.6382	30.7351	30.6555	30.8337	30.7939	30.9663	30.6356	30.8074	30.598	30.4986	30.4747	30.4867	30.5145
ZMO1768	Diaminopimelate decarboxylase (DAP decarboxylase) (DAPDC) (EC 4.1.1.20)	29.7903	29.8909	29.7798	29.8212	29.767	29.6814	29.8666	29.7736	29.8886	29.917	29.8626	29.8896	29.8292	29.7439	29.7983	29.7909	28.908	28.9752	29.0455	28.9762	28.8246	28.6895	28.8057	28.7733	29.0243	29.0564	29.0333	29.1183	29.0581	29.2027	29.2854	29.219	29.3086	29.2539
ZMO1514	Phenylalanine--tRNA ligase alpha subunit (EC 6.1.1.20) (Phenylalanyl-tRNA synthetase alpha subunit) (PheRS)	29.6147	29.7611	29.6234	29.668	30.002	29.9066	29.3893	29.7899	29.7425	29.861	29.7796	29.7952	29.6186	29.5371	29.7085	29.6231	29.6597	29.7418	29.7609	29.7208	29.4685	29.5919	29.4946	29.5183	29.8202	29.813	29.8334	29.7782	29.8112	29.7182	29.7673	29.7337	29.7525	29.7429
ZMO0148	Uncharacterized protein	28.3569	28.3684	28.3713	28.3655	28.551	28.5757	28.5255	28.5509	28.718	28.7618	28.7664	28.7489	28.9169	28.9628	28.9086	28.9297	27.4741	27.3322	27.7198	27.5087	27.1869	27.4563	27.2862	27.3098	27.5032	27.2255	27.3158	27.2548	27.3248	27.6294	27.4765	27.567	27.5543	27.5568
ZMO0585	Tryptophan synthase beta chain (EC 4.2.1.20)	31.2449	31.2796	31.2421	31.2556	31.0656	31.1061	31.2466	31.1415	31.2771	31.3478	31.4223	31.3503	31.3815	31.3064	31.4819	31.3918	30.3354	30.2425	30.2432	30.2737	30.111	30.07	30.0592	30.08	30.3783	30.4736	30.4352	30.3986	30.4214	30.2423	30.1782	30.2822	30.2682	30.2427
ZMO0453	GTPase Der (GTP-binding protein EngA)	30.0301	29.9889	30.0406	30.02	29.7031	29.7995	29.8274	29.7777	29.578	29.6186	29.5593	29.5855	29.4859	29.4814	29.5763	29.5152	29.4169	29.5172	29.4861	29.4734	29.2708	29.2699	29.313	29.2845	29.5403	29.5344	29.538	29.5496	29.5406	29.2531	29.2488	29.1033	29.211	29.2041
ZMO1590	ABC transporter related protein	27.6145	27.8382	27.8139	27.759	27.7623	27.7596	27.6101	27.7124	27.8354	27.724	27.6443	27.7367	27.2962	27.4602	27.5759	27.4487	27.3928	27.3614	27.4351	27.3964	27.2043	27.214	27.2079	27.2087	27.5013	27.6237	27.5099	27.3932	27.507	27.2961	27.0513	27.1724	27.2535	27.1933
ZMO1710	Signal peptidase I (EC 3.4.21.89)	27.2402	27.2943	27.4603	27.3347	27.3472	27.43	27.4617	27.4138	27.0551	27.3676	27.1777	27.2059	26.9919	27.0866	27.5339	27.2241	26.8984	26.8662	27.0926	26.9524	26.8011	26.723	26.7737	26.7659	27.0282	27.0165	27.0918	27.065	27.0504	26.6105	26.4935	26.4629	26.5888	26.5389
ZMO1229	GTP cyclohydrolase 1 (EC 3.5.4.16) (GTP cyclohydrolase I) (GTP-CH-I)	27.6347	27.7479	27.6319	27.6725	27.8885	27.9513	27.6688	27.8412	28.2187	28.1756	28.0031	28.1355	28.0307	28.0837	27.9105	28.0101	27.9947	28.0171	27.8178	27.9432	27.7348	27.8167	27.7221	27.7579	28.0988	27.9579	28.0809	28.0393	28.0442	27.7528	27.5643	27.5051	27.8579	27.67
ZMO0973	Hopanoid biosynthesis associated radical SAM protein HpnJ	31.7337	31.7881	31.8275	31.7836	31.6488	31.6902	31.7561	31.699	31.835	31.8585	31.8107	31.8349	31.7773	31.8054	31.8076	31.7969	31.3593	31.2752	31.2545	31.2963	31.1082	31.087	31.1475	31.1142	31.343	31.3493	31.3227	31.3268	31.3354	31.546	31.6144	31.5098	31.5772	31.5619
ZMO0952	tRNA (cytidine(34)-2'-O)-methyltransferase (EC 2.1.1.207) (tRNA (cytidine/uridine-2'-O-)-methyltransferase TrmL)	23.0926	22.5767	22.7488	22.8222	23.0375	23.3327	22.8668	23.0919	23.5167	23.3979	23.2539	23.3935	23.2689	23.1207	23.3243	23.2405	24.3856	24.1065	23.8795	24.1239	24.4844	23.174	24.1674	23.9419	24.1297	24.4482	24.1465	24.1293	24.2134	24.2184	24.1881	23.8831	23.9914	24.0702
ZMO1402	Iron-sulfur cluster assembly accessory protein	24.5996	24.1565	24.229	24.3418	24.1317	24.0786	24.3659	24.1976	24.0906	24.1547	24.1959	24.1477	24.2809	24.6543	24.6308	24.5318	24.7784	24.5961	24.8228	24.7324	24.4074	24.7046	24.5452	24.5524	24.673	24.5638	24.7627	24.8675	24.7167	24.0255	24.0184	23.7379	23.8662	23.912
ZMO0524	50S ribosomal protein L29	26.211	25.991	25.9271	26.0482	26.9291	26.673	26.5642	26.7303	25.9816	26.3968	26.0958	26.1689	26.4137	26.7064	25.8932	26.3757	27.4223	27.7055	27.1182	27.4153	27.5988	26.6192	27.4946	27.2376	27.4575	27.0799	27.3302	27.3227	27.2976	26.629	25.9088	27.099	27.4119	26.7622
ZMOp215	#N/A	25.5045	25.5036	25.5229	25.5104	26.0001	25.9625	26.049	26.0043	25.6129	25.8519	25.6843	25.7199	25.2655	25.3208	25.3897	25.3262	25.4459	25.4404	25.2983	25.3949	25.1758	25.2883	25.1879	25.2173	25.3545	25.4976	25.3692	25.4901	25.4278	25.5096	25.6371	25.5197	25.7873	25.6134
ZMO1502	Imidazole glycerol phosphate synthase subunit HisH (EC 2.4.2.-) (IGP synthase glutamine amidotransferase subunit) (IGP synthase subunit HisH) (ImGP synthase subunit HisH) (IGPS subunit HisH)	28.9397	28.8714	28.921	28.911	28.5901	28.6624	28.746	28.6676	29.0191	29.0341	28.9392	28.9981	29.3035	29.3127	29.4041	29.3408	28.207	28.267	28.3297	28.2679	28.1325	28.0115	28.1332	28.0924	28.4453	28.3453	28.3419	28.341	28.3684	28.2423	28.1637	28.139	28.2632	28.202
ZMO1707	Orotate phosphoribosyltransferase (OPRT) (OPRTase) (EC 2.4.2.10)	29.6559	29.6781	29.7298	29.6883	30.1697	30.1515	30.0766	30.1332	30.3122	30.3465	30.3016	30.3202	30.1791	30.2792	30.3465	30.2699	29.7752	29.8552	29.8751	29.8352	29.7001	29.6411	29.6391	29.6601	29.9352	29.9713	29.9443	29.9993	29.9625	29.7814	29.7808	29.7145	29.6438	29.7301
ZMO0198	Peptide chain release factor 2 (RF-2)	29.2124	29.2186	29.2937	29.2421	28.9906	29.0567	29.0229	29.0236	28.7734	29.0479	29.0217	28.9529	29.2268	29.0758	29.2068	29.1713	28.3591	28.3882	28.2713	28.3396	28.1985	28.1989	28.1111	28.1695	28.4709	28.6183	28.5247	28.5724	28.5466	28.2459	28.2776	28.2876	28.2603	28.2679
ZMO0157	D-isomer specific 2-hydroxyacid dehydrogenase NAD-binding protein	28.5778	28.6236	28.6209	28.6076	29.2241	29.105	29.0904	29.1411	29.0472	28.9925	28.9493	28.9969	29.0624	29.0665	28.9869	29.039	28.3973	28.4423	28.4563	28.432	28.2344	28.2035	28.3537	28.2639	28.5208	28.3888	28.3165	28.3194	28.3864	28.5162	28.5445	28.4904	28.4576	28.5022
ZMO1903	Hydroxymethylbilane synthase (EC 2.5.1.61)	25.2674	25.1908	25.15	25.2036	25.3059	25.1247	25.0515	25.1647	25.4887	25.3658	25.4956	25.4512	25.5274	25.5902	25.5818	25.5667	25.2518	25.018	25.1366	25.1355	24.9849	25.0109	24.9085	24.9681	25.2948	25.2429	25.2715	25.2097	25.2547	24.8553	24.9626	24.5221	24.6246	24.7412
ZMO0685	CRISPR-associated protein, Csy4 family	25.6491	25.655	25.4633	25.5918	25.3802	25.5773	25.5509	25.5054	25.5981	25.337	25.6257	25.526	25.2685	25.4433	25.4756	25.3986	25.933	25.9726	26.0001	25.9686	25.8153	25.7558	25.8358	25.8023	25.6942	25.8478	25.7547	25.7981	25.7737	26.0232	25.9618	25.8773	25.7438	25.9015
ZMO1022	Cysteine desulfurase (EC 2.8.1.7)	27.5345	27.6324	27.5528	27.5739	27.5223	27.4812	27.4783	27.4941	27.5353	27.4134	27.5085	27.4867	27.4386	27.5939	27.5557	27.5309	26.8589	26.983	27.0713	26.9711	26.8956	26.7208	26.7993	26.8052	26.9714	27.0557	26.9234	27.0036	26.9885	26.9431	26.9364	26.963	26.9176	26.94
ZMO1513	Phenylalanine--tRNA ligase beta subunit (EC 6.1.1.20) (Phenylalanyl-tRNA synthetase beta subunit) (PheRS)	31.7773	31.7884	31.7897	31.7852	31.8423	31.8709	31.956	31.8905	31.7013	31.7731	31.7842	31.7533	31.7633	31.7122	31.7916	31.7561	31.1048	31.1421	30.9573	31.0681	30.9085	30.9086	30.8911	30.9028	31.2357	31.2364	31.1906	31.2353	31.2245	31.1647	31.1806	31.1298	31.1985	31.1684
ZMO0724	Transcription termination/antitermination protein NusG	30.3144	30.4279	30.437	30.3942	30.6285	30.618	30.4465	30.5667	30.7922	30.7611	30.7821	30.7785	30.5208	30.5064	30.6568	30.563	30.6311	30.6692	30.7633	30.6879	30.5083	30.5153	30.5516	30.5251	30.7909	30.829	30.6878	30.7582	30.7665	30.6324	30.5977	30.5892	30.6063	30.6064
ZMO0414	MJ0042 family finger-like protein	29.1185	29.1794	29.1354	29.1446	29.04	29.0575	29.1505	29.0835	28.8712	28.9134	28.9253	28.9035	28.735	28.6624	28.7081	28.7021	28.2294	28.1312	28.0864	28.149	27.8359	28.2821	27.8499	27.9893	28.1569	27.9581	28.2187	28.0536	28.0968	28.45	28.1366	28.3491	28.5564	28.373
ZMO0556	Transcription termination/antitermination protein NusA	32.1482	32.1617	32.0897	32.1335	32.0725	32.0949	32.2551	32.1431	32.1054	32.1104	32.1735	32.1301	32.0225	32.0254	31.982	32.0101	31.4784	31.4251	31.4113	31.4383	31.2262	31.3054	31.3046	31.2787	31.5023	31.4616	31.4754	31.5125	31.4879	31.3649	31.3174	31.348	31.3813	31.3529
ZMO1202	Transcriptional repressor NrdR	26.9217	26.9226	26.9318	26.9254	26.6828	26.6755	26.6994	26.6859	26.4509	26.5576	26.6039	26.5389	26.5316	26.4415	26.6391	26.5396	26.1568	26.2926	26.383	26.2774	26.0845	26.2419	26.0301	26.1189	26.4188	26.3604	26.5126	26.3255	26.4043	26.1816	26.0958	26.1579	26.163	26.1496
ZMO1796	3-phosphoshikimate 1-carboxyvinyltransferase (EC 2.5.1.19) (5-enolpyruvylshikimate-3-phosphate synthase) (EPSP synthase) (EPSPS)	30.0057	29.9904	29.9591	29.9852	30.0165	30.0439	30.1487	30.0708	29.9795	30.1092	30.1142	30.069	29.7796	29.6938	29.9441	29.8096	29.3247	29.3819	29.4026	29.3698	29.257	29.1554	29.2293	29.2139	29.5377	29.5023	29.5347	29.4624	29.5093	29.3351	29.2382	29.1506	29.2517	29.2439
ZMO1664	Ribosomal RNA large subunit methyltransferase H (EC 2.1.1.177) (23S rRNA (pseudouridine1915-N3)-methyltransferase) (23S rRNA m3Psi1915 methyltransferase) (rRNA (pseudouridine-N3-)-methyltransferase RlmH)	23.8673	23.9602	24.1096	23.9825	23.1517	23.3426	23.1268	23.2103	23.2952	23.4166	23.1219	23.2829	23.7064	23.4206	23.6528	23.5985	25.4058	25.4263	25.6035	25.4785	25.3636	25.3679	25.2382	25.3232	25.6071	25.5422	25.5166	25.6123	25.5695	25.9087	26.0018	25.9619	25.814	25.9216
ZMO0843	Arginine--tRNA ligase (EC 6.1.1.19) (Arginyl-tRNA synthetase) (ArgRS)	30.9561	31.012	30.9921	30.9869	30.9626	30.9501	31.0245	30.9795	31.0692	31.1344	31.1828	31.1296	31.2722	31.1665	31.3234	31.2555	30.1901	30.2643	30.3069	30.2538	30.1036	30.1148	30.0938	30.1041	30.2769	30.2331	30.1915	30.2288	30.2326	30.0994	30.1215	30.1036	30.0709	30.0988
ZMO1142	Thioredoxin reductase (EC 1.8.1.9)	30.5222	30.5425	30.5526	30.5391	30.611	30.6775	30.7761	30.6898	30.826	30.8411	30.8251	30.8307	30.9161	30.9753	31.0497	30.9814	29.5922	29.6552	29.5442	29.5972	29.452	29.4373	29.4551	29.4482	29.4728	29.5122	29.5439	29.4963	29.5063	29.4993	29.4834	29.454	29.5357	29.4931
ZMO0028	Restriction endonuclease	24.7495	24.6973	24.7784	24.7421	24.6452	24.8442	24.2931	24.6118	24.5945	24.3635	24.49	24.4858	24.3608	24.2775	24.3445	24.328	24.1704	24.211	24.1678	24.1831	24.0091	23.8176	24.2772	24.0346	24.2745	24.2851	24.3586	24.3261	24.3111	24.5218	24.2892	24.0274	24.0928	24.2328
ZMO0899	Glutamine-dependent NAD(+) synthetase (EC 6.3.5.1) (NAD(+) synthase [glutamine-hydrolyzing])	28.3913	28.3562	28.3315	28.3599	28.4346	28.4244	28.5132	28.4579	28.1246	28.2143	28.3302	28.2255	27.9941	28.0047	28.0905	28.0304	27.8855	27.986	27.8614	27.911	27.8592	27.7441	27.6991	27.7674	27.9439	28.1236	28.0638	28.0782	28.0524	27.9062	27.7856	27.7738	27.7681	27.8084
ZMO0709	Phosphoribosylformylglycinamidine cyclo-ligase (EC 6.3.3.1) (AIR synthase) (AIRS) (Phosphoribosyl-aminoimidazole synthetase)	30.602	30.6157	30.5334	30.5842	30.6771	30.7893	30.9131	30.7964	30.8022	30.9825	30.8858	30.8921	30.7923	30.7656	30.7943	30.7841	29.6317	29.6207	29.5342	29.5955	29.4544	29.445	29.4622	29.4538	29.7145	29.7491	29.753	29.7699	29.7466	29.448	29.4295	29.4331	29.4556	29.4415
ZMO0208	GCN5-related N-acetyltransferase	23.3777	23.4859	23.4628	23.4429	23.9099	23.4444	23.6828	23.6915	23.4357	23.5447	23.276	23.423	23.7435	23.78	23.75	23.7579	23.4002	23.4788	23.4925	23.4572	23.2787	23.3572	23.3133	23.3164	23.7797	23.8066	24.09	23.9081	23.8961	23.8636	23.723	23.7612	23.7989	23.7867
ZMO0758	Isochorismatase hydrolase	26.3864	26.1827	26.3719	26.3166	26.7256	26.7958	26.5905	26.7064	26.753	26.8657	26.7093	26.7775	26.6602	26.7961	26.8466	26.7698	26.9692	26.9179	26.8608	26.9159	26.8019	26.7992	26.7248	26.7753	26.6751	26.6517	26.7451	26.6678	26.6849	27.1855	27.332	27.5275	27.3229	27.342
ZMO1036	Argininosuccinate synthase (EC 6.3.4.5) (Citrulline--aspartate ligase)	32.3373	32.3268	32.3345	32.3329	32.5339	32.5296	32.6626	32.5767	32.6446	32.6564	32.6901	32.6638	32.6041	32.6042	32.7281	32.6466	31.7226	31.6823	31.7823	31.7291	31.5299	31.6501	31.5901	31.59	31.7053	31.6256	31.6887	31.6983	31.6795	31.4385	31.4387	31.4591	31.508	31.4611
ZMO0523	50S ribosomal protein L16	31.624	31.7863	31.8635	31.7614	31.9897	31.822	31.7342	31.8526	31.841	31.9652	32.15	31.991	31.6144	31.583	31.5883	31.5953	31.6246	31.6993	31.7041	31.676	31.5076	31.4137	31.6992	31.5402	31.8123	31.7093	31.7267	31.8267	31.7688	31.2925	31.336	31.3231	31.297	31.3121
ZMO0279	Cold-shock DNA-binding domain protein	33.2133	33.2165	33.175	33.2017	33.3323	33.3338	33.3698	33.3454	33.1325	33.0219	33.0999	33.0855	32.7281	32.9946	33.2332	33	32.7003	32.6954	32.6479	32.6812	32.5126	32.5419	32.5881	32.5475	32.764	32.6796	32.6724	32.689	32.7012	32.6834	32.7004	32.6059	32.7483	32.6845
ZMO1924	Peptidase U32	28.4753	28.5671	28.5668	28.537	28.6848	28.6502	28.7127	28.6828	28.4621	28.5086	28.5059	28.4923	28.341	28.3874	28.5866	28.4423	28.1038	28.1392	28.1103	28.1178	27.9253	27.9904	28.0368	27.9842	28.1327	28.0978	28.1233	28.1409	28.1237	27.6791	27.717	27.6387	27.7141	27.6872
ZMO0220	4Fe-4S ferredoxin iron-sulfur binding domain protein	29.4484	29.4734	29.4725	29.4648	30.0312	30.0767	29.9174	30.01	30.0296	30.136	30.0208	30.0631	29.571	29.4195	29.5225	29.5057	30.3255	30.2148	30.2919	30.2774	30.216	30.0328	30.1854	30.1447	30.1915	30.4047	30.3373	30.3463	30.32	30.0041	29.7907	29.8293	29.79	29.8535
ZMO1042	Uncharacterized protein	24.5597	24.6027	24.6598	24.608	24.3277	24.4904	24.2575	24.3619	24.1671	23.8974	24.0171	24.0314	24.5336	24.5705	24.2328	24.4534	23.6192	23.7269	22.6978	23.348	24.0226	22.0768	23.5492	23.2162	23.912	24.035	23.6855	23.9339	23.8916	23.8939	23.8193	23.3193	23.9673	23.75
ZMO0482	Fructose-1,6-bisphosphatase	27.6287	27.611	27.6237	27.6211	27.5702	27.6614	27.7681	27.6688	27.5749	27.5471	27.492	27.5384	27.6129	27.7246	27.7171	27.6857	26.857	26.9572	26.9915	26.9352	26.7596	26.822	26.8346	26.8054	27.0536	26.8989	26.9354	26.9339	26.9555	26.7641	26.8021	26.7526	26.8053	26.781
ZMO0483	Homoserine dehydrogenase (EC 1.1.1.3)	30.0206	30.0385	30.04	30.0331	30.8593	30.9416	30.7941	30.8663	30.5976	30.7311	30.608	30.6468	30.4508	30.4386	30.4819	30.4572	30.4265	30.4855	30.5333	30.4818	30.3662	30.3367	30.371	30.358	30.4231	30.4905	30.423	30.4547	30.4478	30.6223	30.6569	30.6946	30.6419	30.6539
ZMO0191	DSBA oxidoreductase	27.2344	27.2668	27.3055	27.2692	26.6649	26.5872	26.8142	26.6919	26.4303	26.4646	26.3684	26.4217	27.1551	27.1548	27.2202	27.177	26.6931	26.5713	26.1699	26.4781	26.3566	26.3362	26.3811	26.358	26.7349	26.795	26.6432	26.7167	26.7225	26.6432	26.5823	26.4079	26.5122	26.5364
ZMO0411	DNA topoisomerase 4 subunit B (EC 5.99.1.3) (Topoisomerase IV subunit B)	27.8596	27.9213	27.8513	27.8777	27.6482	27.6292	27.8933	27.7287	27.8455	27.8496	27.855	27.85	27.8897	27.8363	27.901	27.876	26.6934	26.7212	26.6353	26.6833	26.5458	26.5583	26.5955	26.5665	26.8657	26.8852	26.818	26.891	26.865	26.0676	25.952	25.7812	25.8787	25.9199
ZMO1384	GTPase Era	28.4376	28.6549	28.5927	28.5646	28.6387	28.6735	28.4025	28.5765	28.7124	28.7998	28.7315	28.7484	28.847	28.8214	28.8722	28.847	28.4443	28.5301	28.6362	28.5369	28.4329	28.3812	28.4538	28.4226	28.6351	28.525	28.55	28.5372	28.5618	28.1733	28.0073	28	28.0216	28.0505
ZMO1757	Gluconokinase (EC 2.7.1.12)	31.3158	31.3106	31.2402	31.2893	31.6322	31.6308	31.5833	31.6156	31.473	31.453	31.5982	31.5095	31.7813	31.6793	31.8092	31.7577	30.2557	30.2193	30.29	30.255	30.0927	30.0941	30.2364	30.1411	30.2909	30.2855	30.269	30.314	30.2898	30.2446	30.2137	30.3676	30.3336	30.2899
ZMO0541	DNA-directed RNA polymerase subunit alpha (RNAP subunit alpha) (EC 2.7.7.6) (RNA polymerase subunit alpha) (Transcriptase subunit alpha)	32.4674	32.5396	32.4991	32.5023	32.6537	32.6405	32.7016	32.6655	32.6201	32.6637	32.7618	32.6831	32.5791	32.5298	32.5006	32.5369	32.1093	32.189	32.0607	32.1197	32.0515	31.9434	32.0256	32.0069	32.2395	32.2171	32.2429	32.2282	32.2319	32.128	32.1588	31.9625	32.0914	32.0852
ZMO0201	Glutamine amidotransferase of anthranilate synthase	28.3561	28.3867	28.3219	28.3551	28.5177	28.373	28.5141	28.4698	28.24	28.2122	28.3456	28.2671	28.2053	28.0254	28.1837	28.1403	27.8573	27.8547	28.0532	27.9217	27.7674	27.9225	27.7483	27.8127	28.0258	27.8365	27.9748	27.8159	27.9132	28.0101	28.0791	28.2399	28.2529	28.1455
ZMO1096	Ribonuclease R (RNase R) (EC 3.1.13.1)	28.016	28.1447	28.0143	28.0596	27.9838	28.0226	28.1207	28.0435	27.7886	27.691	27.7709	27.7508	27.7789	27.6769	27.7867	27.7484	27.4988	27.4921	27.5491	27.5133	27.3748	27.3702	27.4692	27.4047	27.4683	27.472	27.4622	27.5008	27.4758	27.734	27.7025	27.6039	27.6204	27.6652
ZMO1354	OmpA/MotB domain protein	33.9443	33.9228	33.9482	33.9385	33.8207	33.7525	33.9357	33.8383	33.7418	33.7354	33.7818	33.7531	33.4625	33.4117	33.5604	33.4795	33.5025	33.4939	33.2919	33.4294	33.3066	33.2897	33.3683	33.3215	33.4695	33.4555	33.4457	33.4214	33.448	33.0499	32.9829	32.426	32.9096	32.8421
ZMO1901	Uncharacterized protein	29.1436	29.1677	29.2262	29.1796	28.9866	28.9777	29.0852	29.0174	28.7448	28.8802	28.8306	28.8196	29.0295	28.9651	28.9819	28.9924	27.6813	27.7068	27.793	27.727	27.6031	27.6106	27.6605	27.6247	27.8141	27.7548	27.7409	27.7303	27.76	27.4313	27.4221	27.233	27.3481	27.3586
ZMO0804	N-acetyl-gamma-glutamyl-phosphate reductase (AGPR) (EC 1.2.1.38) (N-acetyl-glutamate semialdehyde dehydrogenase) (NAGSA dehydrogenase)	29.19	29.3231	29.1556	29.2247	29.3549	29.3693	29.4506	29.3922	29.3734	29.4159	29.4051	29.3982	29.5119	29.5405	29.6774	29.5784	28.5963	28.6392	28.7517	28.6624	28.5483	28.5782	28.5575	28.5613	28.5396	28.5814	28.5645	28.4236	28.5273	28.7324	28.7862	28.9078	28.7923	28.8047
ZMO0090	Short-chain dehydrogenase/reductase SDR	30.2574	30.3682	30.3435	30.3238	30.4702	30.4284	30.3731	30.4245	30.4465	30.5203	30.5668	30.512	30.8974	30.9078	30.8963	30.9005	29.8763	29.9344	29.9517	29.9208	29.7944	29.8539	29.8156	29.8213	29.9944	30.1425	30.0883	30.1117	30.0842	30.4002	30.2445	30.2491	30.2058	30.2749
ZMO0984	Peptidase M23	24.841	24.8816	24.9598	24.895	24.8504	24.981	25.1817	25.0109	24.9992	24.9322	24.9364	24.9563	24.5857	24.5486	24.8808	24.6795	24.7395	24.7442	24.8028	24.7621	24.6965	24.5263	24.7663	24.663	24.8889	24.7505	24.9279	24.9285	24.874	24.7527	24.4584	24.6101	24.6603	24.6204
ZMO0704	AMP-dependent synthetase and ligase	30.5596	30.6612	30.6022	30.6083	30.5298	30.4909	30.6079	30.5437	30.581	30.59	30.6441	30.6053	30.6006	30.5832	30.7173	30.635	29.9474	30.0077	29.732	29.8957	29.8225	29.777	29.7917	29.7971	30.0947	30.1044	30.1386	30.1398	30.1194	29.7019	29.6824	29.6746	29.6971	29.689
ZMO0107	Uncharacterized protein	27.6497	27.7941	27.7785	27.7422	28.0436	28.2846	27.9906	28.112	27.5893	28.0249	27.6501	27.7679	27.4851	27.3728	27.6079	27.4918	26.9659	26.925	26.8865	26.9258	26.9581	26.7871	26.7456	26.8303	27.0275	27.0236	26.9949	26.9841	27.0075	27.1592	27.2393	26.9884	27.0305	27.1044
ZMO0430	Pyrimidine 5'-nucleotidase	25.5917	25.5892	25.4907	25.558	25.4194	25.3281	25.5128	25.4221	25.5703	25.6583	25.7001	25.6439	25.6909	26.0252	26.2035	25.9885	25.7911	25.6684	26.1708	25.8768	25.7609	25.7765	25.8079	25.7818	25.8773	25.8184	25.7291	25.8395	25.8161	26.169	26.094	26.2331	26.075	26.1428
ZMO1698	GTP cyclohydrolase-2 (EC 3.5.4.25) (GTP cyclohydrolase II)	27.6483	27.7073	27.7783	27.7123	27.7474	27.6161	27.7662	27.7114	27.8316	27.7518	27.8179	27.8009	27.4991	27.4539	27.5663	27.5072	26.9185	27.0336	26.8391	26.9304	26.8471	26.8507	26.8099	26.8359	26.979	27.053	27.1044	27.0542	27.0477	27.3083	27.3587	27.4496	27.3472	27.3659
ZMO0165	Protein TolB	31.3221	31.1944	31.2381	31.2525	31.0731	31.0474	31.1606	31.0945	30.9058	30.9333	30.9582	30.9326	30.8062	30.7723	30.7871	30.7886	30.6578	30.7579	30.7255	30.7137	30.6456	30.5501	30.6729	30.6229	30.7787	30.811	30.8207	30.7889	30.7998	30.6092	30.5788	30.4941	30.6289	30.5778
ZMO0864	Cytidine deaminase (EC 3.5.4.5) (Cytidine aminohydrolase)	26.5218	26.8952	26.6972	26.7128	26.8956	26.9038	26.8201	26.8737	26.9129	26.8006	26.9556	26.8911	26.4415	26.5706	26.5326	26.5159	26.6947	26.6618	26.7745	26.7104	26.664	26.4665	26.7385	26.623	26.5143	26.6151	26.7159	26.5895	26.6087	26.6555	26.8235	26.9028	26.8038	26.7964
ZMO1139	Acetolactate synthase (EC 2.2.1.6)	30.402	30.4571	30.4183	30.426	29.8232	29.8132	29.9378	29.8592	30.293	30.3642	30.4112	30.357	31.0309	30.8779	31.0687	30.9948	29.705	29.7413	29.6802	29.7089	29.6173	29.6337	29.6152	29.622	29.812	29.8578	29.8175	29.8531	29.8351	29.5893	29.5768	29.497	29.5545	29.5544
ZMO0426	SufBD protein	28.241	28.1719	28.1936	28.2025	28.2562	28.2278	28.3942	28.2946	28.4682	28.2954	28.3006	28.357	28.6215	28.7043	28.8397	28.7247	27.19	27.0824	27.1028	27.1251	27.0052	27.0135	27.0974	27.0387	27.3037	27.0919	27.2126	27.2607	27.2172	27.354	27.4636	27.4836	27.4147	27.429
ZMO0529	30S ribosomal protein S14	29.236	28.7649	28.7334	28.9304	28.9659	28.8995	28.8836	28.9168	29.0268	29.0931	29.1136	29.0783	28.8837	28.8331	28.4772	28.7423	29.6419	29.8364	29.5935	29.6906	29.3862	29.8262	29.6049	29.6057	29.8933	29.7229	29.9018	29.8035	29.8304	29.0965	28.6929	28.3788	28.4255	28.6484
ZMO1154	Uridylate kinase (UK) (EC 2.7.4.22) (Uridine monophosphate kinase) (UMP kinase) (UMPK)	30.2051	30.2489	30.2538	30.2361	30.5285	30.4432	30.4836	30.4855	30.2313	30.2532	30.3845	30.2913	29.9713	29.9792	30.1448	30.034	28.7275	28.8686	28.7074	28.7679	28.7599	28.6334	28.6622	28.6852	28.7658	28.9054	28.8669	28.8991	28.8593	29.0106	29.1591	29.0938	29.0376	29.0753
ZMO0853	Peptidyl-prolyl cis-trans isomerase (PPIase) (EC 5.2.1.8)	28.5899	28.5115	28.6444	28.583	28.4594	28.4917	28.4862	28.4792	28.2765	28.3675	28.4076	28.3516	28.2848	28.3429	28.4386	28.3569	27.5765	27.5728	27.6928	27.614	27.5772	27.6091	27.4134	27.5332	27.6855	27.5678	27.5751	27.641	27.6174	27.2641	27.12	27.041	27.3844	27.2024
ZMO0512	Dihydrolipoyl dehydrogenase (EC 1.8.1.4) (Dihydrolipoamide dehydrogenase) (E3 component of pyruvate and 2-oxoglutarate dehydrogenases complexes)	29.7443	29.6195	29.6685	29.6783	29.6047	29.6823	29.7562	29.6824	29.8272	29.7986	29.7411	29.7894	30.0192	30.0609	30.0623	30.0476	29.005	28.9675	28.932	28.9682	28.8586	28.922	28.8836	28.888	29.0555	29.0384	29.0603	29.0683	29.0556	29.3166	29.427	29.4054	29.4344	29.3958
ZMO1652	2-nitropropane dioxygenase NPD	29.9086	30.0945	29.9351	29.9817	29.9441	29.8794	29.9365	29.9203	29.7448	29.9372	30.0184	29.9046	29.6539	29.5761	29.6143	29.6151	29.6331	29.7153	29.5792	29.6425	29.5748	29.4922	29.6213	29.5628	29.8113	29.8933	29.8555	29.9083	29.8671	28.9619	28.9266	28.8715	28.8887	28.9122
ZMO0691	Methylenetetrahydrofolate--tRNA-(uracil-5-)-methyltransferase TrmFO (EC 2.1.1.74) (Folate-dependent tRNA (uracil-5-)-methyltransferase) (Folate-dependent tRNA(M-5-U54)-methyltransferase)	28.3926	28.4674	28.4407	28.4339	28.4145	28.4037	28.4791	28.4328	28.4498	28.4174	28.5658	28.4791	28.5109	28.4686	28.6526	28.5462	28.7428	28.772	28.6779	28.7309	28.7135	28.6505	28.6101	28.658	28.933	29.0331	28.905	28.9758	28.9617	29.0406	28.958	28.9566	29.0407	28.999
ZMO0460	Proline--tRNA ligase (EC 6.1.1.15) (Prolyl-tRNA synthetase) (ProRS)	31.3827	31.4033	31.4136	31.3999	31.2668	31.3681	31.3839	31.3405	31.2353	31.2931	31.3203	31.2833	30.8509	30.8172	30.9671	30.8798	30.9274	31.0081	30.9401	30.9586	30.8712	30.8959	30.8964	30.8878	31.0456	31.0294	31.0178	30.9839	31.0192	31.1039	31.0943	30.9185	30.9813	31.0245
ZMO0833	UDP-N-acetylenolpyruvoylglucosamine reductase (EC 1.3.1.98) (UDP-N-acetylmuramate dehydrogenase)	29.679	29.6906	29.7107	29.6935	29.6935	29.5981	29.8186	29.7062	29.6632	29.672	29.635	29.6568	29.9097	29.6962	29.8306	29.8148	29.3223	29.353	29.2752	29.3168	29.2791	29.2225	29.2375	29.2464	29.3716	29.4344	29.4141	29.3697	29.3974	29.0305	29.1283	29.0152	29.0249	29.0497
ZMO0923	Arginine biosynthesis bifunctional protein ArgJ [Cleaved into: Arginine biosynthesis bifunctional protein ArgJ alpha chain; Arginine biosynthesis bifunctional protein ArgJ beta chain] [Includes: Glutamate N-acetyltransferase (EC 2.3.1.35) (Ornithine acetyltransferase) (OATase) (Ornithine transacetylase); Amino-acid acetyltransferase (EC 2.3.1.1) (N-acetylglutamate synthase) (AGSase)]	29.4585	29.5772	29.5108	29.5163	29.8391	29.9452	29.9151	29.9005	29.8478	29.9548	30.0312	29.9465	29.901	29.9651	30.0756	29.9824	29.4443	29.4493	29.4364	29.4433	29.4136	29.324	29.3838	29.3738	29.5265	29.5913	29.554	29.5171	29.5472	29.819	29.9736	29.9427	29.824	29.8898
ZMO0938	Alkaline phosphatase PhoD (ALPI) (EC 3.1.3.1) (Type I phosphodiesterase/nucleotide pyrophosphatase)	28.3386	28.3587	28.3101	28.3359	28.1427	28.1417	28.2249	28.1703	28.294	28.3566	28.3821	28.3447	28.7182	28.6077	28.6591	28.6624	27.1068	27.1329	27.2092	27.1496	27.0709	27.143	27.0299	27.0813	27.5208	27.3661	27.4249	27.3413	27.4133	27.0251	26.7548	26.8044	27.0224	26.9017
ZMO1515	50S ribosomal protein L20	29.2108	28.6114	28.6587	28.8536	28.8298	29.1401	27.8674	28.7059	29.1822	29.1806	28.752	29.052	28.8348	29.2445	29.0506	29.053	30.0283	30.1463	30.1075	30.094	30.2477	29.8094	30.0222	30.0264	30.1075	30.2624	30.1925	30.232	30.1986	29.7915	29.5999	29.4837	29.4372	29.5781
ZMO1214	DEAD/DEAH box helicase domain protein	28.6053	28.6142	28.5087	28.5769	28.4537	28.5123	28.6072	28.5258	28.7091	28.7122	28.7549	28.7256	28.7559	28.7332	28.9009	28.7986	28.2357	28.338	28.2669	28.2802	28.1961	28.2415	28.2014	28.213	28.2405	28.3083	28.225	28.2377	28.2529	28.3999	28.5091	28.409	28.3592	28.4193
ZMO1625	Ribonuclease P protein component (RNase P protein) (RNaseP protein) (EC 3.1.26.5) (Protein C5)	22.1944	22.2718	22.4501	22.3094	22.7764	22.9308	22.6441	22.7885	22.9321	22.8131	22.8361	22.8614	22.9563	22.4343	22.625	22.6882	24.0581	24.1957	24.4701	24.2413	24.1649	24.2625	24.1029	24.1768	24.3695	24.2159	24.4094	24.4762	24.3677	24.0276	23.8496	23.7402	23.958	23.8938
ZMO0896	Uncharacterized protein	27.3917	27.6514	27.4825	27.5126	28.0413	28.0341	27.5948	27.9046	27.9115	27.9111	27.7188	27.8499	27.8612	27.7326	27.9464	27.8494	28.9133	28.8497	28.8965	28.8865	28.8893	28.6862	28.892	28.8225	28.7803	28.8507	28.7843	28.8644	28.8199	28.893	28.9184	28.952	28.8574	28.9052
ZMO0554	Translation initiation factor IF-2	32.8457	32.7697	32.8499	32.8223	32.7488	32.8003	32.9076	32.8204	32.9044	32.9352	32.8821	32.9074	33.2143	33.205	33.2626	33.2275	32.0667	32.0615	32.0571	32.0618	31.9351	32.0832	31.9822	32.0002	32.1554	32.148	32.15	32.1268	32.1451	31.898	31.7547	31.6703	31.8539	31.7942
ZMO0715	Aspartate--tRNA(Asp/Asn) ligase (EC 6.1.1.23) (Aspartyl-tRNA synthetase) (AspRS) (Non-discriminating aspartyl-tRNA synthetase) (ND-AspRS)	31.4693	31.4861	31.4421	31.466	31.4685	31.4573	31.612	31.5144	31.7347	31.7531	31.7699	31.7527	32.0283	31.9449	32.0963	32.0245	30.7927	30.837	30.7098	30.7798	30.7097	30.6826	30.7686	30.7203	30.9992	31.0578	30.9588	30.9381	30.9885	30.6051	30.5483	30.5515	30.5666	30.5679
ZMO0684	CRISPR-associated protein, Csy3 family	30.0503	30.2466	30.1588	30.1541	30.1232	30.0914	30.1179	30.1109	30.0668	30.0376	30.1741	30.094	30.2009	30.1072	30.0389	30.1172	29.6082	29.6774	29.6621	29.6492	29.6186	29.531	29.6378	29.5958	29.5513	29.643	29.5951	29.6198	29.6023	29.3265	29.3149	29.1299	29.1739	29.2363
ZMO1615	Transcription elongation factor GreA (Transcript cleavage factor GreA)	29.6155	29.7883	29.8289	29.7472	29.6864	29.6289	29.5734	29.6303	29.9268	29.6973	29.8424	29.8252	29.9335	29.9622	29.8504	29.9162	29.4621	29.4289	29.7504	29.5471	29.4547	29.5785	29.4522	29.4951	29.5408	29.4964	29.6074	29.504	29.5372	30.0958	29.7211	29.8857	30.0267	29.9323
ZMO0900	Glutamate--tRNA ligase 1 (EC 6.1.1.17) (Glutamyl-tRNA synthetase 1) (GluRS 1)	29.5588	29.6824	29.6395	29.6278	29.839	29.7868	29.7702	29.7989	29.9559	29.958	29.9908	29.9683	29.7594	29.6209	29.7691	29.7181	28.8327	28.832	28.7779	28.8142	28.8216	28.7135	28.7586	28.7646	28.8213	28.916	28.8544	28.8961	28.872	29.1155	29.1235	29.1486	29.0882	29.1189
ZMO1905	Glycerol-3-phosphate dehydrogenase [NAD(P)+] (EC 1.1.1.94) (NAD(P)H-dependent glycerol-3-phosphate dehydrogenase)	27.8838	27.9586	27.9364	27.9266	28.4793	28.402	28.3576	28.4138	28.2474	28.3132	28.1534	28.2395	28.0126	28.0132	28.1687	28.0667	27.0423	27.0361	27.0806	27.053	27.1116	26.8622	27.0456	27.0065	27.0814	27.1341	27.2018	27.2367	27.1635	26.7561	26.8388	26.7797	26.6854	26.765
ZMO1430	Efflux transporter, RND family, MFP subunit	29.2117	29.2027	29.2263	29.2136	29.1589	29.2338	29.3189	29.2387	29.0951	29.1246	29.0117	29.0779	28.688	28.5261	28.7275	28.6498	28.1903	28.2844	27.4868	27.9871	27.9542	27.9238	27.9446	27.9409	28.3921	28.5312	28.4415	28.4926	28.4644	27.8186	27.7154	26.9726	27.6107	27.5293
ZMO1779	Antibiotic biosynthesis monooxygenase	30.7412	30.8063	30.8373	30.7955	31.1266	31.141	30.8695	31.051	31.2265	31.1407	30.9356	31.106	30.9633	31.2293	31.1679	31.1246	31.4509	31.6024	32.0053	31.6862	31.6958	31.5282	31.7014	31.6418	31.5646	31.5684	31.5784	31.32	31.5078	32.0298	31.8101	31.9667	31.9279	31.9336
ZMO0732	DNA-directed RNA polymerase subunit beta' (RNAP subunit beta') (EC 2.7.7.6) (RNA polymerase subunit beta') (Transcriptase subunit beta')	34.0712	34.0726	34.0682	34.0707	34.0258	34.0688	34.1463	34.0812	34.0593	34.0727	34.083	34.0717	34.0399	33.9713	34.0427	34.0184	33.4159	33.4722	33.0694	33.3192	33.3029	33.2531	33.2739	33.2766	33.5474	33.5807	33.5297	33.5855	33.5609	33.4229	33.3535	33.1632	33.3886	33.332
ZMO0574	DNA helicase (EC 3.6.4.12)	27.747	27.7367	27.7535	27.7457	27.6369	27.6251	27.6706	27.6443	27.4597	27.5219	27.5623	27.5153	27.4825	27.4327	27.6975	27.5422	27.4013	27.3873	27.3363	27.375	27.3279	27.329	27.3419	27.3329	27.3935	27.5627	27.5243	27.5329	27.5034	27.0846	27.0692	26.9965	27.1004	27.0627
ZMO0871	Squalene-associated FAD-dependent desaturase	27.1214	27.4795	27.4139	27.3465	27.4943	27.5158	27.2202	27.4162	27.3571	27.4037	27.1488	27.3074	26.9317	27.0549	26.9449	26.9782	27.7721	27.7537	27.6075	27.7111	27.7422	27.565	27.7019	27.6697	27.6638	27.7335	27.6707	27.695	27.6907	27.5837	27.533	27.4329	27.526	27.5189
ZMO1623	RNA polymerase sigma factor RpoD (Sigma-70)	30.7089	30.7861	30.7545	30.7502	30.6964	30.7212	30.7345	30.7174	30.8624	30.8379	30.872	30.8575	30.7499	30.79	30.9276	30.8245	30.0704	30.14	30.0214	30.0773	30.048	30.0443	30.0164	30.0362	30.2746	30.2295	30.2035	30.1924	30.225	30.1972	30.0849	30.1009	30.2108	30.1484
ZMO0656	Phosphoribosyltransferase	28.4982	28.3732	28.2714	28.3839	28.8906	29.0207	28.7596	28.8942	29.176	28.9625	28.9318	29.0276	28.5578	28.8021	28.4868	28.622	29.2044	29.1919	29.2562	29.2175	29.2562	28.9941	29.2814	29.1772	29.3548	29.1581	29.3091	29.2258	29.262	28.6609	28.6047	28.6253	28.4876	28.5946
ZMO0845	Alanine--tRNA ligase (EC 6.1.1.7) (Alanyl-tRNA synthetase) (AlaRS)	32.1675	32.1871	32.1465	32.1671	32.2014	32.169	32.2748	32.2158	32.2173	32.2182	32.2846	32.2404	32.0441	31.9788	32.0499	32.0246	31.3137	31.3847	31.18	31.2928	31.2684	31.2323	31.257	31.2526	31.4931	31.4993	31.4698	31.5123	31.4936	30.8454	30.805	30.716	30.8589	30.8063
ZMO1128	Bifunctional enzyme IspD/IspF [Includes: 2-C-methyl-D-erythritol 4-phosphate cytidylyltransferase (EC 2.7.7.60) (4-diphosphocytidyl-2C-methyl-D-erythritol synthase) (MEP cytidylyltransferase) (MCT); 2-C-methyl-D-erythritol 2,4-cyclodiphosphate synthase (MECDP-synthase) (MECPP-synthase) (MECPS) (EC 4.6.1.12)]	29.406	29.4408	29.4752	29.4409	29.7262	29.7706	29.8824	29.7946	29.6375	29.5848	29.6599	29.6277	29.3731	29.4273	29.4908	29.4312	28.6083	28.569	28.6007	28.5927	28.5107	28.6047	28.5451	28.5535	28.5763	28.4179	28.5718	28.5149	28.5202	28.8413	28.7805	29.0256	28.9593	28.9017
ZMO1800	Phenazine biosynthesis protein PhzF family	27.8672	28.0047	27.947	27.9407	27.804	27.7973	27.8779	27.8269	27.8168	27.9167	27.9137	27.8831	28.0077	27.8571	28.1205	27.9991	27.1275	27.4079	27.1095	27.215	27.1352	27.223	27.171	27.1764	27.2975	27.2164	27.4074	27.1189	27.26	26.9616	26.893	26.9999	27.0987	26.9883
ZMO1278	3-oxoacyl-[acyl-carrier-protein] synthase 2 (EC 2.3.1.179)	31.2322	31.3117	31.2115	31.2525	30.9067	31.0326	31.0328	30.9919	30.9403	30.9855	30.9094	30.9454	30.8879	30.8899	30.9408	30.9064	30.5729	30.4641	30.5201	30.519	30.4187	30.6244	30.4032	30.4821	30.5249	30.4495	30.5496	30.4765	30.5001	30.3874	30.4345	30.4909	30.5165	30.4573
ZMO1319	Uncharacterized protein	25.574	25.5238	25.6394	25.5799	25.281	25.2636	24.9429	25.1707	25.2898	25.2328	25.2642	25.2624	25.0939	25.5807	25.4618	25.3933	26.429	26.4934	26.7781	26.5668	26.3918	26.6084	26.5921	26.5307	26.4957	26.4702	26.6068	26.6508	26.5559	26.2852	26.278	26.3418	26.3002	26.3013
ZMO0911	Polysaccharide export protein	28.936	28.9846	28.9877	28.9696	28.8125	28.6724	28.8379	28.7761	28.6957	28.6652	28.8059	28.7235	28.4466	28.4508	28.5108	28.4697	28.3383	28.4088	27.9589	28.2353	28.1833	28.2013	28.2197	28.2014	28.4692	28.4253	28.4768	28.4905	28.4655	27.5158	27.3084	26.7655	27.2967	27.2216
ZMOp418	#N/A	28.1704	28.1429	28.0907	28.135	26.6974	26.6614	26.9373	26.7706	28.0939	28.0232	27.9307	28.0175	28.4307	28.3966	28.4799	28.4361	27.4265	27.3604	27.4475	27.4115	27.3636	27.3957	27.3736	27.3777	27.486	27.6524	27.4277	27.398	27.491	26.8001	26.4297	26.5931	26.6633	26.6215
ZMO0659	HAD-superfamily subfamily IB hydrolase, TIGR01490	24.9126	24.9866	25.0087	24.9699	24.3506	24.3841	24.6543	24.4695	24.6104	24.7298	24.607	24.6502	24.9293	24.6948	25.1005	24.9177	24.2979	24.5907	24.2784	24.389	24.4823	24.3574	24.226	24.3552	24.6614	24.4172	24.6041	24.5392	24.5555	24.0286	23.9764	23.7367	23.9699	23.9279
ZMO0994	Uncharacterized protein	31.5533	31.3913	31.4548	31.468	30.6781	30.7286	30.7995	30.7362	30.6949	30.8138	30.7444	30.7519	31.6708	31.5446	31.4638	31.5622	30.5163	30.5038	30.5689	30.5297	30.4323	30.6448	30.4174	30.4982	30.4474	30.4987	30.6245	30.5768	30.5368	30.7401	30.4532	30.599	30.6642	30.6141
ZMOp339	#N/A	24.4828	24.0669	24.1152	24.2339	24.9162	24.8584	24.9262	24.9006	25.1859	25.1004	24.4781	24.9541	24.5649	24.8428	24.2845	24.582	25.8923	25.9131	25.8108	25.8721	26.0853	25.6214	25.817	25.8412	25.8454	25.8083	25.8546	25.7907	25.8248	26.0842	26.107	26.1122	26.1692	26.1181
ZMO0180	4-hydroxy-3-methylbut-2-en-1-yl diphosphate synthase (flavodoxin) (EC 1.17.7.3) (1-hydroxy-2-methyl-2-(E)-butenyl 4-diphosphate synthase)	31.6604	31.6859	31.663	31.6698	31.8059	31.7909	31.9259	31.8422	31.5829	31.5277	31.6331	31.5819	31.2258	31.1493	31.2961	31.225	31.0156	31.1082	31.0616	31.0618	31.0935	30.9628	31.0384	31.0316	31.037	31.1273	31.0858	31.1635	31.1034	30.7319	30.6114	30.61	30.6584	30.6529
ZMO0835	Cell division protein FtsQ	25.4916	25.5459	25.5018	25.5133	25.2779	25.1981	25.3022	25.2601	25.3808	25.0248	25.2657	25.2313	25.4081	24.9886	25.522	25.3239	24.9327	24.9387	24.94	24.9371	24.9793	25.0051	24.7416	24.9087	25.1599	24.9674	24.9592	24.9794	25.0165	24.6498	24.4819	24.5967	24.5578	24.5715
ZMO1267	GMP synthase [glutamine-hydrolyzing] (EC 6.3.5.2) (GMP synthetase) (Glutamine amidotransferase)	31.532	31.5868	31.5602	31.5599	31.4839	31.5793	31.6436	31.5705	31.8302	31.8407	31.7582	31.8102	31.7303	31.7336	31.7312	31.7317	30.5777	30.5667	30.4371	30.5272	30.5378	30.4068	30.5597	30.5014	30.625	30.7141	30.5575	30.677	30.6434	30.2592	30.3315	30.2837	30.1785	30.2632
ZMO1755	Thymidylate synthase (TS) (TSase) (EC 2.1.1.45)	26.9942	27.2181	27.2394	27.1547	27.3803	27.3924	27.1065	27.299	27.1791	27.1998	27.3674	27.2512	27.2337	27.2896	27.247	27.2569	27.4901	27.5868	27.6112	27.5627	27.4906	27.5089	27.6123	27.5373	27.4771	27.6403	27.6	27.7278	27.6113	27.5236	27.5694	27.4702	27.461	27.506
ZMO0731	DNA-directed RNA polymerase subunit beta (RNAP subunit beta) (EC 2.7.7.6) (RNA polymerase subunit beta) (Transcriptase subunit beta)	34.093	34.0629	34.0627	34.0729	33.9917	34.0001	34.1067	34.0338	34.0032	34.0368	34.0598	34.0335	33.9519	33.8948	34.0492	33.9667	33.3356	33.3925	33.1184	33.2822	33.2921	33.251	33.2419	33.2617	33.466	33.5111	33.4887	33.5134	33.4948	33.3282	33.2574	33.0933	33.3139	33.2482
ZMO0043	Maf-like protein ZMO0043	23.8586	23.8667	23.9749	23.901	24.2114	24.425	24.2262	24.2909	24.4231	24.4744	23.9675	24.3056	23.7771	23.9009	23.944	23.8757	24.923	24.84	25.4048	25.0559	24.706	25.3634	25.0424	25.0372	25.1808	24.8438	24.9361	24.6687	24.9073	25.6702	25.6022	25.8759	25.6155	25.691
ZMO0423	FeS assembly protein SufB	29.1366	29.1209	29.0955	29.1177	29.1907	29.0989	29.326	29.2082	29.154	29.1667	29.1451	29.1553	29.4506	29.4288	29.5884	29.491	27.8947	27.922	27.8566	27.8911	27.8388	27.8867	27.8937	27.873	28.0216	27.963	27.9987	28.0298	28.0033	28.1827	28.2925	28.1368	28.1607	28.1932
ZMO0143	ABC transporter related protein	26.0301	26.2104	26.1997	26.1491	26.7837	26.7742	26.501	26.6921	26.6699	26.5424	26.5348	26.5837	26.4887	26.2841	26.4267	26.4023	26.9207	26.9109	26.9665	26.9327	26.9274	26.8942	26.9258	26.9158	26.947	27.0815	27.1782	27.0425	27.0623	26.4321	26.2963	26.3187	26.5256	26.3932
ZMO0908	Lipopolysaccharide biosynthesis protein	28.5115	28.5404	28.512	28.5213	27.942	28.0055	28.01	27.9862	28.3116	28.1836	28.37	28.2905	28.1359	28.1115	28.2158	28.1551	28.0692	28.1108	27.4653	27.8818	27.8049	28.0033	27.7963	27.8682	28.3147	28.4168	28.236	28.3541	28.3304	27.9256	27.8521	27.3321	27.8689	27.7447
ZMO1407	Aspartate-semialdehyde dehydrogenase (ASA dehydrogenase) (ASADH) (EC 1.2.1.11) (Aspartate-beta-semialdehyde dehydrogenase)	32.5646	32.524	32.6351	32.5753	32.5726	32.5233	32.6147	32.5707	32.6475	32.7011	32.7587	32.7031	32.9279	32.8604	32.9054	32.8982	31.9461	31.8961	31.835	31.8924	31.8813	31.8644	31.8912	31.879	31.9047	31.891	31.8156	31.8781	31.8724	31.9122	31.9272	31.8954	31.8941	31.9073
ZMO1553	Thiamine-monophosphate kinase (EC 2.7.4.16)	25.2242	25.5417	25.3089	25.3646	25.6233	25.5105	25.267	25.4745	25.7378	25.6738	25.5534	25.657	25.4689	25.3511	25.4746	25.4326	26.0997	26.002	26.0508	26.0508	26.1199	25.9236	26.0692	26.0375	26.1607	26.247	26.1538	26.198	26.1899	26.2021	26.1866	26.2246	26.262	26.2188
ZMO0904	Beta-galactosidase (EC 3.2.1.23)	26.2432	26.1751	26.2975	26.2395	26.0497	26.0319	26.1	26.0608	25.9739	26.1252	26.1913	26.0996	26.3304	26.1719	26.4085	26.307	26.263	26.2589	26.1712	26.231	26.2369	26.1731	26.2503	26.2201	26.0233	26.1345	26.1564	26.1398	26.1135	26.4709	26.2822	26.1038	26.2629	26.28
ZMO0707	4-hydroxy-tetrahydrodipicolinate reductase (HTPA reductase) (EC 1.17.1.8)	29.0743	29.1667	29.0988	29.1138	29.594	29.5533	29.5786	29.5754	29.6416	29.7041	29.7529	29.7002	29.6089	29.6765	29.631	29.6391	28.6726	28.5889	28.7201	28.6605	28.5724	28.8707	28.5165	28.6532	28.5583	28.3831	28.4769	28.4875	28.4764	28.8316	28.7867	28.9873	28.9441	28.8874
ZMO0433	Guanylate kinase (EC 2.7.4.8) (GMP kinase)	28.5459	28.6742	28.5983	28.6071	28.6972	28.6472	28.6984	28.6811	29.063	29.0065	29.1353	29.0693	29.1856	29.1175	29.1789	29.161	27.9357	27.934	28.0011	27.9569	27.866	28.0004	27.9835	27.95	28.1668	28.0389	28.1732	28.1017	28.1202	27.3832	27.4032	27.3918	27.4044	27.3957
ZMO1404	RNA polymerase, sigma-24 subunit, ECF subfamily	26.8552	26.8701	26.7632	26.8303	26.7099	26.476	26.3729	26.5266	26.4298	26.322	26.4432	26.3994	26.66	26.3049	26.5207	26.5025	26.4646	26.5787	26.5309	26.5247	26.5845	26.4941	26.4878	26.5221	26.6356	26.7077	26.6879	26.7027	26.6835	26.415	26.3591	26.3157	26.3474	26.3593
ZMO0439	Pseudouridine synthase (EC 5.4.99.-)	28.7097	28.6359	28.5762	28.6416	28.5104	28.5366	28.6194	28.5562	28.4838	28.5229	28.5157	28.5075	28.619	28.6719	28.8224	28.707	27.8109	27.8845	27.8873	27.8609	27.8339	27.8548	27.9035	27.8641	27.9188	27.89	27.8806	27.9616	27.9128	28.364	28.399	28.2238	28.2414	28.307
ZMO1315	Uncharacterized protein	26.2242	26.5114	26.3553	26.3684	26.6915	26.4743	26.2562	26.4849	26.7464	26.8086	26.8918	26.8168	26.6628	26.7397	27.153	26.8683	27.127	27.1243	27.201	27.1507	27.1575	27.0589	27.2457	27.154	27.2788	27.2731	27.2736	27.2732	27.2747	27.147	27.0138	27.0317	27.0642	27.0642
ZMO0534	50S ribosomal protein L30	27.3957	26.5852	26.7908	26.9663	27.1731	27.0753	26.7416	27.0082	27.369	27.5079	27.0204	27.3133	27.4448	27.5284	27.2885	27.424	27.2683	27.6078	27.3805	27.4189	27.7827	27.1116	27.3743	27.4229	27.2477	27.0452	27.3503	27.4058	27.2623	27.2186	27.2229	27.1632	27.0765	27.1703
ZMO0419	Phospholipid/glycerol acyltransferase	26.9446	26.7379	26.6775	26.7912	26.7773	26.799	26.7686	26.7817	26.6907	26.8553	26.4438	26.6731	26.5948	26.746	26.5004	26.6173	26.2356	26.4157	26.0265	26.2259	26.3457	26.0924	26.258	26.232	26.402	26.5536	26.3624	26.4712	26.4473	26.1541	26.0119	25.7638	25.9749	25.9762
ZMO1618	Carbamoyl-phosphate synthase small chain (EC 6.3.5.5) (Carbamoyl-phosphate synthetase glutamine chain)	30.207	30.2194	30.1173	30.182	30.2292	30.196	30.335	30.2546	30.3456	30.3502	30.3822	30.3594	30.4303	30.3594	30.5257	30.4401	29.694	29.8137	29.7349	29.7475	29.7781	29.6839	29.7999	29.754	29.8057	29.9221	29.8023	29.8134	29.8359	30.2304	30.2077	30.1865	30.1812	30.2014
ZMO0708	Phosphoribosylglycinamide formyltransferase (EC 2.1.2.2) (5'-phosphoribosylglycinamide transformylase) (GAR transformylase) (GART)	29.2748	29.4183	29.5075	29.4034	29.6262	29.6052	29.6726	29.6349	29.629	29.575	29.6802	29.6287	29.482	29.5027	29.4825	29.4891	28.1578	28.1646	28.2561	28.1928	28.2531	28.2155	28.1308	28.1998	28.2948	28.2304	28.171	28.2502	28.2366	28.0996	28.1179	28.0177	28.0143	28.0624
ZMO1657	Uncharacterized protein	29.1096	29.1475	29.0764	29.1115	28.2428	28.2623	28.2401	28.2484	28.7653	28.7081	28.6759	28.7169	28.6249	28.5402	28.7628	28.6456	28.8213	28.7771	28.8949	28.8311	28.9208	28.7539	28.8437	28.8395	28.754	28.791	28.8133	28.8714	28.8074	28.7068	28.8311	28.84	28.8741	28.813
ZMO1442	Uncharacterized protein	28.7679	28.7507	28.8354	28.7851	28.9117	28.8857	28.8793	28.8923	28.8756	28.8753	28.877	28.876	29.0209	29.0448	29.0251	29.0303	28.4468	28.3504	28.4771	28.4248	28.4123	28.4909	28.4023	28.4352	28.3996	28.4257	28.3864	28.4341	28.4115	28.7837	28.8137	28.8243	28.738	28.7899
ZMO1776	Aminopeptidase (EC 3.4.11.-)	32.2201	32.187	32.2081	32.2051	31.9558	31.9345	32.0528	31.982	31.6688	31.7701	31.6376	31.6933	32.6528	32.599	32.8128	32.6911	30.3877	30.5526	30.4008	30.447	30.4695	30.4468	30.4664	30.4609	30.8675	31.1331	31.1021	31.1074	31.0525	30.5466	30.328	30.2069	30.4429	30.3811
ZMO0834	D-alanine--D-alanine ligase (EC 6.3.2.4) (D-Ala-D-Ala ligase) (D-alanylalanine synthetase)	29.1487	29.2311	29.2201	29.2004	29.0333	28.9378	29.0349	29.0027	28.9973	29.0005	28.9956	28.9978	29.2241	29.0166	29.2669	29.1733	29.0673	29.1212	29.0999	29.0961	29.1311	29.0898	29.1106	29.1105	29.1428	29.121	29.0786	29.0878	29.1076	29.2209	29.2672	29.3852	29.3421	29.3039
ZMO0364	DNA ligase (EC 6.5.1.2) (Polydeoxyribonucleotide synthase [NAD(+)])	28.3053	28.309	28.262	28.2923	28.0097	27.9922	28.0997	28.0346	27.9415	27.9282	27.9816	27.9506	28.0656	28.0663	28.1862	28.1072	27.5783	27.5715	27.4601	27.5366	27.5832	27.5486	27.5264	27.5527	27.5757	27.7337	27.6135	27.7121	27.6587	27.9296	27.9902	27.8706	27.9742	27.9411
ZMO1460	3-mercaptopyruvate sulfurtransferase (EC 2.8.1.2)	28.5634	28.8628	28.8028	28.7487	28.5353	28.5078	28.5517	28.5317	28.3186	28.2512	28.3799	28.3175	28.4869	28.6208	28.7366	28.6184	28.0004	27.8359	27.798	27.8781	27.9084	27.8155	27.9722	27.8987	27.8283	27.8827	27.9494	27.9436	27.901	27.2578	27.2463	27.2565	27.3734	27.2835
ZMO1075	Signal recognition particle protein (Fifty-four homolog)	29.4686	29.5918	29.5914	29.5518	29.7122	29.633	28.847	29.4466	29.5508	29.5246	29.4361	29.5047	29.3519	29.2841	29.3816	29.3398	30.0081	30.0628	30.0975	30.0561	30.0786	30.0627	30.1015	30.0809	30.1939	30.2541	30.1992	30.2369	30.221	30.201	30.2305	30.1703	30.1538	30.1889
ZMO1692	Enoyl-[acyl-carrier-protein] reductase [NADH] (EC 1.3.1.9)	31.5434	31.6523	31.626	31.6079	31.8794	31.9034	31.9509	31.9115	31.6661	31.7758	31.8309	31.7592	31.9576	31.9356	32.0222	31.9723	30.9341	30.8787	31.0106	30.9411	30.9064	31.0175	30.9776	30.9672	30.9545	30.9541	30.9422	30.9484	30.9498	31.11	31.1982	31.2321	31.1779	31.1796
ZMO1056	Polynucleotide adenylyltransferase region	26.4849	26.6294	26.6889	26.6036	26.9352	26.8427	26.8434	26.8744	27	26.923	27.0254	26.9834	26.1615	26.154	26.2142	26.1768	26.6326	26.7955	26.8341	26.7541	26.9718	26.5959	26.7907	26.7861	26.7252	26.9109	26.8599	26.9345	26.8576	26.7259	26.667	26.6466	26.6544	26.6735
ZMO0692	DNA gyrase subunit A (EC 5.99.1.3)	31.0398	30.9773	31.0152	31.011	30.8757	30.9564	31.0067	30.9473	30.9751	30.9958	30.9358	30.9691	31.0984	31.0296	31.1347	31.0882	29.989	30.0135	29.8082	29.9369	30.0013	29.9807	29.9249	29.969	30.075	30.14	30.0513	30.0996	30.0915	30.1604	30.1368	29.9575	30.0887	30.0858
ZMO1435	Leucine--tRNA ligase (EC 6.1.1.4) (Leucyl-tRNA synthetase) (LeuRS)	31.8007	31.8017	31.8157	31.806	31.7283	31.7404	31.8394	31.7702	31.7616	31.8185	31.8296	31.8035	31.9642	31.8899	32.0142	31.957	30.9642	30.9734	30.7315	30.8897	30.9651	30.8798	30.9236	30.9228	31.0335	31.136	31.0565	31.1476	31.0934	31.1603	31.1859	31.0728	31.1207	31.1349
ZMO0831	UDP-N-acetylglucosamine--N-acetylmuramyl-(pentapeptide) pyrophosphoryl-undecaprenol N-acetylglucosamine transferase (EC 2.4.1.227) (Undecaprenyl-PP-MurNAc-pentapeptide-UDPGlcNAc GlcNAc transferase)	28.7405	28.9197	28.7341	28.8007	28.6743	28.6653	28.7421	28.6943	28.5177	28.4394	28.6201	28.5276	28.2876	28.2458	28.3912	28.3095	28.4142	28.5531	28.5416	28.503	28.5408	28.556	28.5265	28.5411	28.486	28.5326	28.5826	28.5178	28.5297	28.767	28.7267	28.6572	28.7223	28.7183
ZMO0149	tRNA (guanine-N(7)-)-methyltransferase (EC 2.1.1.33) (tRNA (guanine(46)-N(7))-methyltransferase) (tRNA(m7G46)-methyltransferase)	26.8116	27.0128	26.8977	26.9097	26.7641	26.8023	26.9178	26.8295	27.3292	27.1164	27.4423	27.3022	27.303	27.2497	27.6731	27.4212	26.6583	26.8255	26.888	26.7906	26.8582	26.6968	26.9404	26.8318	26.8969	26.9626	26.9809	27.0052	26.9614	26.7677	26.6249	26.6345	26.5412	26.6421
ZMO1312	Peptidylprolyl isomerase (EC 5.2.1.8)	29.2966	29.3238	29.2858	29.3021	29.1811	29.0261	29.0219	29.0783	29.0236	29.0308	29.0961	29.0506	28.8107	28.6989	28.908	28.8084	28.6479	28.5951	28.6632	28.6354	28.7183	28.6722	28.6424	28.6776	28.723	28.8051	28.7987	28.8272	28.7885	28.607	28.3996	28.5285	28.6887	28.556
ZMO0549	Polyribonucleotide nucleotidyltransferase (EC 2.7.7.8) (Polynucleotide phosphorylase) (PNPase)	32.9619	32.8714	32.9693	32.9349	32.9162	32.8615	32.9671	32.9156	32.815	32.8647	32.8988	32.8599	32.9784	32.9108	33.1272	33.0083	32.2988	32.3539	32.1385	32.2638	32.308	32.2623	32.3509	32.3071	32.406	32.4927	32.3879	32.4465	32.4333	32.4945	32.4767	32.3709	32.3978	32.435
ZMO1233	Mannose-1-phosphate guanylyltransferase/mannose-6-phosphate isomerase (EC 2.7.7.22)	28.7709	28.8886	28.8149	28.8256	28.9091	28.9565	29.0337	28.9673	28.8796	28.8178	28.8514	28.8498	28.9212	28.8292	29.0078	28.9213	28.1485	28.1132	28.0527	28.1048	28.2166	28.1073	28.1228	28.1489	28.1399	28.254	28.1598	28.2547	28.2021	28.4588	28.6742	28.5641	28.521	28.5545
ZMO0363	Queuine tRNA-ribosyltransferase (EC 2.4.2.29) (Guanine insertion enzyme) (tRNA-guanine transglycosylase)	28.5111	28.532	28.4253	28.4902	28.7699	28.7478	28.783	28.767	28.7728	28.8311	28.6169	28.7431	28.6378	28.5574	28.7664	28.6564	28.2082	28.2553	28.1649	28.2095	28.2496	28.28	28.2342	28.2546	28.2988	28.3418	28.3977	28.376	28.3536	28.3832	28.3775	28.3691	28.3518	28.3704
ZMO1908	SmpA/OmlA domain protein	27.8528	27.8965	27.8483	27.8661	27.3261	27.3577	27.3923	27.359	27.3408	27.2153	27.3416	27.3004	27.3709	27.2895	27.5296	27.4001	26.3615	26.4389	26.37	26.3901	26.4634	26.3311	26.5253	26.4399	26.7548	26.7423	26.7176	26.731	26.7364	25.9012	25.3899	25.1485	25.9327	25.5931
ZMO1842	FAD:protein FMN transferase (EC 2.7.1.180) (Flavin transferase)	26.6144	26.7053	26.5955	26.6392	27.8197	27.7555	27.6556	27.7452	26.9334	26.9288	27.0315	26.9653	26.9379	26.7852	26.9959	26.909	27.3492	27.3297	27.3935	27.3574	27.4188	27.3373	27.4693	27.4085	26.9122	26.7593	26.5219	26.5347	26.682	28.7911	28.9683	28.9276	28.8696	28.8892
ZMO1667	Carboxyl-terminal protease (EC 3.4.21.102)	28.8298	28.7621	28.7555	28.7829	28.284	28.2261	28.3959	28.3038	28.258	28.3863	28.3035	28.3169	28.2233	28.2122	28.3232	28.2537	27.6106	27.6211	27.6654	27.6323	27.679	27.736	27.637	27.684	27.6518	27.7568	27.698	27.7777	27.7211	27.4947	27.5042	27.3782	27.4993	27.4691
ZMO0309	Short-chain dehydrogenase/reductase SDR	27.2141	27.2539	27.2705	27.2464	26.6078	26.5466	26.6882	26.6154	26.3031	26.3163	26.0452	26.2268	27.3043	27.426	27.4622	27.3991	25.7202	25.6948	25.8276	25.7475	25.7693	25.7618	25.8703	25.8005	25.3103	25.354	25.4043	25.4966	25.3913	26.0733	26.0227	25.8348	25.9484	25.9698
ZMO1771	Iron-containing alcohol dehydrogenase	31.0057	31.1966	31.1734	31.1277	31.3609	31.2941	31.0758	31.2486	31.2894	31.3031	31.3249	31.3058	31.163	31.1213	31.1905	31.1585	30.9772	30.9704	31.0608	31.0028	31.1113	31.0915	30.9653	31.056	30.9454	31.0245	30.9439	30.9936	30.9768	31.6049	31.667	31.7195	31.6625	31.6635
ZMO1542	Single-stranded DNA-binding protein (SSB)	29.2796	29.3485	29.2273	29.286	29.7201	29.6983	29.6527	29.6906	29.4439	29.4865	29.5243	29.4853	29.7704	29.4362	29.8708	29.7041	29.1174	29.1806	29.275	29.191	29.2117	29.2574	29.2768	29.2486	29.2774	29.2689	29.3141	29.1565	29.2542	29.0989	29.056	29.0012	28.8751	29.0078
ZMO0625	Site-determining protein	25.9167	26.0818	25.9024	25.9693	26.3673	26.3475	26.101	26.2769	26.4927	26.6603	26.5253	26.5613	26.0363	26.0722	26.1643	26.0919	26.4321	26.6113	26.5397	26.5277	26.6182	26.5397	26.6054	26.5878	26.5541	26.5613	26.3858	26.5996	26.5252	26.8157	26.7818	26.6102	26.8125	26.755
ZMO0020	Uncharacterized protein	25.1319	24.9191	24.8564	24.974	24.6122	24.625	24.5071	24.5824	24.6897	24.4061	24.5362	24.5487	25.0023	25.0204	24.965	24.9961	25.112	25.3528	25.2129	25.2259	25.3656	25.1856	25.3071	25.2861	24.823	24.9731	24.8305	24.7276	24.8386	25.2642	25.3191	25.2036	25.2992	25.2715
ZMO1970	3-methyl-2-oxobutanoate hydroxymethyltransferase 2 (EC 2.1.2.11) (Ketopantoate hydroxymethyltransferase 2) (KPHMT 2)	26.7582	26.8065	26.8969	26.8217	27.0724	26.9801	27.0645	27.0396	27.0666	27.0659	26.9397	27.0253	27.4518	27.2746	27.4718	27.4021	26.2706	26.1171	26.2355	26.2077	26.4319	26.2335	26.1401	26.2685	26.038	26.1579	26.2016	26.2522	26.1624	26.4958	26.5556	26.5073	26.5875	26.5366
ZMO1411	Ferric uptake regulation protein	28.4422	28.6508	28.5041	28.535	29.115	29.0466	28.8602	29.0113	28.9371	28.8799	28.9196	28.9124	28.6321	28.5544	28.4581	28.55	28.8915	28.8366	28.9181	28.8821	28.7881	29.0557	28.9888	28.9442	28.9068	28.7066	28.8012	28.7366	28.7878	29.1081	29.0562	29.1966	29.1801	29.1352
ZMO0583	Acetyl-coenzyme A carboxylase carboxyl transferase subunit beta (ACCase subunit beta) (Acetyl-CoA carboxylase carboxyltransferase subunit beta) (EC 6.4.1.2)	28.3991	28.3793	28.2422	28.3419	28.2561	28.3138	28.3132	28.2946	28.161	28.1879	28.2543	28.2016	28.0598	28.0802	28.2025	28.1156	28.0505	28.1333	28.0604	28.0814	28.1887	28.1429	28.0996	28.1437	28.1013	28.2213	28.1342	28.2102	28.1668	27.8292	27.8747	27.8994	27.9568	27.89
ZMO0842	Deoxyguanosinetriphosphate triphosphohydrolase-like protein	25.2605	25.6511	25.5795	25.5068	26.1687	26.1463	25.741	26.0316	26.194	26.0692	26.2622	26.1773	26.0503	25.8586	25.798	25.9064	25.7622	25.8094	25.9821	25.8512	26.0903	25.8203	25.8318	25.9141	25.7461	25.8932	26	25.8941	25.8834	26.499	26.5517	26.3602	26.5274	26.4846
ZMO1583	DNA gyrase subunit B (EC 5.99.1.3)	30.7996	30.7644	30.7328	30.7659	30.647	30.5863	30.7471	30.6617	30.5797	30.615	30.6772	30.6245	30.7778	30.7279	30.8898	30.8001	30.3066	30.2999	30.2471	30.2845	30.3155	30.3504	30.3806	30.3488	30.4161	30.3712	30.341	30.3578	30.3715	30.3014	30.2803	30.2201	30.2743	30.269
ZMO0575	Methyltransferase	27.4532	27.5761	27.4554	27.4961	27.5316	27.5542	27.5213	27.5357	27.2487	27.4611	27.451	27.3902	27.1769	27.2147	27.1648	27.1856	27.231	27.294	27.0112	27.1787	27.326	27.1793	27.226	27.2438	27.3345	27.4569	27.2746	27.2992	27.3413	27.1078	27.1747	27.0603	27.1537	27.1242
ZMO1956	DNA repair protein RecN (Recombination protein N)	28.0422	27.9917	28.0053	28.0132	28.0731	27.9055	28.0635	28.0161	27.6501	27.7519	27.7858	27.7304	27.5119	27.4006	27.6467	27.5233	27.0296	27.2238	27.0546	27.1027	27.2466	27.1651	27.0992	27.1703	27.1631	27.2013	27.1965	27.1999	27.1902	26.9721	26.9653	26.9611	26.9062	26.9512
ZMO0348	GTPase HflX (GTP-binding protein HflX)	29.0882	29.1144	29.0751	29.0927	28.803	28.8075	28.8536	28.8215	28.8896	28.9723	28.936	28.933	29.0852	29.0024	29.1707	29.0877	28.0954	28.1856	28.0446	28.1085	28.2187	28.124	28.1937	28.1788	28.2436	28.2391	28.2616	28.2497	28.2485	28.2431	28.2587	28.1835	28.1842	28.2174
ZMO1600	Homoserine kinase (HK) (HSK) (EC 2.7.1.39)	29.3819	29.4535	29.4259	29.4208	29.1894	29.0767	29.2081	29.1592	29.2291	29.2699	29.292	29.2639	29.1989	29.2402	29.4137	29.2873	28.9159	28.887	28.9466	28.9165	28.9801	29.0125	28.9689	28.9871	28.9214	28.864	28.9731	28.9089	28.9169	29.2184	29.1637	29.344	29.2643	29.2476
ZMO1573	Dyp-type peroxidase family	28.6535	28.7828	28.7343	28.7245	28.7861	28.7619	28.9621	28.8395	28.869	28.9829	29.0509	28.9695	29.1872	29.1654	29.2425	29.1988	27.8115	27.925	27.991	27.9092	27.9867	27.9378	28.0249	27.9832	27.8824	27.8895	27.9267	27.925	27.9059	27.7988	27.6242	27.4733	27.4952	27.5979
ZMO0124	ATPase-like protein	27.5287	27.5397	27.5393	27.5359	27.2345	26.9852	27.2978	27.1787	27.5603	27.6711	27.6754	27.6366	27.5466	27.3897	27.6133	27.5196	24.8497	25.0845	24.906	24.9467	25.0099	25.0325	25.0361	25.0262	25.1074	25.2655	25.0955	25.1362	25.1511	24.9187	24.7144	24.6232	24.4874	24.6859
ZMO1538	DNA-directed DNA polymerase (EC 2.7.7.7)	26.9861	27.0618	26.8694	26.9746	26.7884	26.9249	26.9517	26.8901	26.6779	26.6611	26.7163	26.6853	26.4718	26.4784	26.4936	26.4813	26.4241	26.6064	26.3585	26.463	26.5822	26.5045	26.5455	26.5441	26.5265	26.7679	26.4864	26.5623	26.5858	26.6154	26.4733	26.296	26.4127	26.4493
ZMO0567	Succinate--CoA ligase [ADP-forming] subunit alpha (EC 6.2.1.5) (Succinyl-CoA synthetase subunit alpha) (SCS-alpha)	30.3169	30.3207	30.2745	30.3042	30.2232	30.3369	30.3381	30.3004	30.2297	30.3187	30.3156	30.2886	30.1613	30.1624	30.3185	30.216	29.1255	29.0783	29.2495	29.1511	29.1671	29.2948	29.2376	29.2332	29.222	29.0605	29.0502	29.1414	29.1185	29.3297	29.3429	29.5571	29.3756	29.4014
ZMO0740	CsbD family protein	26.7095	26.4154	26.4334	26.5258	26.3172	26.204	25.7519	26.1109	26.0855	26.1201	25.8732	26.0303	27.0339	26.5572	26.7212	26.7845	29.6712	29.5635	29.6159	29.6169	29.8543	29.4815	29.7635	29.6998	28.871	29.2377	29.3107	29.3065	29.1815	29.6548	29.3604	29.6144	29.0214	29.4128
ZMO0353	4-diphosphocytidyl-2C-methyl-D-erythritol synthase	28.0455	28.1249	28.1241	28.0986	28.0743	28.0822	28.1739	28.1109	27.9102	27.856	27.9335	27.9003	28.0432	28.0294	28.1062	28.06	27.5961	27.5905	27.6536	27.6134	27.6628	27.7166	27.7103	27.6966	27.6492	27.6235	27.5939	27.5444	27.6028	28.2086	28.3292	28.346	28.3688	28.3132
ZMO0323	Isoleucine--tRNA ligase (EC 6.1.1.5) (Isoleucyl-tRNA synthetase) (IleRS)	31.6082	31.6414	31.6317	31.6272	31.4686	31.4751	31.565	31.5036	31.4979	31.5235	31.6056	31.5431	31.5681	31.4621	31.6868	31.5752	30.6873	30.7648	30.3478	30.6	30.7006	30.6898	30.6615	30.684	30.8105	30.782	30.7002	30.7725	30.7663	30.9577	30.8997	30.6922	30.9252	30.8687
ZMO0570	Ribosomal L11 methyltransferase	28.5471	28.7414	28.5946	28.6301	28.772	28.6565	28.5133	28.6511	28.8774	28.8323	28.8288	28.8463	28.9281	28.8587	28.9954	28.9285	28.3216	28.4092	28.3347	28.3552	28.4695	28.414	28.4478	28.4438	28.433	28.4603	28.41	28.4109	28.4285	28.5088	28.4406	28.4986	28.4857	28.4834
ZMO0187	Phospho-2-dehydro-3-deoxyheptonate aldolase (EC 2.5.1.54)	31.7021	31.6966	31.6197	31.6733	31.6463	31.6804	31.821	31.7179	31.8658	31.8507	31.8075	31.8415	31.9368	31.8703	31.9267	31.9116	30.9822	31.0223	30.9631	30.9892	31.076	31.1271	31.0322	31.0784	31.0788	31.0368	31.0639	31.018	31.0494	31.181	31.2177	31.178	31.2692	31.2115
ZMO1194	DNA protecting protein DprA	24.6342	24.6976	24.9286	24.7591	24.9152	24.9865	24.6586	24.8601	24.7347	24.7926	24.8409	24.7901	24.9961	25.0256	25.1696	25.0658	25.2374	25.0731	25.1686	25.1597	25.3546	25.1332	25.2634	25.2504	25.1566	25.1595	25.1565	25.2427	25.1788	25.5464	25.4904	25.5031	25.4132	25.4883
ZMOp121	#N/A	27.4364	27.307	27.5071	27.4192	27.5025	27.7263	27.7059	27.6484	27.992	27.8307	28.0121	27.9472	27.6003	27.5923	28.0269	27.7545	27.2648	27.4225	27.5756	27.421	27.4529	27.5087	27.5743	27.512	27.4819	27.5697	27.7075	27.4733	27.5581	27.2517	27.1808	27.1824	27.2746	27.2224
ZMO1794	Uncharacterized protein	27.441	27.3074	27.2886	27.3472	27.5309	27.2991	27.3158	27.3859	27.3967	27.5893	27.4409	27.478	26.7121	26.0357	26.8709	26.5824	27.3097	27.3475	27.7208	27.4593	27.3939	27.5402	27.7175	27.5505	27.55	27.8113	27.7178	27.6487	27.682	27.2778	27.5131	27.8954	26.9986	27.4212
ZMO1092	Methionine--tRNA ligase (EC 6.1.1.10) (Methionyl-tRNA synthetase) (MetRS)	30.4762	30.534	30.4648	30.492	30.4381	30.52	30.6189	30.5276	30.7204	30.7612	30.7515	30.7445	30.908	30.9406	31.0293	30.9602	29.8379	29.9204	29.8626	29.8736	29.9596	29.9563	29.983	29.9663	29.9342	29.9449	29.9282	29.9958	29.9508	29.9693	29.9732	29.8649	29.9606	29.942
ZMO0300	Exodeoxyribonuclease 7 large subunit (EC 3.1.11.6) (Exodeoxyribonuclease VII large subunit) (Exonuclease VII large subunit)	27.27	27.406	27.338	27.3391	27.3796	27.4192	27.5362	27.4466	27.5119	27.5233	27.5033	27.5129	27.5284	27.426	27.6206	27.5272	26.9969	26.9464	26.7758	26.9064	27.0943	26.9755	26.9309	27.0002	27.0098	27.035	26.8669	27.002	26.9784	27.0014	26.9715	27.0024	26.9568	26.983
ZMO1137	Phosphoserine phosphatase SerB (EC 3.1.3.3)	31.5254	31.5794	31.6471	31.5848	32.1777	32.0457	31.8735	32.0377	31.5971	31.6899	31.7744	31.6889	31.391	31.3753	31.4665	31.4115	31.8451	31.7449	31.6924	31.7608	31.8723	31.8395	31.8532	31.855	31.718	31.658	31.6866	31.7206	31.6958	32.1833	32.3383	32.3553	32.3289	32.3014
ZMO1734	Uncharacterized protein	21.9748	21.6109	21.8727	21.8275	21.9191	22.2375	21.7686	21.9885	21.9303	21.897	21.4139	21.7656	22.3723	22.0668	22.1961	22.2172	24.772	24.6754	24.8479	24.7651	24.8693	24.6838	25.0323	24.8618	24.6285	24.6358	24.5732	24.6432	24.6202	25.2833	25.5205	25.5165	25.3741	25.4236
ZMO1702	Cell division protein FtsK/SpoIIIE	27.7204	27.8131	27.8022	27.7792	27.4983	27.5621	27.5928	27.5516	27.4492	27.4778	27.492	27.4731	27.5399	27.4922	27.6255	27.5536	26.7675	26.8162	26.0491	26.5443	26.6175	26.7887	26.5171	26.6411	26.9535	27.007	26.8889	26.9301	26.9449	26.6385	26.5437	25.9403	26.7229	26.4613
ZMO0202	Methyl-accepting chemotaxis sensory transducer	30.0795	30.0518	30.0627	30.0647	29.8987	29.9187	30.0629	29.962	30.3693	30.4638	30.5355	30.4578	29.9506	29.8759	30.0185	29.9495	29.6589	29.6846	28.7568	29.3668	29.5508	29.4952	29.3507	29.4656	29.8682	29.9235	29.8042	29.7707	29.8417	29.3975	29.3671	28.5769	29.2919	29.1584
ZMO1957	Glycosyl transferase group 1	27.1521	27.1787	27.1298	27.1537	26.9925	27.0331	27.0814	27.0361	26.7501	26.8292	26.7251	26.7688	26.4616	26.6129	26.7571	26.6156	26.5613	26.6475	26.6235	26.6108	26.7839	26.5786	26.7691	26.7106	26.5979	26.8437	26.7011	26.8637	26.7516	26.6506	26.8669	26.6777	26.6905	26.7214
ZMO1201	Serine hydroxymethyltransferase (SHMT) (Serine methylase) (EC 2.1.2.1)	33.1169	33.0888	33.0515	33.086	33.3154	33.3227	33.434	33.3584	33.2295	33.2463	33.1985	33.2249	33.2321	33.2129	33.2639	33.2364	32.3816	32.3733	32.4761	32.4103	32.5067	32.5237	32.5021	32.5108	32.5149	32.4891	32.4733	32.4918	32.4923	32.6512	32.619	32.7164	32.7124	32.6748
ZMO0735	Acetyl-CoA carboxylase, biotin carboxylase	30.6046	30.564	30.5007	30.5571	30.6366	30.7064	30.8134	30.7206	30.8381	30.7428	30.7888	30.7904	30.5513	30.5143	30.6697	30.58	29.7665	29.7823	29.729	29.7592	29.8761	29.8522	29.8515	29.8599	29.971	29.9278	29.9104	29.9121	29.9303	29.8572	29.7249	29.7822	29.7811	29.7863
ZMO0713	Ppx/GppA phosphatase	27.7425	27.8149	27.9411	27.8352	27.6253	27.6157	27.6164	27.6191	27.4381	27.4271	27.4209	27.4287	27.2654	27.2028	27.4622	27.3145	27.5282	27.6076	27.5736	27.5698	27.703	27.6529	27.6621	27.6727	27.7586	27.7511	27.7351	27.7207	27.7414	27.5823	27.5367	27.3838	27.5386	27.5103
ZMO0445	Uncharacterized protein	26.4542	26.4297	26.3036	26.3973	25.9965	26.0797	26.1475	26.0759	26.2051	26.3217	26.34	26.2902	26.5634	26.5724	26.7848	26.6439	25.9628	25.9874	25.8657	25.9386	25.9986	26.1343	25.9932	26.042	25.9108	26.0073	26.0101	26.0081	25.9841	25.8255	25.8295	25.6579	25.9113	25.806
ZMO1401	Exodeoxyribonuclease III Xth	26.7964	26.8997	26.8724	26.8568	26.6077	26.3582	26.2215	26.4047	26.0431	26.1645	26.2369	26.1504	26.6381	26.2519	26.5331	26.4834	26.4058	26.3669	26.3236	26.3654	26.5458	26.4226	26.4434	26.4706	26.2023	26.4586	26.331	26.4001	26.348	26.039	26.2199	26.203	26.2111	26.1682
ZMO1228	Mandelate racemase/muconate lactonizing protein	27.6048	27.7659	27.7392	27.705	27.9796	27.9052	27.8351	27.9079	27.8746	27.8731	27.6688	27.8087	27.6124	27.6917	27.6658	27.657	27.8237	27.8549	27.8317	27.8368	27.9385	27.9094	27.9784	27.9421	27.8841	27.8912	27.8554	27.8226	27.8633	27.951	27.9192	27.9398	27.9366	27.9367
ZMO1071	MiaB-like tRNA modifying enzyme (EC 1.3.1.74)	27.7248	27.8397	27.7038	27.7573	27.4908	27.4771	27.5239	27.4974	27.7686	27.8397	27.9366	27.85	27.9765	27.8924	28.1637	28.0154	26.3106	26.4797	26.4204	26.4036	26.5884	26.5273	26.4125	26.5094	26.518	26.5196	26.5465	26.5321	26.5291	26.4185	26.4161	26.3576	26.5385	26.4327
ZMO1072	Diaminopimelate epimerase (DAP epimerase) (EC 5.1.1.7) (PLP-independent amino acid racemase)	28.3512	28.3988	28.3204	28.3571	28.3479	28.4279	28.5152	28.432	28.4625	28.5182	28.5604	28.5143	28.6946	28.6685	28.8665	28.7459	27.8608	28.0382	27.9449	27.948	28.0423	28.0337	28.1001	28.0587	28.0441	28.079	28.1479	28.1351	28.1015	28.4251	28.4511	28.3968	28.4698	28.4357
ZMO1878	Valine--tRNA ligase (EC 6.1.1.9) (Valyl-tRNA synthetase) (ValRS)	31.097	31.0507	31.0621	31.0701	30.9559	30.9669	31.0653	30.9969	31.2348	31.1833	31.2122	31.2102	31.6444	31.6407	31.6653	31.6502	30.0951	30.1391	29.3171	29.8504	30.049	29.945	29.8911	29.9617	30.2299	30.3747	30.2422	30.2885	30.2838	29.5953	29.5855	28.9986	29.5682	29.4369
ZMO1193	DNA topoisomerase 1 (EC 5.99.1.2) (DNA topoisomerase I) (Omega-protein) (Relaxing enzyme) (Swivelase) (Untwisting enzyme)	30.3564	30.3291	30.3681	30.3513	30.1914	30.2174	30.3235	30.2452	30.3911	30.4722	30.479	30.448	30.7509	30.7724	30.7954	30.773	29.3787	29.4406	29.201	29.3401	29.4539	29.4998	29.4085	29.4541	29.475	29.5351	29.4461	29.516	29.4931	29.6648	29.653	29.5332	29.69	29.6353
ZMO0305	Stress responsive alpha-beta barrel domain protein	26.2997	26.4706	26.5707	26.4513	26.6017	26.57	26.436	26.5377	26.4264	26.3342	26.5125	26.4262	26.1203	26.0471	26.2045	26.1254	26.1553	26.3037	26.3635	26.2742	26.3441	26.3578	26.4629	26.3883	26.3277	26.1668	26.0679	26.205	26.1919	26.392	26.7033	26.5653	26.5451	26.5514
ZMO1320	Fmu (Sun) domain protein	27.1437	27.0464	27.0121	27.0685	26.6964	26.5576	27.001	26.7637	26.6925	26.6737	26.8595	26.7443	26.9105	26.9339	27.2651	27.0458	26.9532	27.123	26.7932	26.9564	27.1498	27.0005	27.0666	27.0723	27.2226	27.2041	27.0585	27.1686	27.1634	27.2152	27.1708	26.8716	27.0003	27.0645
ZMO0769	tRNA-specific 2-thiouridylase MnmA (EC 2.8.1.13)	29.0069	28.9575	29.0016	28.9888	28.8614	28.9111	28.9973	28.9244	28.8718	28.8513	28.8642	28.8625	28.8211	28.7988	28.7124	28.7782	27.7425	27.7938	27.7021	27.7461	27.8934	27.8341	27.8699	27.8658	27.9153	28.0316	27.951	27.9671	27.9663	27.7289	27.8077	27.713	27.8558	27.7763
ZMO0355	Cell shape determining protein, MreB/Mrl family	29.4265	29.384	29.3595	29.3902	29.3234	29.2743	29.4358	29.3461	29.3858	29.403	29.4091	29.3994	29.4368	29.5133	29.556	29.5029	29.0236	29.1018	29.114	29.0798	29.2095	29.1718	29.2275	29.2029	28.9114	28.9372	29.0252	28.9684	28.9606	29.3449	29.3512	29.2621	29.3249	29.3208
ZMO1740	Uncharacterized protein	28.9538	29.0762	29.0281	29.0202	29.4779	29.342	29.18	29.3384	29.4392	29.4305	29.4563	29.442	29.2728	29.3492	29.5073	29.3798	28.8406	28.7518	28.7021	28.7648	28.846	28.951	28.8676	28.8882	28.9066	28.8544	28.8906	28.7861	28.8594	28.6683	28.4065	28.5116	28.7589	28.5863
ZMO0628	Uncharacterized protein	25.8718	25.9631	25.905	25.9138	26.6674	26.5926	26.1528	26.4881	27.0813	27.0865	26.702	26.9675	26.1315	26.3119	26.2582	26.2358	27.439	27.3632	27.4559	27.4194	27.6559	27.4493	27.5304	27.5452	27.55	27.5988	27.4487	27.5659	27.5408	27.3036	27.2615	27.2114	27.3064	27.2707
ZMO0287	Efflux transporter, RND family, MFP subunit	28.8499	28.7565	28.7755	28.7945	28.5353	28.6018	28.7478	28.6311	28.3518	28.3164	28.364	28.3442	28.7984	28.7155	28.6105	28.7102	27.5359	27.4325	27.0407	27.3364	27.4153	27.5479	27.4242	27.4625	27.4033	27.4975	27.4771	27.5479	27.4815	27.077	26.9786	26.8145	27.1309	27.0003
ZMO0721	SsrA-binding protein (Small protein B)	26.8311	26.8514	26.947	26.8774	27.1745	27.1248	27.0292	27.1107	27.0068	27.1	27.0941	27.0676	26.8737	26.7984	26.6393	26.7738	26.3529	26.3982	26.4412	26.3974	26.4778	26.6216	26.4788	26.5261	26.3454	26.5501	26.3096	26.3904	26.3989	26.7169	26.8472	26.727	26.7344	26.7564
ZMO1678	Prephenate dehydratase (EC 4.2.1.51)	27.535	27.6755	27.5981	27.604	27.8718	28.0079	27.8937	27.9257	28.0209	27.9699	28.0205	28.004	27.9995	28.0843	28.1762	28.0885	27.8877	27.8908	27.8301	27.8695	28.0003	28.0073	27.9879	27.9985	28.0388	27.9265	28.019	28.0541	28.0096	28.4637	28.5238	28.6481	28.5742	28.5524
ZMO1484	DNA helicase (EC 3.6.4.12)	27.4137	27.3426	27.4536	27.404	27.1865	27.108	27.1443	27.1466	26.9588	26.9514	27.0665	26.9932	27.2028	27.0378	27.1902	27.1455	27.3985	27.4948	27.2378	27.377	27.5681	27.4626	27.4881	27.5063	27.3838	27.6822	27.5961	27.6239	27.5715	27.7626	27.8953	27.7936	27.8576	27.8273
ZMO0111	ABC transporter related protein	28.305	28.2497	28.2349	28.2635	28.0726	28.0513	28.1265	28.0838	28.3252	28.2848	28.4281	28.3473	28.5072	28.3898	28.5145	28.4716	28.0119	28.0267	28.1504	28.063	28.2288	28.1644	28.1872	28.1934	28.1085	28.0973	28.174	28.2	28.145	27.9067	27.8529	27.8539	27.8939	27.8769
ZMO1436	Uncharacterized protein	27.5318	27.4269	27.4109	27.4575	27.3413	27.32	27.2804	27.3141	27.3358	27.2338	27.0888	27.223	27.2093	27.3204	27.3701	27.3015	26.5777	26.8474	26.5968	26.674	26.8321	26.7925	26.7909	26.8052	26.8335	26.9559	26.9972	26.9012	26.922	26.8446	26.6373	26.2783	26.7138	26.6185
ZMO0226	Short-chain dehydrogenase/reductase SDR	27.2932	27.4513	27.3625	27.3704	27.2165	27.2817	27.3287	27.2764	26.9773	27.0283	27.0255	27.0106	27.0531	27.0581	26.9291	27.0146	26.5946	26.6155	26.6407	26.617	26.7299	26.8691	26.6455	26.7482	26.6525	26.6676	26.705	26.6139	26.6598	26.9217	26.9158	26.7975	26.8997	26.8837
ZMO0655	Adenosine/AMP deaminase	28.57	28.6164	28.527	28.5716	28.164	28.0988	28.2359	28.1673	28.1189	28.1561	28.219	28.1653	28.1916	28.2378	28.4	28.2793	27.1574	27.1676	27.3299	27.2183	27.3813	27.3043	27.3634	27.3496	27.5074	27.5445	27.4342	27.3876	27.4684	26.7077	26.5572	26.5415	26.4957	26.5755
ZMO0019	Heparinase II/III family protein	28.0774	28.1928	28.0444	28.1063	27.6036	27.5502	27.7673	27.6433	27.4678	27.4815	27.5066	27.4854	27.7928	27.8997	27.8827	27.8592	27.6244	27.7133	27.5667	27.6348	27.7468	27.8081	27.7438	27.7662	27.8035	27.8771	27.8401	27.833	27.8384	27.4917	27.6244	27.5296	27.4924	27.5345
ZMO0752	Uncharacterized protein	25.872	25.7419	25.8214	25.8128	26.2376	26.3309	26.1182	26.2315	26.3985	26.5158	26.2928	26.4053	25.9065	26.1699	26.0383	26.0422	27.412	27.465	27.5574	27.4781	27.8421	27.2846	27.7083	27.6117	27.2887	27.6115	27.4658	27.5352	27.4753	27.5161	27.7331	27.4664	27.4375	27.5382
ZMO0821	Pyridoxal-5'-phosphate-dependent protein beta subunit	27.7366	27.6399	27.8439	27.7425	27.963	27.8872	27.9869	27.9463	27.6366	27.7888	27.8165	27.7494	27.6348	27.6051	27.7018	27.6478	27.5035	27.5253	27.559	27.5292	27.6379	27.7152	27.6444	27.6659	27.3783	27.472	27.4379	27.4441	27.4331	27.6864	27.7266	27.799	27.696	27.727
ZMO1917	8-amino-7-oxononanoate synthase (EC 2.3.1.47)	26.6779	26.7329	26.8542	26.7569	26.6968	26.7719	26.838	26.7701	26.5975	26.6918	26.6651	26.652	26.4378	26.3226	26.4397	26.4011	25.2492	25.3606	25.3722	25.3273	25.5594	25.443	25.3962	25.4662	25.2789	25.18	25.488	25.2297	25.2942	25.6505	25.8752	25.9371	25.9003	25.8408
ZMO1656	Transcriptional regulator, XRE family	28.3557	28.3402	28.3847	28.3603	28.0227	28.1105	28.0634	28.066	27.7993	27.7643	27.7234	27.7627	28.2282	28.2029	28.211	28.2141	27.892	27.8657	27.7717	27.8431	27.9265	28.0096	28.0206	27.9856	27.6371	27.7461	27.6559	27.6611	27.675	27.9972	28.0715	27.9878	28.0654	28.0305
ZMO1978	ParB-like partition protein	28.0568	27.9678	27.9131	27.9805	27.8452	27.6468	27.6581	27.7196	27.6401	27.8309	27.9824	27.8245	27.8547	27.6566	28.0656	27.8687	26.4077	26.5426	26.5648	26.505	26.7175	26.5263	26.7094	26.651	26.4536	26.6338	26.4867	26.5576	26.5329	26.3855	26.3573	26.3751	26.4111	26.3823
ZMO1116	Glutamate synthase, small subunit	32.0883	32.0744	32.0651	32.076	31.7408	31.7334	31.9091	31.7967	32.2719	32.2812	32.3239	32.2925	32.2357	32.2043	32.2897	32.2437	31.2555	31.2756	31.1612	31.2308	31.3069	31.4201	31.4121	31.3797	31.3803	31.3552	31.3528	31.3491	31.3593	30.2202	30.1882	30.2518	30.1991	30.2148
ZMO1006	Dihydropteroate synthase (EC 2.5.1.15)	26.4544	26.511	26.3631	26.4441	26.392	26.2967	26.4628	26.3854	26.4377	26.4947	26.4071	26.4469	26.4761	26.5404	26.4798	26.4991	26.0434	26.0196	25.8297	25.9642	26.1659	26.1173	26.0566	26.1133	26.2033	26.1299	26.2639	26.2211	26.2046	26.1131	26.1567	26.0128	26.1157	26.0996
ZMO1179	Uncharacterized RNA methyltransferase ZMO1179 (EC 2.1.1.-)	27.1481	27.179	27.1212	27.1496	26.6366	26.6655	26.7388	26.6809	26.976	27.0372	27.053	27.0224	27.1844	27.2371	27.3772	27.2685	26.3699	26.3098	25.9662	26.2153	26.2675	26.4012	26.4324	26.3671	26.2882	26.5477	26.3337	26.3665	26.3841	26.311	26.212	25.9624	26.306	26.1979
ZMO0840	Sporulation domain protein	28.3197	28.2455	28.3286	28.2984	28.2317	28.1247	28.3659	28.2441	28.3215	28.3841	28.3698	28.3587	28.5641	28.484	28.6546	28.5693	27.8072	27.8194	27.8336	27.8201	28.0097	27.9181	28.0019	27.9766	27.6879	27.8298	27.8062	27.8763	27.8	27.3308	27.232	27.1218	27.2073	27.223
ZMO0714	Ribonuclease D (RNase D) (EC 3.1.13.5)	27.6797	27.8024	27.8006	27.7621	28.0221	28.0407	27.9698	28.0112	27.7592	27.9039	27.937	27.8688	27.7458	27.6282	27.7791	27.7191	27.7221	27.7312	27.6794	27.7109	27.9321	27.7512	27.9284	27.8706	27.7249	27.8585	27.6106	27.718	27.728	27.4378	27.5258	27.5634	27.5077	27.5087
ZMO0863	dCTP deaminase (EC 3.5.4.13) (Deoxycytidine triphosphate deaminase)	28.5826	28.6407	28.3968	28.5437	28.4703	28.5429	28.5548	28.5231	28.7697	28.6728	28.7053	28.7165	28.5813	28.6486	28.5279	28.5867	27.7551	27.7734	27.8054	27.778	27.9006	27.8457	28.0678	27.938	27.9363	27.9726	27.7979	27.9677	27.9186	27.8614	27.8741	27.8333	27.862	27.8577
ZMO0017	Fmu (Sun) domain protein	28.3147	28.3567	28.2954	28.3225	27.979	28.0186	28.145	28.0492	28.0433	28.0303	27.9635	28.0128	27.8931	27.9688	28.1731	28.0166	27.4469	27.4567	27.6648	27.5228	27.7173	27.613	27.7224	27.6842	27.6444	27.6661	27.5677	27.5506	27.6072	28.0823	28.0824	28.0317	28.0394	28.0589
ZMO0468	Anthranilate synthase component 1 (EC 4.1.3.27)	29.4768	29.4915	29.5345	29.5011	29.3001	29.4114	29.474	29.397	29.2843	29.3211	29.3412	29.3157	29.2764	29.3657	29.423	29.3563	29.226	29.1927	29.1577	29.1921	29.4081	29.3047	29.3517	29.3548	29.2265	29.2612	29.2642	29.246	29.2495	29.331	29.3193	29.363	29.3283	29.3354
ZMO1409	Inositol monophosphatase	29.9234	29.8839	30.0194	29.9434	30.4274	30.3848	30.4513	30.4214	30.0727	30.1188	30.1753	30.1229	30.1353	30.1341	30.2716	30.1818	29.0762	29.1311	29.1969	29.1347	29.3409	29.2723	29.2818	29.2983	29.0514	29.1593	29.1426	29.1091	29.1156	29.5308	29.5672	29.5683	29.5551	29.5554
ZMO1548	Squalene-hopene cyclase (EC 5.4.99.17)	28.4807	28.5053	28.4291	28.4721	28.4281	28.5306	28.4765	28.479	28.6387	28.7289	28.7303	28.6999	28.8403	28.7745	28.9518	28.8574	27.6869	27.7712	27.5049	27.6544	27.9198	27.7127	27.8262	27.8196	27.8815	28.1045	28.0519	27.9476	27.9964	28.4084	28.4449	28.2463	28.307	28.3516
ZMO0454	Formate--tetrahydrofolate ligase (EC 6.3.4.3) (Formyltetrahydrofolate synthetase) (FHS) (FTHFS)	33.0305	33.0575	33.0388	33.0423	32.6842	32.7893	32.8702	32.7832	33.196	33.2233	33.3433	33.2557	33.1902	33.1969	33.3374	33.2431	32.3168	32.3759	32.258	32.3169	32.502	32.413	32.5364	32.4838	32.4185	32.3967	32.3339	32.3915	32.3852	31.9347	31.9647	32.02	31.9916	31.9777
ZMO1117	Glutamate synthase (Ferredoxin) (EC 1.4.7.1)	34.2661	34.2621	34.2336	34.254	33.929	33.9897	34.128	34.018	34.4526	34.5162	34.4826	34.484	34.538	34.4988	34.6416	34.5607	33.2086	33.292	32.725	33.0752	33.2356	33.2535	33.2532	33.2474	33.4361	33.3911	33.334	33.3619	33.3808	32.1116	32.0869	31.9779	32.1424	32.0797
ZMO1396	Uncharacterized protein	26.7577	26.4903	26.4781	26.5813	27.0186	27.1646	26.7995	27.002	27.4782	27.2321	26.8682	27.2142	26.2104	26.5089	26.4669	26.4013	28.9556	28.8611	28.972	28.9296	29.2413	28.9514	29.1144	29.1024	28.5159	28.5438	28.6879	28.6395	28.5968	28.726	28.6868	28.5177	28.7674	28.6745
ZMO0765	Threonine--tRNA ligase (EC 6.1.1.3) (Threonyl-tRNA synthetase) (ThrRS)	31.3169	31.3006	31.3064	31.308	31.6446	31.6886	31.7348	31.6898	31.4832	31.5115	31.5242	31.5064	31.54	31.4863	31.673	31.5686	30.6528	30.7131	30.5176	30.6278	30.8339	30.7769	30.793	30.8013	30.7263	30.7439	30.7005	30.7524	30.7308	31.109	31.1658	31.0253	31.1189	31.1048
ZMO1147	Outer membrane chaperone Skp (OmpH)	29.6393	28.7992	28.771	29.1291	28.8053	29.1903	28.1428	28.775	29.595	29.6106	28.5365	29.3268	29.2506	29.7695	29.5591	29.5419	30.8884	30.9773	31.0022	30.956	31.4153	30.7512	31.2414	31.136	30.6628	30.6888	30.8333	30.7497	30.7337	30.6375	30.6546	30.5185	30.7367	30.6368
ZMO0965	Efflux pump membrane protein	30.0664	29.9764	30.0711	30.0386	29.6377	29.6225	29.7766	29.6806	29.6389	29.6728	29.6165	29.6429	30.0842	29.9246	30.0233	30.0122	29.1741	29.222	28.6319	29.0093	29.0958	29.3448	29.1287	29.1898	29.0864	29.0995	29.0034	29.0362	29.0564	30.0239	29.9919	29.6575	30.0274	29.9252
ZMO0781	Transcriptional regulator, LysR family (EC 4.2.1.1)	28.7761	29.0531	28.8766	28.9065	28.9851	28.956	29.0655	29.0029	28.9513	28.9543	29.0055	28.9706	29.0194	28.9217	29.0779	29.0078	27.7843	27.99	28.0455	27.94	28.1774	28.0882	28.1041	28.1232	28.1513	28.4015	28.3498	28.2861	28.2972	28.3681	28.3447	28.2909	28.3363	28.335
ZMO1669	2-nonaprenyl-3-methyl-6-methoxy-1,4-benzoquinol hydroxylase (EC 1.14.13.-) (5-demethoxyubiquinone hydroxylase) (DMQ hydroxylase)	25.8492	25.9443	26.004	25.9339	26.2237	26.3941	25.7689	26.1522	26.2574	26.0608	25.9451	26.0936	26.2412	26.2676	26.3312	26.2805	26.5515	26.5256	26.6299	26.569	26.7318	26.7255	26.8056	26.7543	26.4362	26.5949	26.5579	26.6095	26.5496	27.0847	27.0665	26.984	26.9693	27.0261
ZMO1491	Uncharacterized protein	32.7825	32.8262	32.8344	32.8145	32.7794	32.7996	32.969	32.8518	32.5933	32.7698	32.7817	32.7175	32.2799	32.2904	32.4541	32.3437	32.3229	32.3484	31.9991	32.2235	32.3911	32.3493	32.4863	32.4089	32.6251	32.5138	32.5814	32.5643	32.5711	32.1816	32.0948	31.0765	32.0146	31.8419
ZMO1884	Uncharacterized protein	24.4424	24.6208	24.5116	24.5268	24.7253	24.6324	24.4107	24.5954	24.5099	24.1725	24.4634	24.3895	24.4564	24.4108	24.3663	24.4116	25.0556	24.9682	24.9757	24.9999	25.2099	25.1485	25.1982	25.1855	25.2668	25.1882	25.2015	25.2421	25.2246	25.1929	25.3609	25.3289	25.4577	25.3351
ZMO0861	DNA polymerase III subunit gamma/tau (EC 2.7.7.7)	27.0587	27.1409	27.1086	27.1031	27.1481	27.0106	27.0541	27.0721	26.9369	26.7511	26.952	26.8829	26.8403	26.5783	26.7075	26.7127	27.1385	27.1649	27.1514	27.1516	27.3665	27.2998	27.3458	27.3374	27.0667	27.1467	27.1355	27.1742	27.1308	27.2403	27.2089	27.2777	27.292	27.2547
ZMO0256	D-lactate dehydrogenase (EC 1.1.1.28)	28.8357	28.9078	28.8711	28.8718	27.9365	27.8387	28.0077	27.9293	28.0955	28.0158	27.9829	28.0322	28.6469	28.5156	28.797	28.6577	26.7533	26.858	26.6934	26.7682	26.9136	26.986	26.9706	26.9567	26.9457	27.1409	26.9909	27.0219	27.0248	26.8455	26.7148	26.407	26.5955	26.6407
ZMO0555	Uncharacterized protein	27.0084	27.2143	27.3127	27.184	27.5199	27.5201	27.4372	27.4929	27.2379	27.4421	27.5122	27.402	27.5802	27.3283	27.5988	27.5076	27.4849	27.5059	27.4081	27.4663	27.6577	27.6121	27.7008	27.6569	27.4358	27.5205	27.4867	27.5764	27.5048	27.6313	27.596	27.5266	27.5956	27.5874
ZMO1146	3-hydroxyacyl-[acyl-carrier-protein] dehydratase FabZ (EC 4.2.1.59) ((3R)-hydroxymyristoyl-[acyl-carrier-protein] dehydratase) ((3R)-hydroxymyristoyl-ACP dehydrase) (Beta-hydroxyacyl-ACP dehydratase)	29.2652	29.4352	29.5023	29.4043	29.161	29.1023	29.3626	29.213	29.3486	29.3234	29.3607	29.3443	29.6709	29.7127	29.6852	29.6897	28.9713	29.0598	29.1224	29.0512	29.3865	29.0925	29.256	29.245	29.0365	29.2153	29.1317	29.1169	29.1251	29.0155	28.884	28.8283	28.8567	28.8961
ZMO1688	Folate-binding protein YgfZ	25.502	25.7659	25.6449	25.6416	26.1644	26.04	25.8662	26.0286	25.8152	25.8843	25.623	25.7783	25.7783	25.8056	25.921	25.8363	26.0838	26.2131	26.3802	26.2257	26.506	26.3555	26.3995	26.4203	26.3591	26.3317	26.2841	26.2815	26.3141	26.3705	26.3243	26.3443	26.2935	26.3331
ZMO0837	Cell division protein FtsZ	31.9699	31.963	31.9238	31.9524	31.8536	31.8865	31.9435	31.895	31.7918	31.809	31.7857	31.7955	31.6072	31.6377	31.6889	31.645	31.4828	31.5214	31.4218	31.4753	31.6232	31.6821	31.7202	31.6752	31.5446	31.5004	31.5136	31.5071	31.5164	31.1076	30.9662	30.9378	31.0675	31.0197
ZMO1708	Pyridoxine 5'-phosphate synthase (PNP synthase) (EC 2.6.99.2)	28.5389	28.5105	28.365	28.4735	29.1752	29.2711	28.9326	29.1333	29.1333	28.954	29.0541	29.049	28.644	28.6546	28.6875	28.6622	29.034	29.093	29.1649	29.0973	29.2154	29.4203	29.2579	29.2979	29.05	29.0625	29.1863	29.0922	29.0977	29.437	29.4231	29.4286	29.3781	29.4167
ZMO1191	Deoxyuridine 5'-triphosphate nucleotidohydrolase (dUTPase) (EC 3.6.1.23) (dUTP pyrophosphatase)	27.8422	27.8069	27.6804	27.7781	27.6869	27.7309	27.6127	27.6776	27.5345	27.6531	27.7764	27.658	27.7341	27.7641	27.7467	27.7484	27.8833	27.9017	27.9066	27.8972	28.08	28.1089	28.1082	28.0991	27.7441	27.8802	27.932	27.9602	27.8791	27.9478	27.954	28.1113	27.8369	27.9625
ZMO0224	Methionine biosynthesis protein MetW	25.6266	25.9551	25.4265	25.686	25.7604	25.6879	25.7999	25.7501	25.4823	25.3405	25.4722	25.4331	24.9431	25.546	24.5214	25.0653	26.6355	26.6395	26.7542	26.6764	26.8984	26.8405	26.8982	26.879	26.5963	26.5604	26.5884	26.6783	26.6058	26.9336	27.0422	26.9623	26.9875	26.9814
ZMO0792	Dihydroorotase (EC 3.5.2.3)	29.2689	29.3819	29.2542	29.3028	29.6915	29.6095	29.7701	29.6919	29.3421	29.3971	29.441	29.394	29.0317	29.0034	29.1574	29.0657	29.1727	29.2035	29.1789	29.185	29.4789	29.308	29.3764	29.3878	29.1655	29.2499	29.0985	29.2234	29.1843	29.0949	29.1688	29.0382	29.1259	29.107
ZMO1391	Diacylglycerol kinase catalytic region	25.2861	25.2669	25.554	25.3751	25.3183	25.3065	25.3271	25.3173	25.4563	25.4783	25.4415	25.4588	25.8036	25.7486	25.8989	25.8184	25.4713	25.6151	25.1741	25.4201	25.7374	25.5722	25.5817	25.6304	25.3403	25.6798	25.4707	25.515	25.5015	26.1313	26.0356	25.9059	26.1058	26.0447
ZMO0712	Polyphosphate kinase (EC 2.7.4.1) (ATP-polyphosphate phosphotransferase) (Polyphosphoric acid kinase)	29.4486	29.5536	29.4513	29.4854	29.4597	29.3692	29.4246	29.4183	29.5157	29.5526	29.4534	29.5078	29.7981	29.8441	29.8883	29.844	28.7667	28.8074	28.7539	28.776	29.0221	28.9813	28.9598	28.9877	28.8189	28.9971	28.9522	28.8818	28.9125	29.4861	29.5752	29.4842	29.5538	29.5248
ZMO0905	Periplasmic glucan biosynthesis protein MdoG	30.6561	30.6869	30.6765	30.6732	30.1967	30.1944	30.3493	30.2486	30.2723	30.3181	30.4077	30.3338	31.154	31.0482	31.18	31.1285	29.8541	29.9176	29.8767	29.8828	30.0803	30.0975	30.109	30.0956	29.8895	30.0292	29.952	30.0512	29.9805	29.9753	29.9393	29.854	29.9265	29.9238
ZMO0682	CRISPR-associated protein, Csy1 family	27.2919	27.3018	27.3293	27.3078	27.1986	27.1691	27.2186	27.1956	27.1268	27.2622	27.2407	27.2111	27.2848	27.127	27.3513	27.2574	26.9241	26.9264	27.0144	26.9549	27.1592	27.2066	27.1433	27.1697	26.8677	26.9284	26.9862	26.9455	26.932	27.016	26.9899	27.064	27.067	27.0342
ZMO0270	Uncharacterized protein	28.7818	28.8149	28.744	28.7805	28.4425	28.4605	28.4933	28.4656	29.0479	29.1138	29.121	29.0946	28.6977	28.6209	28.8216	28.7157	27.9726	28.0041	28.0258	28.0008	28.258	28.2116	28.1775	28.2157	28.0129	28.1233	27.9904	28.0105	28.0343	27.3425	27.2014	27.0589	27.3083	27.2278
ZMO0225	Homoserine O-acetyltransferase (HAT) (EC 2.3.1.31) (Homoserine transacetylase) (HTA)	26.3523	26.2898	26.4214	26.3555	26.2112	26.1392	26.2502	26.2009	25.9385	26.0859	26.0663	26.0317	26.0521	25.9199	26.1372	26.0392	25.7274	25.8994	25.6648	25.7639	25.9509	25.9874	25.9979	25.9787	25.9853	25.9497	25.8668	25.8893	25.9228	25.8651	25.9242	25.6985	25.8809	25.8422
ZMO1550	ATP phosphoribosyltransferase (ATP-PRT) (ATP-PRTase) (EC 2.4.2.17)	27.8739	27.9943	28.045	27.9728	28.3812	28.3941	28.1569	28.3148	28.6514	28.6058	28.5283	28.5961	28.4002	28.4141	28.3946	28.403	28.6197	28.5379	28.6077	28.5884	28.8337	28.7443	28.8329	28.8036	28.5485	28.4946	28.4854	28.5686	28.5243	28.8959	28.9018	28.8811	28.8864	28.8913
ZMO0467	Peptidylprolyl isomerase (EC 5.2.1.8)	31.5117	31.4685	31.4795	31.4867	31.2448	31.1989	31.334	31.2603	31.1144	31.1713	31.1989	31.162	31.1743	31.1132	31.1303	31.1395	30.7668	30.757	30.321	30.6149	30.811	30.8525	30.8292	30.8309	30.7507	30.8217	30.7005	30.7802	30.7633	30.7993	30.7738	30.4777	30.7849	30.7089
ZMO1008	FAD linked oxidase domain protein	28.1931	28.2309	28.1257	28.1839	27.7916	27.8777	27.8852	27.8521	27.562	27.5985	27.7292	27.6317	27.657	27.7786	27.8243	27.755	27.1136	27.2286	27.2744	27.2055	27.3694	27.4374	27.4606	27.4225	27.3371	27.3187	27.295	27.2736	27.3061	27.2973	27.2885	27.166	27.1399	27.2229
ZMO1166	Protein RecA (Recombinase A)	29.665	29.8273	29.84	29.7796	30.5783	30.5011	30.2664	30.4546	30.7425	30.7705	30.8046	30.7728	29.426	29.3355	29.5109	29.4259	29.536	29.6272	29.6082	29.5905	29.7723	29.832	29.8191	29.8078	29.632	29.6786	29.6624	29.6107	29.6459	29.8642	29.9033	29.9002	29.8743	29.8855
ZMO1195	Glycerol-3-phosphate acyltransferase (Acyl-PO4 G3P acyltransferase) (Acyl-phosphate--glycerol-3-phosphate acyltransferase) (G3P acyltransferase) (GPAT) (EC 2.3.1.n3) (Lysophosphatidic acid synthase) (LPA synthase)	24.1389	24.431	24.2104	24.2656	24.0494	23.645	23.8942	23.8724	24.3062	24.1993	24.4028	24.3051	24.4709	24.4361	24.7714	24.5675	23.2994	23.3411	22.0202	22.8869	23.0659	23.2998	22.9474	23.1044	23.6033	23.7253	23.5186	23.5107	23.5895	22.9044	22.6487	23.4548	22.8765	22.9711
ZMO0964	RND efflux system, outer membrane lipoprotein, NodT family	28.1325	27.8998	27.9069	27.9838	27.8468	28.1192	27.3695	27.8108	28.0415	28.0492	27.3865	27.8573	28.1248	28.4286	28.2657	28.2784	28.6634	28.7397	28.5426	28.6486	28.8629	28.9562	28.7944	28.8712	28.5136	28.6349	28.537	28.6412	28.5817	29.6836	29.6755	29.4485	29.5996	29.6018
ZMO1661	Gamma-glutamyl phosphate reductase (GPR) (EC 1.2.1.41) (Glutamate-5-semialdehyde dehydrogenase) (Glutamyl-gamma-semialdehyde dehydrogenase) (GSA dehydrogenase)	29.2559	29.4139	29.328	29.334	29.5056	29.5844	29.6662	29.5869	29.3709	29.4173	29.4494	29.4129	29.5836	29.6883	29.7283	29.668	28.9256	29.0757	29.0124	29.0046	29.2513	29.2108	29.2285	29.2302	28.8445	28.9355	28.833	28.8998	28.8782	29.6151	29.6906	29.7506	29.6786	29.6837
ZMO0281	Transcriptional regulator, TetR family	22.89	22.7228	22.559	22.7303	23.0468	23.1015	22.7584	22.9766	23.3149	23.0649	23.6579	23.3665	23.1705	23.0149	23.0987	23.0961	24.7529	24.7159	24.7638	24.7442	25.0121	25.0009	24.9128	24.9753	24.7726	24.7342	24.7076	24.7511	24.7414	25.1182	25.1548	25.0896	25.0843	25.1117
ZMO0882	Methyl-accepting chemotaxis sensory transducer	23.304	23.4881	23.2329	23.3457	23.8225	24.0499	23.5322	23.8169	23.536	23.6235	23.3329	23.5026	23.5018	23.6339	23.6003	23.5797	25.6714	25.7814	25.7693	25.7407	26.199	25.7341	25.983	25.9721	25.475	25.5236	25.5085	25.5231	25.5075	25.6547	25.744	25.7838	25.7831	25.7414
ZMO0537	Protein translocase subunit SecY	27.0633	27.1408	27.0378	27.0813	26.8179	26.7892	27.0103	26.8758	26.8125	27.0051	26.975	26.9333	27.1612	26.9454	27.5287	27.2321	25.6875	25.945	24.8937	25.5087	25.8499	25.8346	25.5433	25.7426	26.4377	26.5727	26.4484	26.365	26.4559	25.4655	25.2594	24.4487	25.3727	25.1366
ZMO0021	Uncharacterized protein	27.8353	27.8213	27.7786	27.8119	27.2081	27.2748	27.3176	27.2675	27.0014	27.1039	27.0052	27.0376	27.321	27.2938	27.3806	27.3322	27.0673	27.1793	26.9854	27.0774	27.3851	27.2748	27.2739	27.3113	26.6771	26.7434	26.765	26.7338	26.7298	27.3429	27.4022	27.2787	27.3075	27.3328
ZMO1551	Histidinol dehydrogenase (HDH) (EC 1.1.1.23)	32.0641	32.0121	31.9356	32.0049	32.1482	32.234	32.3151	32.2341	32.3059	32.3131	32.2908	32.3033	31.9722	32.011	32.0718	32.0189	31.4153	31.3807	31.4279	31.4079	31.6133	31.6582	31.6722	31.6479	31.4173	31.3735	31.444	31.4015	31.4091	31.884	31.8641	31.9784	31.9407	31.9168
ZMO0599	Acetyl-coenzyme A carboxylase carboxyl transferase subunit alpha (ACCase subunit alpha) (Acetyl-CoA carboxylase carboxyltransferase subunit alpha) (EC 6.4.1.2)	29.4854	29.6676	29.6157	29.5916	29.5972	29.505	29.4878	29.5308	29.5245	29.4983	29.6753	29.5682	29.5252	29.4834	29.5893	29.5333	28.2138	28.2792	28.2987	28.2639	28.5345	28.4837	28.5001	28.5061	28.465	28.5633	28.4239	28.5081	28.4901	28.1991	28.1852	28.1566	28.1205	28.1653
ZMO1328	tRNA/rRNA methyltransferase (SpoU)	26.8092	26.863	26.9639	26.8801	27.1592	27.0158	26.6931	26.969	27.3694	27.3568	27.1186	27.2862	27.4555	27.4365	27.4075	27.4333	27.4438	27.4734	27.374	27.4304	27.8468	27.5842	27.5896	27.6735	27.6096	27.7352	27.6173	27.6991	27.6653	27.3611	27.3911	27.4693	27.2881	27.3774
ZMO1727	Aminotransferase (EC 2.6.1.-)	30.5889	30.7421	30.7088	30.6814	30.754	30.7569	30.5706	30.6964	30.6709	30.6883	30.7863	30.7161	30.5552	30.5919	30.6784	30.6094	30.5468	30.578	30.5839	30.5696	30.8108	30.7776	30.8504	30.813	30.6198	30.6319	30.6714	30.7391	30.6656	31.1542	31.1048	31.1142	31.1491	31.1306
ZMO1844	Oxidoreductase domain protein	29.0337	28.9628	28.985	28.9941	29.0067	29.0194	29.0554	29.0273	28.5667	28.7657	28.72	28.6867	29.0794	28.9634	29.0136	29.0196	28.3045	28.3468	28.3577	28.3363	28.5963	28.5445	28.6132	28.5847	28.1192	28.1988	28.123	28.2287	28.1674	29.5623	29.5849	29.5254	29.4389	29.5279
ZMO0114	Glutamine amidotransferase of anthranilate synthase	27.1889	27.2094	27.3001	27.2336	26.8867	26.8066	26.7641	26.82	26.9755	26.9906	26.9018	26.9565	26.8218	26.8972	26.8509	26.857	26.5789	26.7479	26.5772	26.6346	26.8775	26.9317	26.8446	26.8846	26.6244	26.5577	26.684	26.6733	26.6349	26.7093	26.9594	26.7394	26.751	26.7898
ZMO0139	Aminoglycoside phosphotransferase	26.296	26.3801	26.3342	26.3372	26.5589	26.7138	26.1405	26.4908	26.515	26.4852	26.363	26.4559	26.0958	26.2739	26.2217	26.1991	26.8477	26.8683	26.8359	26.8506	27.0989	27.0161	27.1897	27.1016	26.6938	26.6476	26.638	26.8219	26.7003	27.434	27.4222	27.2039	27.3036	27.3409
ZMO1626	Membrane protein insertase YidC (Foldase YidC) (Membrane integrase YidC) (Membrane protein YidC)	29.2189	29.3164	29.1917	29.2433	28.7197	28.7876	29.0173	28.8472	28.8936	28.9145	28.9243	28.9109	28.9841	29.0155	29.2625	29.0928	27.8119	27.8946	26.7178	27.4748	27.7193	27.7391	27.7191	27.7258	28.0955	28.0327	27.8416	28.05	28.0049	27.4991	27.3622	26.4028	27.4952	27.1898
ZMO0764	Alpha/beta hydrolase fold protein	27.8655	28.0002	27.917	27.9286	28.2885	28.2688	28.2283	28.2621	28.2008	28.2048	28.2973	28.235	28.1824	28.2568	28.1062	28.1831	27.3895	27.3971	27.4636	27.4167	27.697	27.667	27.6456	27.6699	27.5709	27.5334	27.6097	27.5758	27.5725	27.9944	28.1546	28.0721	27.9423	28.0409
ZMO1654	Ubiquinone biosynthesis O-methyltransferase (EC 2.1.1.64)	25.6976	25.4062	25.654	25.5915	25.9221	26.0652	25.4947	25.847	25.9978	25.8251	25.4112	25.7651	25.8422	26.215	25.8504	25.9799	25.6013	25.557	25.9664	25.7082	26.0634	25.844	25.9786	25.962	25.6999	25.6704	25.6242	25.7273	25.6804	26.0324	26.0231	26.1681	25.858	26.0204
ZMO0081	Chemotaxis response regulator protein-glutamate methylesterase (EC 3.1.1.61)	27.4672	27.5614	27.4735	27.5014	27.6197	27.631	27.7349	27.6628	27.3593	27.6566	27.7037	27.5811	27.8468	27.7493	27.8861	27.8285	26.9335	26.9165	26.9533	26.9344	27.251	27.1517	27.164	27.1889	27.1143	27.1766	27.086	27.1527	27.1324	26.7441	26.7561	26.7749	26.8005	26.7689
ZMO1089	Serine-type D-Ala-D-Ala carboxypeptidase (EC 3.4.16.4)	29.4387	29.347	29.3204	29.3696	29.467	29.4978	29.5846	29.5173	29.3179	29.3834	29.3981	29.3669	29.0713	28.982	29.0096	29.0215	29.0387	29.0392	29.1462	29.0747	29.3346	29.3217	29.3339	29.3301	28.8854	28.9008	28.8156	28.8939	28.874	29.0098	28.9676	28.9896	29.0615	29.0071
ZMO0893	Beta-lactamase	25.6753	25.5694	25.575	25.6074	25.4272	25.6276	25.7379	25.6032	25.3551	25.294	25.2517	25.3009	25.3857	25.3973	25.7231	25.5107	24.6599	24.807	24.8445	24.7705	24.9406	25.1045	25.0328	25.026	24.6202	24.6849	24.8469	24.6811	24.7083	24.86	24.9964	24.9799	24.9468	24.9458
ZMO1877	Glutamine cyclotransferase	26.008	25.9547	26.0095	25.991	26.2675	26.3802	26.427	26.3598	26.126	26.1919	26.209	26.1761	26.1905	26.3148	26.3228	26.2773	24.4818	24.72	24.6397	24.6138	24.7688	24.8656	24.9758	24.8701	24.7871	24.3961	24.5034	24.4641	24.5377	24.6111	24.3487	24.5406	24.4015	24.4754
ZMO1592	Alanine racemase (EC 5.1.1.1)	27.4319	27.4696	27.4586	27.4535	27.5097	27.5221	27.7097	27.5834	27.251	27.2524	27.2099	27.2379	27.0702	27.1429	27.1672	27.1273	27.1058	27.0647	27.0015	27.0573	27.3043	27.3157	27.3235	27.3145	27.1403	27.1468	27.1017	27.2425	27.1578	27.3101	27.3263	27.2844	27.3243	27.3113
ZMO0890	Lysine--tRNA ligase (EC 6.1.1.6) (Lysyl-tRNA synthetase) (LysRS)	30.1694	30.2855	30.1903	30.2159	30.2624	30.2776	30.2925	30.2776	30.502	30.515	30.5596	30.5257	30.6419	30.5749	30.6012	30.6062	29.8217	29.861	29.9817	29.8881	30.1705	30.1143	30.1568	30.1472	29.8541	30.0111	29.8767	29.9422	29.921	30.2271	30.2979	30.3427	30.2778	30.2864
ZMO0465	Triosephosphate isomerase (TIM) (TPI) (EC 5.3.1.1) (Triose-phosphate isomerase)	27.5032	27.4213	27.4171	27.4477	27.359	27.3807	27.5035	27.4158	27.1744	27.1103	27.2937	27.1948	27.113	27.1992	27.2077	27.1739	27.6346	27.6582	27.7225	27.6718	27.9631	27.9365	27.8986	27.9327	27.6777	27.7283	27.7434	27.7218	27.7178	27.9932	28.009	28.0281	27.9891	28.0049
ZMO0013	dITP/XTP pyrophosphatase (EC 3.6.1.66) (Non-canonical purine NTP pyrophosphatase) (Non-standard purine NTP pyrophosphatase) (Nucleoside-triphosphate diphosphatase) (Nucleoside-triphosphate pyrophosphatase) (NTPase)	25.2016	25.2077	25.1344	25.1816	25.36	25.3857	25.1325	25.2972	25.6076	25.4514	25.5175	25.5269	25.3363	25.2986	25.5075	25.3837	25.7658	25.8362	25.8616	25.8212	25.9765	26.1764	26.1026	26.0852	26.0479	25.7951	25.9994	25.9196	25.9405	26.2424	26.238	26.1498	26.1004	26.1826
ZMO1644	DEAD/DEAH box helicase domain protein	28.1607	28.0602	28.2469	28.1579	28.3116	28.2541	28.2014	28.2564	28.001	28.2424	28.4486	28.2422	28.4767	28.3221	28.651	28.4895	24.916	24.9109	24.8319	24.8862	25.1263	24.9604	25.3653	25.1507	25.1137	25.0333	24.9586	24.9205	25.0065	24.8121	24.8398	24.681	24.992	24.8312
ZMO0073	CBS domain containing protein	28.7493	28.7792	28.6784	28.7362	28.7351	28.8005	28.7855	28.774	28.5457	28.6445	28.6525	28.615	28.5876	28.5193	28.6987	28.6038	28.2836	28.2645	28.275	28.2744	28.6308	28.4719	28.5206	28.5411	28.3458	28.4362	28.3878	28.475	28.4112	28.4174	28.5349	28.6057	28.5568	28.5287
ZMO1132	Lipoyl synthase (EC 2.8.1.8) (Lip-syn) (LS) (Lipoate synthase) (Lipoic acid synthase) (Sulfur insertion protein LipA)	28.2206	28.204	28.1427	28.1895	28.2392	28.2294	28.2985	28.256	28.3364	28.3345	28.3384	28.3364	28.6757	28.5672	28.654	28.6331	27.0613	27.1277	27.077	27.0887	27.2961	27.4507	27.3342	27.3604	27.1838	27.2328	27.2495	27.1635	27.2074	27.3092	27.3479	27.33	27.3743	27.3404
ZMO0189	L-serine dehydratase 1 (EC 4.3.1.17)	29.2244	29.3355	29.2677	29.2766	29.2832	29.2132	29.2575	29.2516	29.3387	29.4248	29.4449	29.4035	29.1698	29.1207	29.2543	29.1826	28.547	28.6922	28.5355	28.5916	28.9124	28.824	28.8738	28.8701	28.7225	28.8702	28.781	28.8073	28.7953	28.2173	28.2718	28.2103	28.2008	28.2251
ZMO0449	Uncharacterized protein	29.6618	29.6851	29.6479	29.665	29.6842	29.6121	29.69	29.6625	29.5079	29.559	29.5014	29.523	29.5578	29.5611	29.5552	29.558	28.9636	28.8421	28.6266	28.8107	29.0459	29.2445	28.9805	29.0903	28.91	28.8025	28.8701	28.8642	28.8617	29.1905	29.0254	28.8352	29.0994	29.0376
ZMO0683	CRISPR-associated protein, Csy2 family	25.9437	26.1161	25.8692	25.9801	25.8511	25.7555	26.1259	25.9195	25.8057	25.9523	25.9158	25.8926	25.8894	26.0032	26.0766	25.9918	25.9056	26.0481	26.0128	25.9888	26.2777	26.1973	26.3327	26.2692	25.9613	26.1686	26.1218	26.2134	26.1163	26.0845	26.0153	26.1	26.1123	26.078
ZMO0763	Tetratricopeptide domain protein	27.1185	27.2556	27.2649	27.2145	27.4897	27.3889	26.6427	27.22	27.3456	27.1972	27.2811	27.2759	27.2646	27.2065	27.1806	27.2177	26.7595	26.7798	26.8073	26.7822	27.0466	27.1452	27.0036	27.0651	26.7756	26.8494	26.7153	26.8018	26.7855	27.3016	27.3534	27.2332	27.3318	27.305
ZMO1052	Phosphoribosylaminoimidazole-succinocarboxamide synthase (EC 6.3.2.6) (SAICAR synthetase)	30.3898	30.6682	30.662	30.5791	30.9202	30.8461	30.656	30.8117	31.1011	31.0074	31.0705	31.0602	30.9709	30.9997	31.1761	31.0518	30.4539	30.4839	30.5958	30.5112	30.8207	30.7581	30.8059	30.7949	30.5377	30.5973	30.5457	30.5837	30.5661	30.652	30.606	30.4821	30.4782	30.5546
ZMO0949	ATP-dependent Clp protease ATP-binding subunit ClpX	31.127	31.0999	31.1548	31.1274	31.212	31.1769	31.2715	31.2207	31.0441	31.0806	31.1022	31.0758	30.8764	30.813	30.9485	30.8804	30.7704	30.7555	30.7049	30.7436	31.1091	30.9927	30.9868	31.0295	30.7425	30.7929	30.7844	30.7804	30.7751	31.5152	31.5237	31.5143	31.5449	31.5245
ZMO0452	Pyrrolo-quinoline quinone	29.3279	29.4234	29.3704	29.3744	29.3001	29.2943	29.44	29.3464	29.193	29.1907	29.1913	29.1916	29.0108	29.0128	29.2333	29.0895	28.4642	28.5598	28.1457	28.3899	28.6872	28.7393	28.6023	28.6763	28.6103	28.7308	28.6437	28.6087	28.6484	28.6138	28.5388	28.2779	28.6404	28.5177
ZMO1481	Succinate--CoA ligase [ADP-forming] subunit beta (EC 6.2.1.5) (Succinyl-CoA synthetase subunit beta) (SCS-beta)	30.3042	30.5193	30.5344	30.4564	30.553	30.4862	30.4611	30.5006	30.5735	30.578	30.6772	30.6104	30.6104	30.6022	30.5595	30.5909	30.0865	30.1573	30.075	30.1062	30.4245	30.3522	30.4026	30.3931	30.1738	30.2458	30.2235	30.1975	30.2102	30.1587	30.1871	30.0812	30.095	30.1305
ZMO1758	Outer membrane protein assembly factor BamD	28.959	28.9408	28.9797	28.9599	28.654	28.5831	28.7315	28.6575	28.5263	28.5688	28.5795	28.5584	28.443	28.2747	28.4579	28.3942	28.0482	28.1392	27.7216	27.9697	28.258	28.2822	28.2364	28.2589	28.284	28.3663	28.3138	28.2943	28.3146	28.0411	27.9252	27.5751	27.9716	27.8783
ZMO1385	Toxic anion resistance family protein	26.5968	26.1661	25.989	26.2737	26.7557	27.4124	25.388	26.7383	27.054	26.6313	25.8586	26.5952	26.2636	26.7705	26.2177	26.4398	28.9072	28.8629	29.0181	28.9294	29.423	28.8963	29.3409	29.22	28.5472	28.6325	28.6232	28.6866	28.6224	30.0218	30.1464	30.215	30.0691	30.1131
ZMO1646	Transcription-repair-coupling factor (TRCF) (EC 3.6.4.-)	28.6378	28.6849	28.6892	28.6708	28.5969	28.6207	28.7118	28.644	28.5944	28.5009	28.4837	28.5272	28.47	28.3934	28.4635	28.4427	28.1724	28.2175	27.8474	28.0791	28.4474	28.3026	28.3601	28.37	28.1304	28.2447	28.1792	28.2287	28.1957	28.3557	28.3998	28.2068	28.352	28.3286
ZMO0186	Cysteine--tRNA ligase (EC 6.1.1.16) (Cysteinyl-tRNA synthetase) (CysRS)	29.6693	29.7418	29.7384	29.7169	29.5964	29.6316	29.7697	29.6678	29.5284	29.5502	29.5855	29.5549	29.7344	29.8066	29.9712	29.8408	29.0519	29.1408	29.1139	29.1022	29.3999	29.3863	29.3974	29.3945	29.1003	29.2339	29.1324	29.2107	29.1694	30.0222	30.0674	30.0831	30.0309	30.0509
ZMO0297	Uncharacterized protein	27.4377	27.4903	27.458	27.4621	27.2811	27.2512	27.3288	27.2874	27.315	27.3089	27.3428	27.3223	27.8165	27.7093	27.815	27.7812	26.8216	26.9875	25.9436	26.5843	26.8804	26.9617	26.7902	26.8774	27.0376	27.3021	27.1491	27.1926	27.1703	26.626	26.7866	26.107	26.9226	26.6105
ZMO1651	PTSINtr with GAF domain, PtsP	27.7137	27.8312	27.796	27.7812	27.7072	27.7098	27.642	27.6867	27.8536	27.7284	27.6402	27.7434	27.9513	27.8616	28.0421	27.9536	27.4781	27.6622	27.4911	27.5438	27.8943	27.7755	27.8423	27.8374	27.6599	27.7418	27.6977	27.7781	27.7194	27.5915	27.6543	27.5314	27.6521	27.6073
ZMO1002	Phosphoglucosamine mutase (EC 5.4.2.10)	28.5658	28.4225	28.4658	28.486	28.681	28.6282	28.7387	28.6834	28.8046	28.7921	28.7751	28.7907	28.8178	28.9133	29.0261	28.9216	28.0635	28.0908	27.9304	28.0282	28.3955	28.2994	28.3007	28.3319	28.2494	28.237	28.1849	28.2442	28.2289	27.8545	27.6928	27.5382	27.8121	27.7244
ZMO1345	Aminopeptidase N	30.5574	30.5935	30.5703	30.5738	30.6017	30.6058	30.6659	30.6248	30.6205	30.612	30.6123	30.6149	31.1188	31.0443	31.2162	31.1282	29.8569	29.8851	29.7312	29.8244	30.154	30.112	30.1321	30.1327	29.9801	29.9636	29.9239	29.9636	29.9578	30.2866	30.3175	30.3318	30.3511	30.3218
ZMO1602	Uncharacterized protein	25.7488	25.7992	25.7684	25.7723	25.8718	25.7223	26.0384	25.8833	25.0421	25.1139	25.2229	25.1282	25.7446	25.5006	25.8116	25.6917	25.8525	25.9532	26.1105	25.9721	26.1297	26.3445	26.3691	26.2811	25.5127	25.5133	25.4119	25.5806	25.5046	26.4215	26.3217	26.1243	26.1171	26.2462
ZMO1124	Two component, sigma54 specific, transcriptional regulator, Fis family	29.6387	29.6499	29.7109	29.6669	29.7525	29.731	29.7949	29.7597	29.5598	29.6171	29.5831	29.5869	30.0237	29.9197	30.1192	30.0231	28.8068	28.8765	28.8863	28.8565	29.1992	29.1148	29.1867	29.1669	28.8571	28.9344	28.8741	28.892	28.8894	29.402	29.4416	29.402	29.2844	29.3825
ZMO1034	Calcium-binding EF-hand-containing protein	29.8082	29.5727	29.6759	29.6888	30.4279	30.2401	29.6844	30.1505	29.0741	29.2783	28.9111	29.0957	29.7041	28.8529	29.0182	29.2408	31.5327	31.3377	31.4963	31.4555	31.6964	31.8774	31.7288	31.7675	30.3066	30.2429	30.4688	30.2387	30.3142	31.2211	31.0105	31.435	31.3445	31.2528
ZMO1323	Histidine kinase	29.2119	29.0975	29.1791	29.1636	28.87	28.8666	28.9999	28.9135	28.7828	28.8062	28.8465	28.8121	29.0653	28.8282	29.0763	28.9944	28.2365	28.3809	27.4488	28.0221	28.3397	28.4396	28.2246	28.3346	28.5261	28.6168	28.5182	28.5627	28.556	28.3538	28.2787	27.5627	28.3024	28.1244
ZMO1810	Electron transport complex subunit G	27.0632	27.128	27.0313	27.0747	27.0077	27.1174	27.085	27.0708	27.0221	26.9779	27.2022	27.0707	27.0625	27.0301	27.1672	27.0878	25.8425	26.0429	25.7901	25.8918	26.1437	26.2995	26.1723	26.2052	26.1091	26.2259	26.0905	26.0555	26.1203	26.3335	26.2383	26.0945	26.294	26.2401
ZMO1321	Inosine-5'-monophosphate dehydrogenase (IMP dehydrogenase) (IMPD) (IMPDH) (EC 1.1.1.205)	33.1865	33.1961	33.2006	33.1944	33.0528	33.054	33.1342	33.0808	33.2952	33.2671	33.2688	33.2771	33.3105	33.2735	33.4187	33.3356	32.6768	32.6983	32.6304	32.6685	33.0229	32.9331	32.9896	32.9819	32.7653	32.7583	32.8113	32.7949	32.7824	32.6407	32.5616	32.5537	32.6554	32.6028
ZMO0474	3,4-dihydroxy-2-butanone 4-phosphate synthase (DHBP synthase) (EC 4.1.99.12)	30.6013	30.6692	30.7445	30.6729	30.8038	30.7445	30.8261	30.7919	30.8396	30.8445	30.8915	30.8587	30.7182	30.6617	30.7036	30.6947	29.8868	29.9841	29.9194	29.9301	30.2516	30.2402	30.2429	30.2449	29.9221	30.0362	30.0744	30.002	30.0087	30.4572	30.54	30.5189	30.5374	30.5134
ZMO1738	Two component transcriptional regulator, LytTR family	27.7583	27.8043	27.8351	27.7996	27.7098	27.7674	27.7713	27.7498	27.3433	27.3693	27.2454	27.3203	27.4962	27.4331	27.6309	27.5224	28.0407	28.1015	28.1251	28.0891	28.3975	28.4211	28.3975	28.4054	27.763	27.7364	27.7593	27.796	27.7637	29.252	29.2943	29.3019	29.2127	29.2652
ZMO0121	AAA ATPase central domain protein	24.6972	24.5587	24.3237	24.5347	24.543	24.4003	23.4556	24.2068	24.4173	24.5572	24.5882	24.5228	24.9912	24.8718	25.1114	24.9948	24.8577	24.9679	25.0502	24.9586	25.3723	25.1497	25.3084	25.2768	25.1547	25.2716	25.1685	25.2304	25.2063	25.1151	25.4215	25.1558	25.1372	25.2074
ZMO1094	Beta-lactamase domain protein	25.1414	25.0746	25.0398	25.0859	24.8344	24.7047	24.9381	24.8289	24.8902	24.7634	25.2499	24.9829	25.2826	25.1908	25.5131	25.3353	25.0829	25.3858	25.2251	25.2313	25.6195	25.5354	25.527	25.5606	25.1446	25.1792	25.1758	25.2706	25.1925	25.3935	25.4283	25.4776	25.4861	25.4464
ZMO0376	Lon protease (EC 3.4.21.53) (ATP-dependent protease La)	30.7559	30.7814	30.7833	30.7736	30.6347	30.6669	30.7494	30.6845	30.6431	30.7266	30.7603	30.7108	30.8085	30.7021	30.8706	30.7954	30.1712	30.2954	30.1813	30.2159	30.6152	30.4856	30.5369	30.5459	30.2802	30.4252	30.3622	30.3688	30.3591	30.7323	30.7393	30.659	30.7247	30.7138
ZMO0666	Uncharacterized protein	22.9141	22.7266	22.9089	22.8525	22.8918	22.9438	22.7516	22.8647	22.829	23.0937	22.3502	22.7895	22.6543	23.0829	22.6653	22.815	25.4135	25.544	25.6124	25.5233	26.2501	25.4404	25.8791	25.8565	24.7224	25.032	25.1061	22.3284	24.2972	25.1848	24.8376	24.81	25.3931	25.0564
ZMO1182	4-diphosphocytidyl-2-C-methyl-D-erythritol kinase (CMK) (EC 2.7.1.148) (4-(cytidine-5'-diphospho)-2-C-methyl-D-erythritol kinase)	27.2776	27.4711	27.3827	27.3793	27.597	27.4927	27.6811	27.5923	27.3422	27.4674	27.4748	27.4294	27.2229	27.2766	27.3552	27.2859	27.8263	27.911	28.0002	27.9125	28.3215	28.1185	28.2995	28.2465	27.8733	27.8785	27.7972	27.9304	27.8698	28.4841	28.5484	28.5426	28.5236	28.5247
ZMO0510	Dihydrolipoyllysine-residue acetyltransferase component of pyruvate dehydrogenase complex (EC 2.3.1.12) (Dihydrolipoamide acetyltransferase component of pyruvate dehydrogenase complex) (E2)	29.5567	29.6502	29.6646	29.6246	29.7569	29.7148	29.8303	29.7681	29.5992	29.8203	29.7902	29.7399	30.1409	30.0428	30.1383	30.1081	28.9918	28.9842	29.069	29.015	29.3682	29.3545	29.3245	29.349	29.0487	29.0308	29.0124	28.9873	29.0198	29.5204	29.5619	29.6686	29.6042	29.5888
ZMO1584	DNA replication and repair protein RecF	21.9894	21.8332	22.1436	21.9943	21.7076	21.5559	22.1794	21.8394	20.8554	21.5905	21.5183	21.3571	22.038	21.1047	20.8996	21.437	23.4945	23.8394	23.6481	23.6607	23.9849	24.014	23.9962	23.9984	23.3966	23.911	23.8751	23.9717	23.7886	23.8811	23.7248	23.7505	23.809	23.7914
ZMO0078	CheW protein	27.7191	27.8264	27.867	27.8055	28.1196	28.2125	27.7103	28.0301	28.231	28.1685	27.8374	28.089	27.5979	28.0637	27.8767	27.8587	27.8816	27.9744	27.9753	27.9438	28.2954	28.2998	28.255	28.2834	28.1266	28.1706	28.2061	28.1398	28.1608	28.59	28.6572	28.7068	28.6545	28.6521
ZMO0120	Dihydroorotate dehydrogenase	30.1263	30.2278	30.1894	30.1818	30.6916	30.6664	30.5511	30.6377	30.5056	30.5152	30.4008	30.4748	30.536	30.5407	30.5227	30.5332	29.9614	29.9654	30.0623	29.9964	30.3254	30.3567	30.3396	30.3405	30.1282	30.1594	30.1287	30.1079	30.131	30.1676	30.1081	30.214	30.2736	30.1908
ZMO1188	Ubiquinone/menaquinone biosynthesis C-methyltransferase UbiE (EC 2.1.1.163) (EC 2.1.1.201) (2-methoxy-6-polyprenyl-1,4-benzoquinol methylase) (Demethylmenaquinone methyltransferase)	28.5934	28.8412	28.765	28.7369	28.7583	28.8589	28.8446	28.8213	28.7233	28.7565	28.744	28.7413	28.6102	28.6372	28.9007	28.7221	29.3347	29.3218	29.4504	29.369	29.7767	29.6481	29.7166	29.7138	29.3283	29.418	29.3492	29.4111	29.3766	29.1466	29.1257	28.9991	29.0393	29.0777
ZMO0205	NAD-dependent epimerase/dehydratase	26.0701	26.2779	26.1843	26.1799	26.5156	26.4654	26.4745	26.4853	26.5636	26.4438	26.5046	26.5048	26.6197	26.5285	26.7574	26.6383	25.7241	25.9695	26.0588	25.9175	26.2014	26.2508	26.3397	26.264	25.7822	25.8131	25.7371	25.9421	25.8186	26.3356	26.4672	26.445	26.5154	26.4408
ZMO1329	NAD kinase (EC 2.7.1.23) (ATP-dependent NAD kinase)	25.9672	26.0473	25.9241	25.9804	25.9287	25.9468	26.1189	26.0007	25.8708	25.8253	25.8374	25.8446	25.8615	25.3762	25.9072	25.7341	25.9559	26.0986	26.067	26.0405	26.3657	26.42	26.3813	26.389	26.1249	26.075	26.1197	26.2702	26.1475	26.3232	26.4159	26.3803	26.3049	26.3561
ZMO1479	Electron transfer flavoprotein alpha subunit	30.1376	30.3673	30.3342	30.2832	30.5806	30.5488	30.5837	30.5711	30.4749	30.5746	30.5494	30.5336	30.5871	30.5962	30.6756	30.6202	30.0636	30.0797	30.2661	30.1364	30.425	30.5319	30.5007	30.4858	30.1273	30.078	30.1235	30.055	30.096	30.5973	30.5134	30.539	30.5099	30.5399
ZMO1722	S-(hydroxymethyl)glutathione dehydrogenase (EC 1.1.1.284)	29.1504	29.1495	29.2139	29.1716	29.154	29.1026	29.2856	29.1828	28.9208	29.0617	29.0007	28.9956	28.9335	28.8542	28.8774	28.8888	28.8073	28.8172	28.6558	28.7601	29.1317	29.1064	29.1093	29.1158	28.8828	28.9494	28.8917	28.9808	28.9262	29.2885	29.3168	29.2559	29.3587	29.3049
ZMO1767	UTP--glucose-1-phosphate uridylyltransferase (EC 2.7.7.9) (UDP-glucose pyrophosphorylase)	30.1045	30.153	30.0684	30.1091	29.5449	29.6882	29.7023	29.6469	29.5562	29.7106	29.6183	29.6298	30.4549	30.3455	30.4134	30.4053	29.3301	29.3736	29.401	29.3682	29.7518	29.6599	29.7633	29.725	29.192	29.3703	29.2876	29.258	29.277	30.5904	30.6263	30.6122	30.4954	30.5811
ZMO1984	Aldo/keto reductase	26.7905	26.8309	26.8592	26.8271	26.7617	26.8376	26.9096	26.8376	27.0476	27.055	27.1221	27.0753	27.2762	27.1532	27.2961	27.2432	26.1929	26.2217	26.184	26.1995	26.6428	26.5744	26.4722	26.5632	26.0184	25.9983	26.0133	25.9746	26.0012	27.1818	27.2459	27.0602	27.1739	27.1654
ZMO1309	Probable cytosol aminopeptidase (EC 3.4.11.1) (Leucine aminopeptidase) (LAP) (EC 3.4.11.10) (Leucyl aminopeptidase)	31.8912	31.8707	31.899	31.887	31.8152	31.8127	31.9025	31.8441	31.7586	31.7996	31.7872	31.7819	31.8838	31.828	31.9139	31.8757	31.3447	31.3094	31.3328	31.3289	31.6702	31.6694	31.7387	31.6928	31.3098	31.3184	31.2775	31.3209	31.3066	31.5958	31.5457	31.5391	31.5174	31.5495
ZMO1399	Fatty acid hydroxylase	25.1516	25.022	25.1451	25.1075	25.6361	25.326	25.7642	25.5869	25.2384	25.4729	25.3947	25.3719	25.4944	25.3067	25.3645	25.3907	24.8844	25.1231	24.3464	24.7846	25.3171	24.9965	25.1342	25.1493	25.2212	25.4206	25.2356	25.2836	25.2902	26.5506	26.3242	25.6772	26.2248	26.1942
ZMO0942	Sucrose-6-phosphate hydrolase (Sucrase) (EC 3.2.1.26) (Invertase)	25.956	26.1039	25.7827	25.9535	25.4795	25.7737	25.7666	25.6796	25.2621	25.1752	25.1494	25.1964	25.7602	25.739	26.16	25.8998	25.1654	25.3946	25.1734	25.2445	25.6978	25.3992	25.7306	25.6092	25.1193	25.327	25.2242	25.344	25.2536	26.0737	26.1386	26.0275	26.0455	26.0713
ZMO0917	2-nitropropane dioxygenase, NPD	29.5737	29.6293	29.541	29.5818	29.473	29.4197	29.624	29.5082	29.46	29.4674	29.4308	29.4528	29.482	29.4966	29.6642	29.55	28.8011	28.7329	28.8442	28.7927	29.0848	29.2608	29.1385	29.1614	28.7628	28.6397	28.7659	28.7475	28.729	29.2242	29.2581	29.3265	29.2762	29.2713
ZMO1975	Ornithine cyclodeaminase/mu-crystallin	23.4848	23.5757	22.9095	23.352	22.7418	21.4007	22.8487	22.4623	22.482	20.1962	23.1157	22.36	22.8064	22.9074	22.8685	22.8614	24.4539	24.7341	24.2053	24.4644	24.9145	24.7059	24.8854	24.8353	24.7112	24.6233	24.75	24.8612	24.7364	24.7701	24.9122	24.7295	24.7617	24.7934
ZMO1313	4-hydroxythreonine-4-phosphate dehydrogenase (EC 1.1.1.262) (4-(phosphohydroxy)-L-threonine dehydrogenase)	28.7058	28.796	28.8206	28.7749	28.9911	28.9521	28.9333	28.959	28.8713	28.8492	28.8427	28.8545	28.7696	28.6561	28.6559	28.6949	28.5832	28.5836	28.5921	28.5863	28.9497	28.986	28.952	28.9625	28.5647	28.5981	28.5668	28.6382	28.592	29.1209	29.1867	29.1091	29.0813	29.1245
ZMO1090	Thymidylate kinase (EC 2.7.4.9) (dTMP kinase)	26.146	26.2137	26.1301	26.1637	26.3904	26.3453	26.1601	26.302	26.1818	26.0928	26.0689	26.1153	25.8306	25.9276	25.851	25.8704	26.649	26.7066	26.8024	26.7193	27.0891	27.1344	27.0768	27.1001	26.6458	26.7618	26.6596	26.6103	26.6694	26.8376	26.9201	26.898	26.827	26.8707
ZMO1303	Pyrroline-5-carboxylate reductase (P5C reductase) (P5CR) (EC 1.5.1.2) (PCA reductase)	27.8217	27.9004	27.7081	27.8122	28.501	28.5012	28.02	28.3578	28.151	28.2978	28.0643	28.1743	28.0355	28.2334	28.0797	28.1187	28.7097	28.8071	28.7633	28.76	29.2445	29.0589	29.1247	29.1427	28.515	28.791	28.5984	28.7713	28.6689	29.3695	29.3474	29.4148	29.3347	29.3666
ZMO1556	Glutamate/cysteine ligase (EC 6.3.2.2)	28.5685	28.4846	28.5133	28.5226	28.5355	28.4735	28.5603	28.5236	28.1029	28.305	28.1967	28.2039	28.2609	28.1545	28.2636	28.2272	28.0827	28.2372	28.1931	28.171	28.5578	28.5783	28.5404	28.5588	28.1209	28.1671	28.1141	28.0751	28.1193	28.7346	28.683	28.5584	28.6322	28.6521
ZMO0974	Hopanoid biosynthesis associated protein HpnK	27.9539	27.9779	27.9627	27.9649	27.955	27.7876	27.2455	27.6931	27.8294	27.812	27.6234	27.7579	27.9254	27.792	28.0024	27.9092	28.4278	28.3988	28.6316	28.4861	28.9703	28.7453	28.9095	28.875	27.9494	28.1207	28.1132	28.0918	28.0688	29.1272	29.3338	29.3681	29.1599	29.2472
ZMO0910	ABC transporter related protein	25.7292	25.9821	25.7872	25.8369	25.7177	25.8032	25.7657	25.7626	25.7212	25.6113	25.7345	25.69	25.682	25.7621	25.9113	25.7883	27.921	28.0112	28.0915	28.0079	28.385	28.3978	28.415	28.3993	28.1034	28.282	28.2358	28.4251	28.2616	29.0707	29.3376	29.1844	29.1841	29.1942
ZMO0350	Putative ParB-like nuclease	25.2995	24.9411	25.351	25.2084	25.7109	26.0978	25.1388	25.7014	26.0073	25.9321	25.1279	25.7401	25.5841	25.1596	25.2453	25.3416	25.6704	25.6959	25.9789	25.7817	26.3694	25.9074	26.253	26.1766	25.4076	25.5447	25.4259	25.3644	25.4357	25.8762	25.7858	26.0195	25.9032	25.8962
ZMO0774	Transcriptional regulator, LysR family	24.63	24.4757	24.7151	24.6103	25.1202	25.3451	24.7896	25.1027	24.9252	25.0007	25.1697	25.0355	25.1734	24.6546	25.4467	25.1277	23.7243	23.8092	23.8417	23.7918	24.3713	24.0008	24.1913	24.1878	23.8348	23.7835	23.6518	23.7917	23.7655	24.3278	24.3494	23.9553	23.9985	24.1578
ZMO0759	Hydroxyacylglutathione hydrolase (EC 3.1.2.6) (Glyoxalase II) (Glx II)	27.9363	28.0966	28.086	28.0415	28.4596	28.6392	28.4165	28.5083	28.2632	28.1859	28.1503	28.2006	28.1919	28.2089	28.205	28.202	27.6379	27.5526	27.6956	27.6287	28.1097	28.0087	27.9616	28.0267	27.39	27.5856	27.5368	27.5707	27.5207	28.3124	28.3138	28.4161	28.3584	28.3502
ZMO0014	Ribonuclease PH (RNase PH) (EC 2.7.7.56) (tRNA nucleotidyltransferase)	29.9031	30.0659	29.9989	29.9908	30.0152	29.9242	30.062	30.0016	30.2019	30.2	30.3303	30.2454	30.3617	30.2857	30.6124	30.4268	28.2606	28.2588	28.2492	28.2562	28.5906	28.6282	28.75	28.6562	28.3857	28.1424	28.2434	28.2089	28.2451	28.6938	28.6995	28.5928	28.7053	28.6728
ZMO1054	DNA topoisomerase 4 subunit A (EC 5.99.1.3) (Topoisomerase IV subunit A)	27.8207	27.9458	27.8907	27.8866	27.6365	27.7542	27.7432	27.7123	28.0324	28.0346	28.0409	28.036	28.442	28.3568	28.408	28.4027	27.0942	27.1833	27.1416	27.1397	27.5354	27.5479	27.5364	27.5399	27.188	27.3731	27.3192	27.3261	27.3016	27.0067	26.6834	26.5194	26.6846	26.7235
ZMO1160	Phosphatidylserine decarboxylase proenzyme (EC 4.1.1.65) [Cleaved into: Phosphatidylserine decarboxylase alpha chain; Phosphatidylserine decarboxylase beta chain]	27.5534	27.523	27.561	27.5459	27.3617	27.4713	27.5714	27.4707	27.096	27.2788	27.262	27.2146	27.4521	27.3597	27.5942	27.4719	26.281	26.5148	25.5518	26.1159	26.5271	26.5596	26.4713	26.5193	26.6031	26.6729	26.4153	26.6615	26.5882	26.4509	26.5604	25.8659	26.3943	26.3179
ZMO0589	DNA repair protein RadA	27.166	27.1877	27.2769	27.211	26.8791	26.8574	26.9664	26.9018	27.2261	27.0794	27.182	27.1638	27.7406	27.6355	27.7987	27.7265	25.834	25.9088	25.8944	25.8791	26.3386	26.2911	26.2363	26.2886	26.07	26.1986	26.1142	26.1024	26.1213	26.2001	26.3584	26.1937	26.1378	26.2225
ZMO1867	Type III pantothenate kinase (EC 2.7.1.33) (PanK-III) (Pantothenic acid kinase)	24.6127	24.7412	24.6059	24.6546	24.4139	24.6301	24.7911	24.6199	24.4942	24.8217	24.8201	24.72	24.6731	24.6851	24.7998	24.7204	23.8499	24.2698	24.1023	24.074	24.5452	24.4598	24.4657	24.4902	24.5404	24.4352	24.5358	24.4223	24.4834	24.2593	24.0258	23.6186	24.3008	24.0511
ZMO1050	Phosphate import ATP-binding protein PstB (EC 3.6.3.27) (ABC phosphate transporter) (Phosphate-transporting ATPase)	27.9524	28.0199	28.0109	27.9947	28.5104	28.5522	28.3651	28.4781	28.41	28.2936	28.228	28.3125	28.0203	28.0764	27.8772	27.9937	28.6301	28.6177	28.6081	28.6186	29.0849	29.0112	29.0199	29.0387	28.5785	28.5872	28.6445	28.6569	28.6168	28.88	28.8723	28.8458	28.8451	28.8608
ZMO1118	Glutathione S-transferase domain protein	24.8387	25.2098	25.202	25.0936	25.3385	25.1797	25.0284	25.1878	25.3216	25.5135	25.3423	25.395	25.5084	25.4448	25.5159	25.49	25.6414	25.718	25.7338	25.6977	26.1347	26.0397	26.1792	26.1179	25.7971	25.9247	25.9267	25.8829	25.8829	25.5859	25.6765	25.6856	25.7477	25.6739
ZMO0846	Sodium/hydrogen exchanger	26.5453	26.5493	26.6127	26.5694	25.7721	25.6974	25.8105	25.7608	25.6909	25.5543	25.4506	25.5686	26.0104	25.8038	26.1815	26.0068	25.2812	25.4068	24.0823	24.9234	25.4433	25.2628	25.327	25.3444	25.164	25.3869	25.2218	25.1817	25.2386	25.3089	25.2711	24.0732	25.2025	24.9639
ZMO1811	Electron transport complex subunit D	25.281	25.0958	25.2878	25.2242	24.9996	24.699	24.8449	24.853	24.7906	24.8746	25.0274	24.9009	24.9633	24.6996	25.1223	24.9388	23.1138	23.0315	22.4829	22.8761	23.3006	23.2924	23.3049	23.2993	23.8886	23.8988	23.6607	23.6885	23.7842	22.8599	22.0865	23.0868	23.1988	22.808
ZMO0924	Protein translocase subunit SecA	30.8356	30.841	30.8547	30.8438	30.7266	30.7102	30.7787	30.7388	30.5907	30.6797	30.7062	30.6597	30.7591	30.667	30.8416	30.7577	30.1562	30.1969	30.1081	30.1537	30.5538	30.6008	30.59	30.5816	30.2326	30.25	30.2128	30.2536	30.2373	30.8457	30.8762	30.8373	30.8575	30.8542
ZMO1133	Carbonic anhydrase (EC 4.2.1.1) (Carbonate dehydratase)	29.8912	29.9966	29.9825	29.9575	29.307	29.3522	29.3793	29.3465	29.5045	29.4475	29.4501	29.4676	30.0942	30.0427	30.1382	30.0922	29.1443	29.1183	29.3026	29.1884	29.5035	29.7698	29.5793	29.6175	29.1099	29.1616	29.1466	29.1316	29.1374	30.2774	30.171	30.2839	30.1849	30.2293
ZMO1386	Uncharacterized protein	25.8918	25.7533	25.8178	25.8221	25.8972	26.1201	26.1295	26.0529	25.5634	25.7143	25.5365	25.6069	25.496	25.5177	25.5526	25.5223	25.3497	25.4197	25.3338	25.3677	26.0427	25.4809	25.8874	25.8037	25.225	25.257	25.227	25.3918	25.2752	26.4772	26.5826	26.4034	26.767	26.5575
ZMO1642	Anhydro-N-acetylmuramic acid kinase (EC 2.7.1.170) (AnhMurNAc kinase)	27.0764	27.2521	27.1108	27.1485	27.3258	27.2171	27.4524	27.3349	26.978	26.9627	27.0963	27.0136	26.5683	26.4613	26.7295	26.5906	25.8862	26.0468	26.2394	26.0575	26.5643	26.4376	26.4915	26.4978	26.3102	26.2582	25.9326	26.0623	26.1408	26.0363	25.9725	25.9643	26.0202	25.9983
ZMOp212	#N/A	27.9323	28.012	28.1098	28.0198	28.6396	28.5576	28.5798	28.5927	28.2897	28.3909	28.3552	28.3459	28.316	28.3154	28.5157	28.3855	27.1026	27.1799	26.9939	27.0921	27.6328	27.5331	27.4526	27.5395	26.9685	27.1049	27.1664	27.1447	27.0961	27.6951	27.8785	27.7164	27.9221	27.803
ZMO1183	TPR repeat-containing protein	24.9791	25.214	25.0707	25.0912	24.8286	24.745	23.9945	24.5682	24.8682	25.1149	24.9751	24.9896	24.9142	24.7557	24.9094	24.8616	26.3961	26.4623	26.4265	26.4283	26.8669	26.8743	26.906	26.8824	26.4584	26.5933	26.5809	26.504	26.5342	26.4349	26.4102	26.4398	26.4187	26.4259
ZMO1927	Protease 4 (EC 3.4.21.-) (Endopeptidase IV) (Protease IV) (Signal peptide peptidase)	30.3576	30.3053	30.3538	30.3391	29.9855	29.9468	29.9912	29.9746	29.9	30.0099	29.8781	29.9305	30.3841	30.2858	30.5103	30.3964	29.2961	29.178	28.269	28.9144	29.3821	29.3936	29.34	29.3719	29.3946	29.4838	29.2798	29.3756	29.3834	28.7796	28.5697	28.0374	28.6	28.4967
ZMO1192	UBA/THIF-type NAD/FAD binding protein	27.6716	27.9205	27.9178	27.8412	27.9677	27.9151	27.8466	27.9107	27.9799	27.9339	27.8612	27.9258	27.7618	27.9257	27.9356	27.8765	28.2399	28.421	28.2982	28.3197	28.857	28.6592	28.831	28.7824	28.4392	28.5103	28.3879	28.4892	28.4566	28.3201	28.3732	28.3193	28.3154	28.332
ZMO1544	Cobalt chelatase, pCobS small subunit (EC 6.6.1.2)	30.2148	30.2094	30.1899	30.2047	30.4113	30.4068	30.4591	30.4259	30.3538	30.4338	30.3789	30.3892	30.673	30.5901	30.7411	30.6694	29.4507	29.4241	29.4708	29.4485	29.9251	29.9485	29.8632	29.9123	29.4013	29.4661	29.5329	29.4723	29.4681	30.2744	30.4096	30.4727	30.358	30.3787
ZMO1003	Phosphomethylpyrimidine kinase (EC 2.7.4.7)	28.2861	28.3213	28.2465	28.285	28.3869	28.3589	28.4719	28.4067	28.028	28.0765	28.1105	28.072	27.7792	27.8286	27.7174	27.7758	27.5584	27.4785	27.6051	27.5473	28.0174	27.9861	28.03	28.0112	27.6922	27.7197	27.6613	27.7026	27.6939	28.0602	28.0508	28.0447	28.0428	28.0496
ZMO1180	ADP-dependent (S)-NAD(P)H-hydrate dehydratase (EC 4.2.1.136) (EC 5.1.99.6) (ADP-dependent NAD(P)HX dehydratase) (NAD(P)H-hydrate epimerase) (NAD(P)HX epimerase)	29.4676	29.4232	29.3996	29.4304	28.9586	28.9601	29.0737	28.9985	29.3919	29.3949	29.4394	29.4089	29.6374	29.5757	29.7316	29.6497	28.585	28.6131	28.4898	28.5626	29.0791	28.9932	29.0159	29.0294	28.6999	28.8643	28.6976	28.7612	28.7557	29.0474	29.0756	29.0224	29.0388	29.0461
ZMO0335	ATPase MipZ	26.821	27.2418	27.0499	27.0478	27.2634	27.3997	26.6905	27.149	27.3956	27.3083	27.244	27.3173	27.3366	27.4558	27.6267	27.478	27.0526	27.0902	27.1359	27.0929	27.5083	27.5304	27.6433	27.5607	27.0827	27.0942	27.0108	27.1401	27.082	27.3364	27.4137	27.3981	27.4185	27.3917
ZMO0075	PhoH family protein	29.0562	29.1403	29.0659	29.0879	29.2029	29.1409	29.234	29.1931	28.869	28.8328	28.9119	28.8716	28.5497	28.4718	28.5966	28.5403	28.9452	29.0272	28.9711	28.9812	29.5046	29.3914	29.4629	29.453	28.9851	29.033	28.9713	29.062	29.0128	29.5158	29.5405	29.5058	29.5027	29.5162
ZMO1043	LemA family protein	27.1863	26.7724	26.9095	26.9665	27.1073	27.1983	27.0019	27.1047	27.101	27.1904	26.7129	27.0158	27.4291	27.4569	27.4457	27.444	27.4875	27.706	27.323	27.5055	28.2001	27.7066	28.0866	27.9978	27.0805	27.1399	27.0961	27.2053	27.1304	27.9201	28.1424	27.8476	28.3079	28.0545
ZMO1222	3-oxoacyl-(Acyl-carrier-protein) reductase	29.9649	30.0284	30.065	30.02	30.4565	30.4715	30.2263	30.3891	30.5008	30.5051	30.3464	30.4526	30.4302	30.493	30.5756	30.5009	30.3625	30.3334	30.4414	30.3791	30.9017	30.8015	30.9114	30.8715	30.2784	30.3885	30.3403	30.3863	30.3484	31.2878	31.4213	31.4725	31.2135	31.3488
ZMO1018	Uncharacterized protein	25.3556	25.2771	25.24	25.2917	25.4497	25.3113	25.3874	25.3839	25.2464	25.4383	25.3192	25.3368	25.1332	24.9034	25.076	25.0408	24.6325	24.3576	23.6099	24.2	24.5585	24.7957	24.7284	24.6942	24.6463	24.7062	24.6787	24.6093	24.6601	23.1106	23.4096	23.3596	22.9499	23.2074
ZMO0850	Sigma54 specific transcriptional regulator, Fis family	25.5708	25.6546	25.676	25.6345	25.6287	25.4435	25.7931	25.6288	25.974	25.8914	25.7799	25.884	25.3988	25.3615	25.3385	25.3665	24.4028	24.2554	24.3057	24.3213	24.8301	24.8398	24.7882	24.8193	24.6285	24.7311	24.639	24.6342	24.6582	24.5628	24.639	24.1841	24.6333	24.5048
ZMO0716	Uncharacterized protein	26.3983	26.607	26.5735	26.5291	27.2263	27.104	26.758	27.0427	27.0042	26.992	26.9507	26.9825	26.9431	26.8189	27.101	26.959	27.161	27.2106	27.2266	27.1994	27.7225	27.6966	27.6845	27.7012	27.2659	27.3519	27.3079	27.4518	27.3444	27.2918	27.319	27.2838	27.3496	27.311
ZMO1760	Extracellular ligand-binding receptor	28.4197	28.4056	28.4107	28.412	28.0646	27.9614	28.1614	28.0648	28.3585	28.2919	28.33	28.3271	28.8361	28.7502	28.901	28.8304	28.0504	28.1535	27.6916	27.9652	28.5103	28.4143	28.4872	28.4706	28.0213	28.1332	28.0081	28.1139	28.0691	28.5343	28.6083	28.3436	28.5041	28.4976
ZMO1988	tRNA modification GTPase MnmE (EC 3.6.-.-)	26.6088	26.5695	26.4748	26.5521	26.6469	26.62	26.5855	26.6177	26.6154	26.4764	26.4477	26.515	26.5795	26.4035	26.6288	26.5405	25.9411	25.9281	25.9353	25.9348	26.452	26.4806	26.3887	26.4404	26.1081	26.0857	25.9283	26.109	26.0578	26.3176	26.398	26.353	26.3708	26.3599
ZMO1928	10 kDa chaperonin (GroES protein) (Protein Cpn10)	31.7898	31.8478	31.9138	31.8514	32.1598	32.204	32.1403	32.1683	32.4398	32.2114	32.4732	32.3794	32.4541	32.4546	32.2886	32.4012	32.6963	32.6527	32.8283	32.7258	33.1759	33.308	33.2137	33.2325	32.5356	32.4949	32.6247	32.6227	32.5695	33.7245	33.8631	34.1532	34.1315	33.9681
ZMO0478	Two component transcriptional regulator, winged helix family	28.1668	28.3755	28.3106	28.2869	27.4102	27.3995	26.9055	27.2568	27.6802	27.4812	27.4436	27.5388	27.7609	27.8566	27.8857	27.8354	28.088	28.097	28.0501	28.0784	28.6308	28.5935	28.5557	28.5933	28.1006	28.2128	28.169	28.1562	28.1597	29.056	29.1051	29.0801	28.9286	29.0425
ZMO1636	Import inner membrane translocase subunit Tim44	27.4878	27.583	27.6373	27.5707	27.6568	27.8126	27.7831	27.7524	27.88	27.9807	27.7002	27.8582	27.702	27.8649	28.1158	27.9044	27.1023	26.9407	26.7308	26.9246	27.4233	27.5724	27.3272	27.441	27.033	26.9127	26.8005	26.8941	26.9101	27.891	27.7742	27.729	27.9337	27.832
ZMO0351	Putative DNA helicase	26.9321	27.0883	26.9884	27.0044	27.02	27.0212	27.0607	27.0341	26.9602	26.8669	27.234	27.0289	26.9258	27.0598	27.1208	27.0378	25.4314	25.6696	24.0219	25.041	25.6081	25.4446	25.6295	25.5607	25.8488	25.8454	25.7367	25.8377	25.8172	25.6738	25.5632	25.7647	25.6849	25.6717
ZMO0559	Uncharacterized protein	27.7597	28.0188	28.0347	27.9431	28.3417	28.255	28.1241	28.243	28.1751	28.2519	28.3034	28.2444	28.4709	28.2832	28.4908	28.418	28.2416	28.2429	28.252	28.2455	28.7677	28.7537	28.783	28.7681	27.9722	28.2101	28.0509	28.0964	28.0824	28.8341	29.0261	29.0037	28.881	28.9362
ZMO1599	Hopanoid biosynthesis associated RND transporter like protein HpnN	28.3121	28.2843	28.3157	28.3041	27.9838	28.0084	28.074	28.0225	27.96	27.8906	27.8923	27.9147	27.9228	27.7385	28.0671	27.9157	26.9741	27.105	25.6904	26.5898	27.2154	27.0977	27.0451	27.1194	27.4036	27.5478	27.3223	27.3703	27.411	27.0077	26.7819	25.7483	26.8521	26.5975
ZMO2015	Uncharacterized protein	29.3016	29.3206	29.3607	29.3278	29.9874	29.9858	29.8842	29.9533	29.7794	29.7437	29.734	29.7525	29.3042	29.3759	29.4336	29.3722	29.5098	29.5318	29.5326	29.5247	30.1808	29.9735	30.0087	30.0543	29.4257	29.5112	29.5023	29.4842	29.4809	29.5334	29.6226	29.4121	29.3893	29.4894
ZMO1929	60 kDa chaperonin (GroEL protein) (Protein Cpn60)	34.7994	34.8907	34.9115	34.868	35.2932	35.151	34.8983	35.1233	35.3338	35.3495	35.4222	35.369	35.4109	35.2506	35.4569	35.3755	35.1837	35.1512	35.2007	35.1785	35.6899	35.7485	35.7013	35.7132	35.129	35.1606	35.2166	35.2875	35.1984	36.1508	36.3001	36.4335	36.3679	36.313
ZMO0558	Glucose sorbosone dehydrogenase	28.1615	28.1698	28.1856	28.1723	28.0927	28.0848	28.2212	28.1342	27.9266	28.0944	28.0718	28.0328	28.2307	28.147	28.1796	28.1862	27.7146	27.7811	27.1802	27.5586	28.1176	28.1566	28.0069	28.0937	27.5653	27.7127	27.6238	27.6488	27.6376	28.2303	28.2138	27.7731	28.2482	28.1163
ZMO1675	Protein-disulfide isomerase-like protein	28.556	28.4226	28.4457	28.4759	28.9144	28.8374	29.1728	28.9821	28.2538	28.3831	28.3484	28.3294	27.9399	27.9487	28.203	28.0358	28.8332	28.9356	28.5649	28.7779	29.6213	28.9861	29.3357	29.3144	28.6256	28.9402	28.6873	28.7835	28.7591	29.2706	29.4482	29.1392	29.082	29.235
ZMO0339	Phosphomannomutase (EC 5.4.2.8)	31.7817	31.7277	31.7575	31.7558	31.5535	31.5574	31.605	31.5722	31.738	31.7841	31.7797	31.7674	32.1324	32.0996	32.3359	32.1932	30.8419	30.9087	30.8792	30.8766	31.4027	31.433	31.4182	31.418	30.8293	30.9321	30.8813	30.9499	30.8982	31.4237	31.4992	31.4344	31.4199	31.4443
ZMO0086	(P)ppGpp synthetase I, SpoT/RelA (EC 2.7.6.5)	28.9933	29.0002	29.1012	29.0324	29.195	29.1679	29.2069	29.19	29.1016	29.071	29.1813	29.1187	29.1499	29.0922	29.2557	29.1675	28.2356	28.2952	28.2794	28.2701	28.8671	28.7893	28.7784	28.8116	28.2776	28.4396	28.2911	28.3748	28.3458	28.1941	28.2172	28.1918	28.2841	28.2218
ZMO1318	Uncharacterized protein	25.1949	25.1329	25.2772	25.2029	25.6674	25.8348	25.2902	25.615	25.5346	25.6743	25.319	25.5166	25.2245	25.2481	25.2909	25.2548	26.7325	26.745	26.6697	26.7157	27.3176	27.178	27.2874	27.261	26.7857	26.8783	26.8437	26.8231	26.8327	27.0381	27.0939	26.9406	26.9451	27.0044
ZMO0948	ATP-dependent Clp protease proteolytic subunit (EC 3.4.21.92) (Endopeptidase Clp)	29.9693	30.3016	30.3372	30.212	30.5857	30.6105	30.3286	30.5138	30.3849	30.5204	30.4118	30.4402	30.2061	30.2759	30.1146	30.2003	30.4673	30.362	30.4512	30.4269	30.9799	30.9612	30.9786	30.9732	30.2227	30.3819	30.3561	30.3476	30.3271	31.7079	31.8923	32.0041	31.7557	31.84
ZMO1490	Uncharacterized protein	33.1607	33.1378	33.1582	33.1523	33.0942	33.1629	33.2318	33.164	32.9562	33.0421	33.0264	33.0087	32.6216	32.6886	32.8794	32.734	31.8487	31.862	31.4692	31.7266	32.2277	32.2357	32.3586	32.274	32.3215	32.1076	32.2253	32.221	32.2189	31.7064	31.6378	30.1623	31.7713	31.3194
ZMO1773	Aldo/keto reductase	27.06	27.0366	26.8946	26.9989	27.2078	27.2396	26.9569	27.1402	26.7357	26.6996	26.7165	26.7173	26.7214	26.844	26.9023	26.8245	26.7768	26.6967	26.8845	26.786	27.439	27.1718	27.3934	27.3347	26.8577	27.0009	26.8135	26.8093	26.8703	27.3993	27.5413	27.6031	27.2297	27.4434
ZMO0951	Coproporphyrinogen oxidase (EC 1.3.3.3)	27.0217	26.8717	26.8646	26.9212	27.0034	27.0002	27.1711	27.0605	26.5113	26.7799	26.7132	26.6726	26.74	26.6399	26.7187	26.7001	26.1386	26.1472	26.1348	26.1402	26.7784	26.6572	26.6857	26.7071	26.1759	26.2669	26.2996	26.2248	26.2418	26.5377	26.5961	26.5484	26.5732	26.5638
ZMO1095	MazG family protein	26.1009	26.0043	25.9532	26.0208	25.6439	25.7663	25.6288	25.681	26.2024	26.1983	26.3115	26.2384	26.5101	26.4395	26.4693	26.4733	25.8287	25.6952	25.8136	25.7792	26.4259	26.2355	26.3949	26.3521	25.8275	25.8385	25.7199	25.8206	25.8017	26.2311	26.4763	26.291	26.2936	26.323
ZMO0344	Peptidase U62 modulator of DNA gyrase	29.7721	29.6997	29.6764	29.7167	29.6894	29.7133	29.8373	29.7481	29.8137	29.7652	29.8049	29.7947	30.094	30.0711	30.1642	30.1103	28.5996	28.7311	28.6298	28.6535	29.2023	29.2799	29.2319	29.238	28.6716	28.6711	28.7087	28.6932	28.6861	28.9612	28.9582	29.0449	29.0515	29.004
ZMO1780	Antibiotic biosynthesis monooxygenase	28.0268	27.418	27.4632	27.6636	28.2658	28.4178	27.83	28.192	27.8405	28.0144	27.1981	27.7248	27.1908	27.6905	27.4634	27.4626	28.8914	28.9286	29.097	28.9723	29.8612	29.239	29.5806	29.5603	28.2132	28.5402	28.6723	28.5313	28.4892	29.6662	29.9847	30.2508	29.7266	29.9071
ZMO1659	ATP-dependent zinc metalloprotease FtsH (EC 3.4.24.-)	30.4035	30.3911	30.3497	30.3817	30.1559	30.1912	30.2611	30.2034	30.0991	30.1441	30.1352	30.1262	30.1751	30.1382	30.3316	30.2174	29.5244	29.5737	28.9229	29.3404	29.972	30.001	30.004	29.9923	29.4807	29.5814	29.4424	29.5081	29.5032	30.0971	30.1235	29.7236	30.1713	30.0289
ZMO1209	Probable potassium transport system protein kup	27.7451	27.8143	27.7162	27.7591	27.2289	27.3068	27.335	27.2909	27.1401	27.3265	27.2812	27.2514	27.488	27.4209	27.6668	27.529	26.8779	27.1608	25.9994	26.6794	27.5104	27.4504	27.4775	27.4794	27.4501	27.5674	27.4193	27.5552	27.498	26.4646	26.3073	25.576	26.3527	26.1752
ZMO1979	Cobyrinic acid ac-diamide synthase	24.5055	24.7157	24.6497	24.6262	24.504	24.5043	24.832	24.6219	24.3202	24.6276	24.5875	24.5181	24.6622	24.3001	24.6488	24.5465	24.0379	24.2205	23.0843	23.7809	24.7535	24.7589	24.6025	24.705	24.42	24.3641	24.2144	24.189	24.2969	24.1418	24.2034	23.3033	23.6603	23.8272
ZMO1341	Uncharacterized protein	27.4091	27.4395	27.4389	27.4292	27.2287	27.1185	27.1635	27.1709	26.7108	26.5958	26.7479	26.6863	27.2283	27.0632	27.1602	27.1522	25.8322	25.9664	24.75	25.5162	26.4088	26.6157	26.3843	26.4696	25.8894	26.0214	26.0858	25.9887	25.9963	26.6328	26.6532	26.3336	26.7256	26.5863
ZMO1125	Histidine kinase	25.4336	25.415	25.438	25.4289	25.5094	25.4057	25.4325	25.4499	24.7722	24.8923	24.7495	24.806	25.0979	24.7782	24.9785	24.9575	24.8374	24.9273	22.7962	24.187	25.5649	25.4735	25.3016	25.4467	24.9981	25.4742	25.1999	25.3385	25.2527	24.7931	24.4136	23.6181	24.7513	24.394

## Sheet: Significant Changes
Table S5B. P-values of the effects of ASGH, ethanol and isobutanol on the proteome in Z. mobilis.
Protein	Name of Protein	Log2 Fold-Change						P-Values
		Control	25% Hydrolysate	50% Hydrolysate	100% Hydrolysate	0.80M Ethanol	0.15M Isobutanol	25% Hydrolysate	50% Hydrolysate	100% Hydrolysate	0.80M Ethanol	0.15M Isobutanol
ZMO0001	TonB-dependent receptor plug	0	0.834659	-4.80053	-5.60972	0.825611	-2.82809	0.000379097	0.00101765	0.000430124	0.0203066	0.00196756
ZMO0003	Adenylyl-sulfate kinase (EC 2.7.1.25) (APS kinase) (ATP adenosine-5'-phosphosulfate 3'-phosphotransferase) (Adenosine-5'-phosphosulfate kinase)	0	0.461887	0.95266	1.32937	-0.860993	-0.388612	0.0591244	0.00983082	0.000277094	0.0232291	0.00858705
ZMO0004	Sulfate adenylyltransferase subunit 1 (EC 2.7.7.4) (ATP-sulfurylase large subunit) (Sulfate adenylate transferase) (SAT)	0	-0.0848866	0.0017578	0.709076	-0.516294	-0.110114	0.151255	0.956993	0.00170051	0.00191473	0.327115
ZMO0005	Sulfate adenylyltransferase subunit 2 (EC 2.7.7.4) (ATP-sulfurylase small subunit) (Sulfate adenylate transferase) (SAT)	0	0.329766	0.463577	0.959389	-0.353844	-0.0563445	0.0209908	0.00942004	0.000648268	0.00504811	0.537888
ZMO0007	Phosphoadenosine phosphosulfate reductase (EC 1.8.4.8) (3'-phosphoadenylylsulfate reductase) (PAPS reductase, thioredoxin dependent) (PAPS sulfotransferase) (PAdoPS reductase)	0	0.205001	0.262778	1.0874	-0.0843239	0.0893531	0.107974	0.0225494	0.000453049	0.33086	0.299609
ZMO0011	Uncharacterized protein	0	1.04996	1.06717	0.7554	0.081159	-1.28117	0.00825223	0.0111559	0.0282763	0.604687	8.45588e-07
ZMO0016	Protein GrpE (HSP-70 cofactor)	0	0.0598443	0.241274	0.456147	0.992873	1.0397	0.362337	0.00530505	0.000174167	3.19802e-07	1.41034e-06
ZMO0021	Uncharacterized protein	0	-0.544403	-0.774311	-0.479679	0.233907	0.603013	0.000112953	3.2894e-05	9.91933e-05	0.025368	1.59126e-06
ZMO0022	Uncharacterized protein	0	-0.46915	-0.733951	-0.788381	0.325157	0.72915	0.00219495	0.000286148	0.00263824	0.00762448	0.000249499
ZMO0026	Sel1 domain protein repeat-containing protein	0	-0.0770866	-1.77749	-1.10551	1.3822	-4.30849	0.358569	0.000333853	0.000128471	7.17078e-06	0.00010845
ZMO0027	Bifunctional purine biosynthesis protein PurH [Includes: IMP cyclohydrolase (EC 3.5.4.10) (IMP synthase) (Inosinicase) (ATIC); Phosphoribosylaminoimidazolecarboxamide formyltransferase (EC 2.1.2.3) (AICAR transformylase)]	0	0.0483024	0.540418	1.17103	-0.569454	-0.145257	0.491466	2.18679e-05	1.14859e-06	0.00015391	0.00575792
ZMO0038	Ribosome hibernation promoting factor (HPF)	0	-1.1119	-0.480521	1.44029	0.751019	1.23945	0.00053489	0.00471883	8.34451e-05	0.00109107	2.94495e-05
ZMO0041	Shikimate dehydrogenase (NADP(+)) (SDH) (EC 1.1.1.25)	0	0.706775	1.03374	1.40344	0.23198	0.00393152	0.00369101	0.00128233	7.35287e-05	0.0364316	0.93128
ZMO0043	Maf-like protein ZMO0043	0	0.389837	0.40457	-0.0253328	-0.0186971	0.78363	0.00781059	0.0787617	0.698113	0.945891	0.000736853
ZMO0056	Glutamine--fructose-6-phosphate aminotransferase [isomerizing] (EC 2.6.1.16) (D-fructose-6-phosphate amidotransferase) (GFAT) (Glucosamine-6-phosphate synthase) (Hexosephosphate aminotransferase) (L-glutamine--D-fructose-6-phosphate amidotransferase)	0	0.00982868	0.0694149	0.231029	0.707057	1.26876	0.869656	0.0343734	0.0064516	0.000255404	5.37871e-07
ZMO0059	Glycerate kinase (EC 2.7.1.31)	0	0.359878	0.0639914	0.24046	1.49321	1.35782	0.0650053	0.741561	0.260367	0.000689261	1.59111e-05
ZMO0061	Histidine acid phosphatase	0	-0.502955	-0.61156	-1.17589	0.268981	-0.237698	0.0157957	0.00419405	0.000329796	0.00685813	0.00673949
ZMO0062	Aldo/keto reductase	0	0.238371	-0.248614	-0.5365	0.801692	1.00912	0.000335834	0.00931491	6.07611e-05	7.96398e-05	5.32975e-06
ZMO0070	Glutaredoxin, GrxB family	0	1.09181	1.09475	1.14207	0.99899	0.863958	6.4282e-05	6.5306e-05	0.000229803	3.71204e-05	3.1895e-06
ZMO0077	tRNA-2-methylthio-N(6)-dimethylallyladenosine synthase (EC 2.8.4.3) ((Dimethylallyl)adenosine tRNA methylthiotransferase MiaB) (tRNA-i(6)A37 methylthiotransferase)	0	-0.618419	-0.224094	0.0267952	-0.716307	-1.18652	0.00192299	0.0046372	0.740403	0.000231873	6.61324e-07
ZMO0082	Chemotaxis protein methyltransferase (EC 2.1.1.80)	0	0.175525	0.309327	0.622359	0.509231	-0.657294	0.184107	0.0418216	0.0130504	0.00240499	0.000290006
ZMO0083	CheA signal transduction histidine kinase	0	-0.0227987	0.590014	0.679008	0.0553608	-2.02066	0.656249	0.000227911	0.000517709	0.216406	0.000795756
ZMO0085	Methyl-accepting chemotaxis sensory transducer	0	-0.00837953	-0.792349	-1.12138	2.19489	0.966906	0.88221	0.00294082	1.8244e-05	0.0168616	0.000480028
ZMO0106	3-isopropylmalate dehydratase small subunit (EC 4.2.1.33) (Alpha-IPM isomerase) (IPMI) (Isopropylmalate isomerase)	0	-0.21996	0.557603	1.12824	-0.316922	-0.234534	0.000759766	0.000114155	1.30655e-05	0.00267356	0.00125076
ZMO0113	Para-aminobenzoate synthase, subunit I (EC 4.1.3.27)	0	-0.53072	-0.468975	-0.936489	-0.326841	-0.13311	0.000715294	0.000190251	1.47682e-05	0.0100061	0.00125778
ZMO0115	Aminotransferase class IV	0	-0.110029	0.00188185	-0.180158	0.649417	0.348575	0.343734	0.990993	0.12115	0.00140817	0.00445614
ZMO0125	Cys-tRNA(Pro)/Cys-tRNA(Cys) deacylase (EC 4.2.-.-)	0	0.369145	0.657863	1.1296	0.451311	0.195242	0.0179937	0.00122982	0.000193241	0.00518158	0.0132693
ZMO0127	S1/P1 nuclease	0	-0.869355	-1.44666	-2.52356	-0.120162	-0.199099	0.000897449	7.59404e-06	6.59376e-06	0.15223	0.000600498
ZMO0130	Acid phosphatase (EC 3.1.3.2)	0	-1.20779	-1.45412	-2.83346	-0.765773	-2.2335	0.00193734	6.23272e-05	3.60782e-06	0.000269737	1.34141e-06
ZMO0131	Metallophosphoesterase	0	-0.537028	-1.44754	-2.73096	-0.219675	-1.09379	0.000122628	1.49294e-06	3.35461e-06	0.0257038	3.35458e-05
ZMO0137	Sel1 domain protein repeat-containing protein	0	-1.52585	0.273072	0.91943	-0.825651	-2.0197	1.04006e-05	0.0187564	1.39049e-05	0.000375579	7.90507e-06
ZMO0139	Aminoglycoside phosphotransferase	0	0.153607	0.118751	-0.138092	0.250904	0.640617	0.480778	0.088351	0.0744345	0.00794914	8.7428e-05
ZMO0142	Alanine racemase domain protein	0	0.766749	1.16721	1.56237	0.452518	-0.075913	0.0102077	0.00380233	0.000259608	0.00768861	0.278287
ZMO0143	ABC transporter related protein	0	0.543041	0.434672	0.253256	-0.0169042	-0.669139	0.00790068	0.00396509	0.0396737	0.451021	8.48728e-05
ZMO0145	Peptidase M28	0	-0.473317	-1.86366	-2.35799	0.529303	-1.59795	0.000528133	8.55115e-06	7.18463e-06	7.68919e-05	1.71223e-06
ZMO0153	Probable transcriptional regulatory protein ZMO0153	0	-0.0854681	0.246904	0.899487	-0.533496	-1.10976	0.339668	0.0551329	0.000287499	0.000273302	1.91769e-07
ZMO0156	Uncharacterized protein	0	0.735829	1.54033	1.88004	0.595675	-0.248276	0.0648323	0.000122912	8.74001e-05	0.0108681	0.00119463
ZMO0158	Holliday junction ATP-dependent DNA helicase RuvB (EC 3.6.4.12)	0	0.220202	0.164736	0.292559	0.709947	0.176412	0.247586	0.0150956	0.0326334	0.000215386	0.0151098
ZMO0161	MotA/TolQ/ExbB proton channel	0	-0.184709	-0.938564	-1.44782	0.486281	-0.349174	0.0574605	0.000137124	0.000523419	0.0414266	0.0578232
ZMO0162	Protein TolR	0	-0.461376	-1.10908	-1.72429	0.08461	0.0183387	0.00181934	0.000128449	3.7003e-06	0.14395	0.773928
ZMO0164	Uncharacterized protein	0	-0.263359	-1.05089	-1.53586	0.0575129	-0.419925	0.015154	0.000322079	8.15524e-06	0.589114	0.00148615
ZMO0166	Peptidoglycan-associated lipoprotein	0	-0.291895	-1.27243	-2.16788	0.438259	0.424635	0.00873525	1.80962e-05	3.26173e-06	0.00924417	0.000106861
ZMO0169	Short-chain dehydrogenase/reductase SDR	0	1.20538	1.65686	2.06665	0.606732	0.797837	0.0010533	4.2218e-05	4.46888e-06	0.000788	0.000122327
ZMO0172	Phosphomethylpyrimidine synthase (EC 4.1.99.17) (Hydroxymethylpyrimidine phosphate synthase) (HMP-P synthase) (HMP-phosphate synthase) (HMPP synthase) (Thiamine biosynthesis protein ThiC)	0	1.0113	0.333871	0.449302	-0.765354	-1.20208	4.22853e-06	0.00019464	0.00220261	9.10634e-05	1.33495e-06
ZMO0173	Cell division protein ZapA	0	0.978419	1.38561	1.41133	0.421761	-0.223436	0.0002308	0.00114867	0.00012788	0.0564976	0.124626
ZMO0178	Phosphoglycerate kinase (EC 2.7.2.3)	0	0.521847	0.657325	1.0645	0.258718	0.201877	0.000843027	0.000145461	2.08046e-05	0.0028464	0.000926439
ZMO0179	Fructose-bisphosphate aldolase (EC 4.1.2.13)	0	-0.0218028	-0.33821	-0.533975	1.00202	1.51208	0.68947	0.000945351	0.000809334	1.84144e-05	2.47716e-08
ZMO0182	Adenosylhomocysteinase (EC 3.3.1.1) (S-adenosyl-L-homocysteine hydrolase) (AdoHcyase)	0	0.254787	0.383174	0.612436	-0.241025	-0.877674	0.0152209	0.000154253	0.000258926	0.00330707	3.86671e-06
ZMO0186	Cysteine--tRNA ligase (EC 6.1.1.16) (Cysteinyl-tRNA synthetase) (CysRS)	0	-0.049044	-0.162002	0.123957	0.292297	0.881556	0.431543	0.00498772	0.177306	0.000392528	2.49979e-07
ZMO0188	TonB-dependent siderophore receptor	0	-1.00716	-1.01312	-2.08475	-0.475234	-4.53113	4.58065e-06	3.85521e-05	0.000174796	0.0310537	0.000113045
ZMO0202	Methyl-accepting chemotaxis sensory transducer	0	-0.102751	0.393096	-0.115192	0.0987695	-0.683315	0.116484	0.00130794	0.0502026	0.766588	0.01362
ZMO0205	NAD-dependent epimerase/dehydratase	0	0.305374	0.324903	0.458349	0.346495	0.622178	0.00769548	0.00922932	0.00694345	0.0325586	3.94059e-05
ZMO0207	GTPase Obg (EC 3.6.5.-) (GTP-binding protein Obg)	0	-0.102308	-0.00747102	0.342214	-0.495001	-0.834279	0.176628	0.836432	0.00341414	0.00043945	4.99553e-06
ZMO0209	50S ribosomal protein L27	0	0.0782717	0.163479	0.125439	-0.715668	-0.734568	0.288503	0.204134	0.174921	0.000509738	7.93244e-07
ZMO0215	5-formyltetrahydrofolate cyclo-ligase (EC 6.3.3.2)	0	0.0421084	0.169058	0.618472	0.759481	1.51133	0.556469	0.108412	0.00237365	0.00142121	1.90583e-06
ZMO0219	Helicase domain protein	0	-0.295569	-0.244917	0.0556327	-0.262847	-0.846243	0.00852647	0.0391417	0.632562	0.0869503	0.000291437
ZMO0221	Transcriptional regulator, CarD family	0	0.0364931	0.550207	1.26574	-0.825844	-1.01368	0.681721	0.000818449	4.16349e-05	0.000136584	6.9388e-06
ZMO0227	DNA polymerase I (EC 2.7.7.7)	0	-0.483618	-0.640507	-0.493874	-0.500967	-0.850762	0.00037268	1.79143e-05	0.000371234	0.00161556	4.08927e-05
ZMO0234	Protease Do (EC 1.3.1.74)	0	-0.0693483	-0.434941	0.0430876	0.806756	1.07413	0.313827	0.00258106	0.368727	1.13334e-06	6.92026e-08
ZMO0236	Iron-sulfur cluster carrier protein	0	-0.0571383	0.105406	0.014032	0.719322	1.13313	0.441052	0.0474681	0.765885	0.00124152	2.69038e-06
ZMO0238	ATP synthase subunit delta (ATP synthase F(1) sector subunit delta) (F-type ATPase subunit delta) (F-ATPase subunit delta)	0	0.609745	1.13671	1.95614	-0.349239	0.0177069	0.192184	0.131357	0.00675054	0.369744	0.854731
ZMO0239	ATP synthase subunit alpha (EC 3.6.3.14) (ATP synthase F1 sector subunit alpha) (F-ATPase subunit alpha)	0	0.55842	0.543555	1.00011	0.10331	-0.198996	0.000270639	2.80358e-05	3.84003e-05	0.149539	0.000352208
ZMO0240	ATP synthase gamma chain (ATP synthase F1 sector gamma subunit) (F-ATPase gamma subunit)	0	1.08838	1.16109	1.43354	0.223109	-0.137932	0.00291356	0.00011061	2.37085e-05	0.000221304	0.0169497
ZMO0241	ATP synthase subunit beta (EC 3.6.3.14) (ATP synthase F1 sector subunit beta) (F-ATPase subunit beta)	0	0.555866	0.567555	1.06395	0.145916	-0.021616	5.22721e-05	2.36111e-05	3.35199e-06	0.00841161	0.126941
ZMO0242	H+transporting two-sector ATPase delta/epsilon subunit	0	0.362943	0.667909	1.16855	-0.308168	-0.340086	0.0119522	0.000812736	0.000457652	0.0805322	0.0247238
ZMO0244	Histone family protein DNA-binding protein	0	0.449662	0.532875	0.48566	-0.551401	-0.726025	0.00585438	0.0154561	0.00287573	0.00586973	2.6033e-06
ZMO0246	ATP-dependent protease subunit HslV (EC 3.4.25.2)	0	0.657742	0.796739	1.16679	0.825138	1.58038	9.49506e-05	3.00676e-05	6.37298e-05	0.000817431	7.77599e-08
ZMO0247	ATP-dependent protease ATPase subunit HslU	0	0.470286	0.555122	0.876915	0.765554	1.31948	4.06438e-05	3.37403e-05	4.72626e-05	3.77761e-06	1.08942e-07
ZMO0251	Endoribonuclease L-PSP	0	0.742764	1.20674	1.43865	0.186134	-0.037528	0.000240534	8.83782e-06	0.000113009	0.381277	0.841937
ZMO0257	Two component transcriptional regulator, winged helix family	0	-0.0258674	-0.913493	-1.00291	0.547507	1.6896	0.701881	3.0666e-05	0.000290718	7.86315e-05	3.69564e-08
ZMO0258	Histidine kinase	0	-0.561048	-1.19562	-2.48189	0.824542	0.668582	0.023321	0.0230296	0.00234583	0.0274836	0.00909538
ZMO0270	Uncharacterized protein	0	-0.314973	0.314051	-0.0648008	0.214855	-0.806501	0.000240653	0.000535377	0.341	0.00154262	2.68665e-05
ZMO0278	3'-5' exonuclease	0	0.125915	0.869586	1.44157	-0.322292	-0.988699	0.218145	0.000145031	3.00565e-05	0.00176391	1.21469e-05
ZMO0282	Efflux transporter, RND family, MFP subunit	0	1.09264	1.33875	1.94149	0.0287304	2.72447	5.82571e-06	3.60324e-06	1.30959e-07	0.892836	1.48189e-06
ZMO0283	Transporter, hydrophobe/amphiphile efflux-1 (HAE1) family	0	0.837199	0.947807	1.4963	0.379316	1.97466	4.49581e-05	0.000167953	3.18925e-05	0.368174	0.000434772
ZMO0285	RND efflux system, outer membrane lipoprotein, NodT family	0	0.722185	1.13516	1.9692	0.0579904	2.69513	0.0394184	0.000288336	6.84578e-07	0.60952	1.48086e-07
ZMO0294	50S ribosomal protein L28	0	0.567249	0.897677	0.589551	-0.677376	-0.54031	9.88262e-05	0.000327816	0.000152365	0.00136447	9.68482e-05
ZMO0298	Uncharacterized protein	0	0.368817	0.932014	1.85058	0.452763	0.950526	0.0217881	0.000252621	1.54112e-05	0.0162231	3.97705e-08
ZMO0306	Glycosyl transferase group 1	0	-0.0823929	-0.340592	-0.909728	0.38938	0.841859	0.597457	0.0299237	0.00455364	0.0015866	2.49908e-07
ZMO0311	Pyrroline-5-carboxylate reductase (P5C reductase) (P5CR) (EC 1.5.1.2) (PCA reductase)	0	0.560905	0.664749	0.877819	0.623386	0.358387	0.0428598	0.00713139	0.0043836	0.00018708	0.00104366
ZMO0312	Amidohydrolase (EC 3.5.1.32)	0	0.529235	-0.0536801	-0.301051	0.632238	0.849945	0.00248131	0.517739	0.0132347	4.80489e-05	1.57058e-05
ZMO0318	Short-chain dehydrogenase/reductase SDR	0	0.518855	0.29275	1.84668	1.47667	0.419104	0.000237705	0.000582668	6.34778e-06	9.82852e-07	0.000389292
ZMO0326	NADPH-dependent 7-cyano-7-deazaguanine reductase (EC 1.7.1.13) (7-cyano-7-carbaguanine reductase) (NADPH-dependent nitrile oxidoreductase) (PreQ(0) reductase)	0	1.01374	1.20033	1.21495	0.230297	-0.30086	0.00117122	0.00262714	0.00106088	0.273824	0.0724422
ZMO0327	Sulfurtransferase	0	0.423058	-0.092624	-0.0212886	0.735337	1.0819	0.000164277	0.00964566	0.693067	0.000530979	4.77719e-07
ZMO0341	Short-chain dehydrogenase/reductase SDR	0	0.0450665	-0.31861	-0.29149	0.662903	0.902307	0.626459	0.0813403	0.028111	0.000234848	4.80504e-06
ZMO0342	Aminotransferase (EC 2.6.1.-)	0	0.144277	0.240407	0.0577722	-0.362264	0.0707355	0.0458321	0.00341861	0.103278	0.000607461	0.0626428
ZMO0347	RNA-binding protein Hfq	0	0.7223	0.919946	1.04769	0.408591	0.285684	0.000164462	0.000104496	2.22468e-06	0.0315303	0.0054245
ZMO0353	4-diphosphocytidyl-2C-methyl-D-erythritol synthase	0	0.0122286	-0.198362	-0.0386085	0.0832049	0.710399	0.786483	0.00477012	0.337689	0.0342731	2.82802e-06
ZMO0354	DNA mismatch repair protein MutL	0	-0.171273	-0.405258	-0.323593	0.703866	0.722859	0.0620006	0.00296079	0.00403734	0.000306399	1.85918e-06
ZMO0361	Uncharacterized protein	0	-0.614002	0.260215	-0.161441	-1.17051	-2.27019	9.86129e-05	0.00048243	0.00136433	1.56426e-05	5.62402e-07
ZMO0362	UvrABC system protein B (Protein UvrB) (Excinuclease ABC subunit B)	0	-1.06843	-1.26212	-1.16818	0.633569	1.12595	3.2673e-06	2.53279e-05	3.41966e-05	5.83216e-05	3.1821e-07
ZMO0366	Glucose facilitated diffusion protein	0	0.247852	0.369295	1.08237	0.691644	0.662372	0.066767	0.0167119	0.00508568	0.169803	0.0531153
ZMO0368	Phosphogluconate dehydratase (EC 4.2.1.12) (6-phosphogluconate dehydratase)	0	0.408874	0.565978	1.00811	0.151712	0.518146	0.000532867	1.19e-06	2.35571e-06	0.00805309	4.71922e-08
ZMO0369	Glucokinase (EC 2.7.1.2) (Glucose kinase)	0	0.428235	0.680254	1.11472	0.117593	0.571994	0.00301672	0.000358131	1.80986e-05	0.015173	5.25915e-07
ZMO0374	Levansucrase (EC 2.4.1.10) (Beta-D-fructofuranosyl transferase) (Sucrose 6-fructosyl transferase)	0	-3.17651	3.28704	-0.054154	-0.839526	-2.28974	1.73969e-06	1.13495e-07	0.523788	0.00105807	6.09114e-07
ZMO0375	Extracellular sucrase (EC 3.2.1.26) (Beta-fructofuranosidase) (Invertase) (Protein B46) (Saccharase)	0	-2.29849	1.6464	-1.69712	-1.09796	-3.65541	0.00026946	5.44328e-05	0.00991452	0.673607	0.0800036
ZMO0387	Putative phage major head protein	0	-5.61214	1.87322	-4.28311	-1.34983	-2.81633	0.000355683	1.40159e-05	0.00653248	0.0144956	0.0045978
ZMO0405	ATP-dependent Clp protease, ATP-binding subunit clpA	0	0.0492361	-0.0547364	0.0617322	0.664377	0.354768	0.364751	0.19332	0.100301	0.000118183	7.8237e-05
ZMO0407	GcrA cell cycle regulator	0	0.825214	1.34941	1.40432	-0.163664	-0.17075	0.0762837	0.00098557	0.000549856	0.0475773	0.116489
ZMO0411	DNA topoisomerase 4 subunit B (EC 5.99.1.3) (Topoisomerase IV subunit B)	0	-0.149044	-0.0277196	-0.00177553	-0.116771	-0.945097	0.154916	0.286197	0.956954	0.0164389	5.33883e-06
ZMO0431	2,3,4,5-tetrahydropyridine-2,6-dicarboxylate N-succinyltransferase (EC 2.3.1.117) (Tetrahydrodipicolinate N-succinyltransferase) (THDP succinyltransferase) (THP succinyltransferase) (Tetrahydropicolinate succinylase)	0	0.249744	0.534609	0.991352	0.131996	0.321401	0.00719006	0.000376826	0.000242503	0.0189764	6.83606e-06
ZMO0432	Arginase/agmatinase/formiminoglutamase	0	0.429819	0.815485	1.02487	0.635439	1.80647	0.0507927	0.0297546	0.000190946	0.000761182	1.24635e-06
ZMO0433	Guanylate kinase (EC 2.7.4.8) (GMP kinase)	0	0.0740341	0.462158	0.55387	-0.00697072	-0.724509	0.141278	0.000931453	0.000210051	0.890834	4.78812e-07
ZMO0435	17 kDa surface antigen	0	-0.0277355	-0.733702	-0.677701	0.273484	0.693371	0.796139	0.0013646	0.00221554	0.00263886	4.45506e-05
ZMO0441	ATP12 ATPase	0	0.276542	0.671882	0.978773	0.597336	0.466092	0.0118712	0.000452637	0.00197575	0.00026446	9.03878e-05
ZMO0442	HAD-superfamily hydrolase, subfamily IA, variant 3	0	0.474532	0.567979	0.770237	0.0896804	1.11692	0.00424091	0.000842052	0.000249188	0.103716	3.18587e-06
ZMO0443	Ribonucleoside-diphosphate reductase subunit beta (EC 1.17.4.1)	0	0.598299	0.663563	0.787579	0.777635	1.23635	0.00231237	0.000908874	0.000934502	0.000113962	1.39424e-06
ZMO0462	CTP synthase (EC 6.3.4.2) (Cytidine 5'-triphosphate synthase) (Cytidine triphosphate synthetase) (CTP synthetase) (CTPS) (UTP--ammonia ligase)	0	0.154639	0.235622	0.320762	-0.357743	-0.380457	0.0331609	0.000651165	0.00198532	0.000813674	8.78011e-07
ZMO0471	Transcriptional regulator, LysR family	0	-0.0298075	-0.0329225	-1.0034	0.24543	0.608334	0.913488	0.892343	0.0190852	0.0968916	0.000980019
ZMO0478	Two component transcriptional regulator, winged helix family	0	-1.03008	-0.748129	-0.451515	0.514982	0.882804	0.00415082	0.00144578	0.00339095	3.8329e-05	1.22092e-06
ZMO0485	Acyl-CoA dehydrogenase domain protein	0	0.392035	0.208566	0.766954	0.662699	1.29267	0.000406964	0.000899703	3.37938e-06	0.000332197	2.92352e-08
ZMO0486	Uncharacterized protein	0	0.165492	-0.110964	0.187642	0.734929	1.50589	0.0402412	0.0298196	0.0951799	0.000307042	5.28277e-08
ZMO0487	HpcH/HpaI aldolase	0	0.457069	0.482457	0.657047	0.69362	1.22409	0.0084841	0.00324787	0.0013862	1.68546e-05	1.31035e-06
ZMO0490	Oligopeptidase B (EC 3.4.21.83)	0	0.0171429	0.0364608	0.674311	0.843042	0.965901	0.77376	0.222676	0.00183739	1.43407e-05	1.29158e-06
ZMO0493	Glutamine synthetase (EC 6.3.1.2)	0	-0.166048	0.0843468	0.039253	-0.217576	-0.59845	0.00549032	0.0370955	0.552384	0.00600937	2.5708e-07
ZMO0499	Penicillin-binding protein, 1A family (EC 2.4.1.129)	0	-0.317601	-0.636806	-0.771578	-0.1952	-1.03882	0.00665761	6e-06	0.000233208	0.504446	0.000398544
ZMO0503	Glycosyl transferase family 2	0	-0.509637	-0.518223	-0.589797	-0.131422	-0.702418	0.00895617	0.000195253	0.00708992	0.687236	0.00869344
ZMO0505	Uncharacterized RNA pseudouridine synthase ZMO0505 (EC 5.4.99.-) (RNA pseudouridylate synthase) (RNA-uridine isomerase)	0	-0.0329816	0.0181775	-0.185319	-0.731012	-0.652692	0.830913	0.824977	0.215475	0.00292921	0.000104873
ZMO0508	GCN5-related N-acetyltransferase	0	-0.992153	-0.238238	0.909809	-1.0031	-0.931689	0.000453096	0.0614107	0.000241937	0.000340884	0.000472445
ZMO0509	Uncharacterized protein	0	-0.326645	-0.278708	0.257186	-0.20576	-1.23438	0.00292233	0.0608503	0.070416	0.274321	0.000487328
ZMO0511	Uncharacterized acyl-CoA thioester hydrolase ZMO0511 (EC 3.1.2.-)	0	0.667429	0.82699	0.929892	0.61384	1.23466	0.00747811	0.00182439	0.000400797	0.0912948	2.5412e-05
ZMO0519	50S ribosomal protein L23	0	-0.0154226	0.291091	-0.153478	-0.601552	-0.395219	0.847167	0.0886999	0.0141829	0.00194924	0.000236801
ZMO0520	50S ribosomal protein L2	0	0.072292	0.115838	0.246268	-0.65667	-0.323623	0.185383	0.0337129	0.00346502	0.00184732	0.0114592
ZMO0524	50S ribosomal protein L29	0	0.682113	0.120648	0.327506	-0.177788	-0.535395	0.00795992	0.487961	0.30852	0.641812	0.162356
ZMO0527	50S ribosomal protein L24	0	0.0389854	0.0773306	0.146864	-0.622779	-0.476626	0.448959	0.170358	0.019994	0.00802158	1.72605e-05
ZMO0528	50S ribosomal protein L5	0	0.150687	0.748288	0.618207	-0.45248	-0.658453	0.769345	0.0967798	0.11662	0.0534677	4.56471e-05
ZMO0529	30S ribosomal protein S14	0	-0.0136004	0.147923	-0.188064	-0.0848535	-1.18196	0.97773	0.369404	0.432951	0.594964	0.000438073
ZMO0532	50S ribosomal protein L18	0	0.0294845	0.2993	0.420913	-0.691441	-0.664342	0.869886	0.698392	0.0857546	0.00157787	0.00180929
ZMO0537	Protein translocase subunit SecY	0	-0.205474	-0.14802	0.150773	0.233895	-1.31936	0.0519793	0.0902117	0.490978	0.519645	0.00142621
ZMO0544	Isocitrate dehydrogenase [NADP] (EC 1.1.1.42)	0	0.00095546	1.04359	1.39597	0.455592	-0.201665	0.984133	0.000227171	7.68233e-05	0.00118492	0.00116076
ZMO0550	30S ribosomal protein S15	0	0.481719	0.44353	0.779092	-0.522952	-0.478822	0.0487809	0.230722	0.016645	0.142886	0.0336715
ZMO0551	tRNA pseudouridine synthase B (EC 5.4.99.25) (tRNA pseudouridine(55) synthase) (Psi55 synthase) (tRNA pseudouridylate synthase) (tRNA-uridine isomerase)	0	0.159347	0.0230132	-0.338995	-0.679776	0.0267611	0.252027	0.881059	0.235757	0.000244209	0.747548
ZMO0552	Thymidine kinase (EC 2.7.1.21)	0	0.7112	0.82488	1.1235	-0.514343	0.233514	0.0284724	0.0178631	0.00706888	0.00427931	0.0378355
ZMO0557	Ribosome maturation factor RimP	0	0.0563336	0.526829	0.542116	-0.906053	-1.33947	0.725727	0.00902425	0.00421371	0.000249427	3.02873e-06
ZMO0559	Uncharacterized protein	0	0.299901	0.301309	0.474849	0.52264	0.853842	0.0504374	0.0340328	0.0126428	5.47004e-07	1.58215e-05
ZMO0560	Aminotransferase class I and II	0	-2.51469	-2.48384	-3.65527	-1.40859	-3.18847	0.000123864	4.0593e-05	3.13128e-05	0.000118621	4.32448e-06
ZMO0561	TonB-dependent receptor plug	0	-3.15939	-5.27666	-3.00441	-1.36611	-3.16266	0.00256783	6.43105e-05	0.0355406	0.0030075	0.000106365
ZMO0563	Chorismate mutase	0	0.904332	1.15028	0.956293	-0.186056	-0.723212	0.00024371	6.7699e-05	0.000346265	0.482886	0.00605475
ZMO0565	ATP-dependent helicase HrpB	0	-0.434882	-0.893668	-0.708365	-1.48409	-2.18956	0.0203614	0.00100716	0.00105867	0.00516737	0.000301127
ZMO0572	ABC transporter, conserved site	0	-0.422895	-0.76032	-1.06698	0.198874	0.142768	0.000668217	0.000112495	3.27612e-05	0.0859236	0.0737693
ZMO0582	FolC bifunctional protein (EC 6.3.2.17)	0	-0.276188	-0.227573	-0.602923	-0.652448	-0.592493	0.0194912	0.0386511	0.000889313	1.88543e-05	2.42957e-06
ZMO0597	Uncharacterized protein	0	0.0519206	-0.387463	-0.541386	-0.243755	-2.23643	0.337101	0.00399257	0.0351144	0.433554	0.0160063
ZMO0602	OmpA/MotB domain protein	0	-0.225632	-0.416759	-0.963574	0.0992572	-0.562114	0.00547	0.0015813	0.000979602	0.37213	0.00160221
ZMO0603	Flagellar motor protein MotA	0	-0.400738	-0.587137	-1.03459	0.962809	-0.624717	0.00994001	0.00171107	0.000989175	0.0674337	0.0520628
ZMO0604	Flagellin domain protein	0	-0.575248	-0.203532	-1.29761	-0.0616239	-1.33638	0.00119109	0.0167931	3.83196e-05	0.503479	6.06644e-07
ZMO0605	Flagellar hook-associated protein FlgK	0	-0.419197	-0.319543	-1.01109	-0.271048	-1.89682	0.000111377	0.00179582	1.67664e-05	0.00640227	1.23653e-08
ZMO0606	Uncharacterized protein	0	-0.266868	0.417353	-0.547545	-0.410982	-1.08624	0.144363	0.0227846	0.0290261	0.0130674	9.39211e-05
ZMO0607	Flagellar P-ring protein (Basal body P-ring protein)	0	0.609675	0.237632	-0.620447	-0.18487	-1.9274	0.00218292	0.00705504	0.00442998	0.00805892	0.000160643
ZMO0608	Flagellar L-ring protein (Basal body L-ring protein)	0	-2.22592	-0.876647	-1.56822	0.0673453	-1.78542	0.000111989	0.000516827	5.24621e-05	0.592544	7.62052e-06
ZMO0609	Flagellar basal-body rod protein FlgG (Distal rod protein)	0	-0.979693	-0.517446	-1.07017	0.220103	-2.68482	0.00127653	0.0226805	0.000282463	0.103141	1.67949e-06
ZMO0610	Flagellar basal-body rod protein FlgF	0	-0.301797	-0.320642	-1.29203	-0.357285	-1.82705	0.0957488	0.0292797	0.000562701	0.106038	1.23777e-06
ZMO0611	Flagellar basal body protein	0	0.2742	0.208538	-0.636965	-0.226206	-2.13533	0.00467688	0.0314665	0.000900767	0.108311	3.54175e-06
ZMO0612	Basal-body rod modification protein FlgD	0	-0.381218	-0.482507	-1.03694	0.173733	-0.702435	0.0214419	0.0138156	0.00168308	0.141666	0.00294892
ZMO0613	Flagellar basal-body rod protein FlgC	0	-0.496452	-0.0569675	-1.40053	0.315946	-1.24448	0.09726	0.843086	0.00364048	0.0139171	0.00138207
ZMO0619	Flagella basal body P-ring formation protein FlgA	0	0.415179	0.436606	0.374236	-0.27857	-1.09147	0.00288976	5.00726e-05	0.0162767	0.213632	0.00190527
ZMO0624	Flagellar biosynthesis protein FlhA	0	-0.609134	-0.234455	-0.948987	0.601089	-2.57852	3.91375e-05	0.00500613	0.000607404	0.278952	0.0013552
ZMO0629	Flagellin	0	0.0338028	-0.362103	-1.42811	0.606082	-0.070293	0.349848	0.000631766	1.66492e-05	0.000241473	0.506155
ZMO0631	Sigma54 specific transcriptional regulator, Fis family	0	-0.248164	1.13614	1.11298	0.773082	-1.37664	0.234576	0.000611479	0.00112928	2.07604e-05	0.0384601
ZMO0634	Flagellar M-ring protein FliF	0	-0.452244	-0.194378	-1.19651	0.566729	-0.633708	0.00029581	0.0134871	1.10116e-05	0.000634442	0.000525025
ZMO0635	Flagellar motor switch protein FliG	0	-0.119196	0.224888	-0.451755	1.23732	0.204699	0.578651	0.163349	0.032534	8.00875e-05	0.000657101
ZMO0636	Uncharacterized protein	0	-0.620694	0.0839993	-0.604901	0.81122	-1.36167	0.000243693	0.0259972	0.000241307	8.85181e-05	4.16229e-06
ZMO0637	ATPase, FliI/YscN family (EC 3.6.3.14)	0	-0.364629	0.0233454	-0.631571	0.816445	-1.29272	0.00130556	0.457384	0.0102658	0.000159864	3.91224e-06
ZMO0643	Surface presentation of antigens (SPOA) protein	0	-0.479323	-0.506462	-1.11828	0.187976	-1.00863	0.00940409	0.00231887	0.000374403	0.0502172	2.78363e-06
ZMO0644	Flagellar motor switch protein FliN	0	-0.134764	-0.235413	-0.22052	0.671548	0.169622	0.046662	0.0181651	0.0375401	5.29148e-05	0.0351526
ZMO0651	Flagellar hook-associated protein 2 (HAP2) (Flagellar cap protein)	0	-0.52472	-0.68416	-1.29953	0.0248693	-0.402016	0.000747258	2.29447e-05	3.35793e-06	0.642825	0.00047251
ZMO0654	Polysaccharide deacetylase	0	-0.716529	-1.08998	-1.51794	0.454442	-1.0705	4.8911e-05	3.28827e-05	8.08288e-07	0.22735	0.0024393
ZMO0655	Adenosine/AMP deaminase	0	-0.404293	-0.406369	-0.292357	0.131348	-0.892912	0.00102027	0.000476911	0.0124704	0.0958054	4.73492e-06
ZMO0656	Phosphoribosyltransferase	0	0.510351	0.643689	0.238105	-0.0402552	-0.667317	0.00698832	0.00312674	0.112804	0.69037	2.49508e-05
ZMO0657	Arginine/ornithine succinyltransferase subunit (EC 2.3.1.109)	0	-0.496158	-1.8372	-2.37435	0.496274	-1.00992	0.000688554	5.46939e-06	2.46639e-06	0.000423868	5.22102e-06
ZMO0659	HAD-superfamily subfamily IB hydrolase, TIGR01490	0	-0.500375	-0.319698	-0.0522111	-0.0337639	-0.627581	0.0072702	0.00299922	0.640366	0.800787	0.000288482
ZMO0660	Chaperone protein DnaK (HSP70) (Heat shock 70 kDa protein) (Heat shock protein 70)	0	0.14009	0.263504	0.578596	0.611739	1.18396	0.0112271	0.0016763	6.65117e-05	2.68827e-05	7.8475e-08
ZMO0661	Chaperone protein DnaJ	0	-0.16363	0.16547	0.228982	0.803258	0.519933	0.0335041	0.018014	0.0717761	0.000308942	7.5495e-05
ZMO0662	Adenylosuccinate lyase (ASL) (EC 4.3.2.2) (Adenylosuccinase)	0	0.487351	1.16903	1.63097	-0.1063	-0.0960526	0.111661	0.00133844	0.000379254	0.0307218	0.00994792
ZMO0664	Uncharacterized protein	0	-0.677387	-0.770474	-0.857426	0.450269	-3.69735	0.00192259	0.000978917	1.72593e-05	0.42254	0.000447109
ZMO0668	H+transporting two-sector ATPase C subunit	0	0.33805	0.277643	1.39056	0.153426	-0.60788	0.192685	0.224575	0.00144657	0.353214	0.0275509
ZMO0669	ATP synthase subunit b (ATP synthase F(0) sector subunit b) (ATPase subunit I) (F-type ATPase subunit b) (F-ATPase subunit b)	0	1.12152	1.10297	1.57528	-0.0603479	-0.26275	7.49762e-05	6.62909e-05	2.38962e-05	0.765025	0.0312253
ZMO0671	ATP synthase subunit b (ATP synthase F(0) sector subunit b) (ATPase subunit I) (F-type ATPase subunit b) (F-ATPase subunit b)	0	0.896097	0.865935	1.30203	-0.192938	-0.187695	0.00258817	0.00534777	0.000684716	0.356642	0.00848263
ZMO0675	Transcriptional regulator, LysR family	0	1.02669	1.17194	1.46536	0.0699005	0.345042	0.00603267	0.0309975	0.00296538	0.67213	0.0040707
ZMO0677	3-isopropylmalate dehydrogenase (EC 1.1.1.85) (3-IPM-DH) (Beta-IPM dehydrogenase) (IMDH)	0	0.376449	1.05996	1.23656	0.418482	0.151278	0.089344	0.00013761	1.61928e-05	0.00245394	0.0075163
ZMO0687	Thiamine pyrophosphate protein TPP binding domain protein	0	-0.296792	0.216229	-0.0981966	-1.69994	-1.04252	0.0106996	0.00286262	0.147642	3.1921e-06	1.43082e-06
ZMO0689	Glucose--fructose oxidoreductase (GFOR) (EC 1.1.99.28)	0	0.851774	0.941992	1.13317	0.0523733	-1.1875	3.15766e-05	1.57426e-05	4.13016e-06	0.292652	5.46474e-08
ZMO0693	OsmC family protein	0	0.063516	0.0622784	1.4285	0.456839	1.30594	0.0513615	0.0478405	2.27569e-05	0.000900922	2.43997e-06
ZMO0694	Uncharacterized protein	0	0.642375	1.54883	2.08046	0.61223	2.20643	0.226461	0.0118932	0.000712063	0.000624922	1.01408e-06
ZMO0706	Endonuclease III (EC 4.2.99.18) (DNA-(apurinic or apyrimidinic site) lyase)	0	0.708181	1.0895	1.56394	0.146769	-0.0996537	0.0347267	0.0709508	0.0029553	0.400736	0.119093
ZMO0712	Polyphosphate kinase (EC 2.7.4.1) (ATP-polyphosphate phosphotransferase) (Polyphosphoric acid kinase)	0	-0.0670551	0.0224621	0.358617	0.211742	0.612369	0.199313	0.64074	0.00115111	0.000965194	1.05651e-05
ZMO0719	Lytic transglycosylase catalytic	0	-0.39166	-0.435616	-0.273821	-0.386478	-2.35717	0.0108458	7.58447e-05	0.00129636	0.00655532	0.00902236
ZMO0722	Endothelin-converting enzyme 1 (EC 3.4.24.71)	0	0.118603	-0.977912	-1.71197	0.746819	-0.326458	0.0405137	8.4387e-06	2.90183e-05	0.000206077	0.00189229
ZMO0734	3'(2'),5'-bisphosphate nucleotidase	0	0.784913	0.821948	1.24986	0.536559	1.00672	0.00220348	0.000811099	0.000141401	0.000895139	2.57325e-07
ZMO0738	Thiazole synthase (EC 2.8.1.10)	0	0.855157	1.03941	1.15758	-0.121035	-0.133508	0.00263098	0.00117996	0.000104541	0.106466	0.0187123
ZMO0746	Uncharacterized protein	0	-0.337592	-0.390326	-0.829944	-0.0375671	-0.69318	0.00292034	0.00381934	0.00209933	0.448275	0.00011574
[truncated: 392 more rows]
