# Supplementary material for: Physiological and metabolic responses of Zymomonas mobilis to lignocellulosic hydrolysate
Source: Microbiol Spectr. 2025 Sep 17;13(10):e00610-25. doi: 10.1128/spectrum.00610-25 (PMC12502597; doi:10.1128/spectrum.00610-25)
Supplement: Table S6 — Concentrations of End-Products of Z. mobilis Grown in 25%, 50%, and 100% Hydrolysate (7% ASGH). [file spectrum.00610-25-s0009.xlsx]

## Sheet: Table S6
Table S6. Concentrations of End-Products of Z. mobilis Grown in 25%, 50% and 100% Hydrolysate (7% ASGH)
Sample	Time (Hours)	Concentration of Components (mM)
		Acetate	Ethanol	Formate	Glucose	Glycerol	Lactate	Pyruvate	Succinate	Xylitol	Xylose	Cellobiose
First Timepoint 25% 1	0	6.8687	13.9016	1.8903	71.3981	0.5709	0	3.5337	0.2899	0	61.8949	0.3249
First Timepoint 25% 2	0	6.1553	13.1477	1.5414	73.3437	0.5537	0	3.1902	0.2352	0	63.2968	0.3334
First Timepoint 25% 3	0	6.3162	12.01	2.5438	74.2905	0.6422	0	3.3785	0.1681	0	64.0498	0.3245
First Timepoint 50% 1	0	12.9098	12.926	4.1497	155.242	1.3881	0	6.7191	0.3704	0	127.754	0.6001
First Timepoint 50% 2	0	13.7526	12.9854	4.2276	157.724	1.311	0	6.5564	0.6238	0	129.861	0.646
First Timepoint 50% 3	0	12.3287	10.4369	3.3304	156.088	1.4098	0	6.4348	0.4893	0	128.37	0.595
First Timepoint 100% 1	0	29.952	39.406	8.4472	340.137	2.9652	0	14.4708	1.3287	0	285.95	1.6226
First Timepoint 100% 2	0	27.6477	35.0222	8.578	324.037	2.823	0	13.2595	1.1766	0	272.527	1.572
First Timepoint 100% 3	0	27.8149	36.2329	7.3895	323.33	2.7897	0	13.718	1.0502	0	271.927	1.4906
Second Timepoint 25% 1	1.7	6.3478	23.0429	1.6881	65.1838	0.6891	0	3.1312	0.3074	0	61.6247	0.3236
Second Timepoint 25% 2	1.7	5.5224	23.9841	1.717	63.8716	0.5217	0	3.2915	0.1219	0	60.2112	0.3204
Second Timepoint 25% 3	1.7	6.21	23.136	2.1219	64.9972	0.7854	0	3.2377	0.2363	0	61.3134	0.3304
Second Timepoint 50% 1	1.7	14.1606	24.0544	4.2534	149.486	1.3392	0	6.4141	0.5537	0	127.028	0.6315
Second Timepoint 50% 2	1.7	13.1616	21.2606	4.3252	149.667	1.1947	0	6.3935	0.5219	0	127.493	0.5992
Second Timepoint 50% 3	1.7	14.3274	22.827	3.9833	152.43	1.455	0	6.4518	0.5807	0	129.519	0.6243
Second Timepoint 100% 1	1.7	28.3144	57.8545	7.9338	296.091	2.3847	0	12.3893	1.2226	0	259.399	1.2586
Second Timepoint 100% 2	1.7	28.0384	63.7271	8.5247	307.419	3.1051	0	13.0772	1.2773	0	270.432	1.3182
Second Timepoint 100% 3	1.7	28.1355	65.1516	7.8485	306.734	2.7189	0	13.401	1.2683	0	269.702	1.2824
Third Timepoint 25% 1	3.8	7.1449	65.8496	1.7703	45.0118	0.7215	0	3.0826	0.4806	0	62.514	0.3406
Third Timepoint 25% 2	3.8	7.1957	76.1491	1.7709	52.8743	0.7003	0	3.4391	0.4081	0	73.6829	0.4007
Third Timepoint 25% 3	3.8	6.8288	67.8036	2.1111	46.4262	0.7883	0	3.4352	0.2533	0	65.04	0.3515
Third Timepoint 50% 1	3.8	15.576	61.0558	3.5255	134.791	1.4372	0	6.9687	0.6512	0	131.37	0.6977
Third Timepoint 50% 2	3.8	12.4232	62.0016	3.3546	129.102	1.1505	0	6.7195	0.5312	0	127.64	0.6667
Third Timepoint 50% 3	3.8	12.9432	60.5802	3.2549	129.121	1.5386	0	6.2753	0.6874	0	126.67	0.6369
Third Timepoint 100% 1	3.8	28.1037	135.537	8.4092	266.059	2.9766	0	12.7696	1.3098	0	267.345	1.3724
Third Timepoint 100% 2	3.8	30.0309	151.409	7.7309	265.791	2.5693	0	12.875	1.4195	0	271.277	1.4042
Third Timepoint 100% 3	3.8	26.8188	142.8	6.9279	251.72	2.3356	0	12.4158	1.2668	0	257.756	1.2825
Fourth Timepoint 25% 1	5.2	6.9028	127.452	2.0709	11.5773	0.69	0	3.1197	0.4248	0	62.9563	0.3694
Fourth Timepoint 25% 2	5.2	6.5695	122.389	1.7181	10.1695	0.7232	0	3.1901	0.3651	0	59.5298	0.3561
Fourth Timepoint 25% 3	5.2	7.7429	126.996	1.8759	9.6667	0.7562	0	3.5624	0.4638	0	61.7861	0.3725
Fourth Timepoint 50% 1	5.2	11.9331	127.178	3.5622	97.8227	1.2263	0	6.6209	0.774	0	129.894	0.7098
Fourth Timepoint 50% 2	5.2	13.9864	141.101	4.324	97.3797	1.4741	0	7.4532	0.8136	0	136.146	0.7112
Fourth Timepoint 50% 3	5.2	14.4918	131.744	3.6577	96.0854	1.407	0	7.0517	0.9118	0	131.088	0.7128
Fourth Timepoint 100% 1	5.2	33.139	266.127	9.8696	224.495	3.654	0.6561	14.146	1.5294	0	288.5	1.5434
Fourth Timepoint 100% 2	5.2	30.4699	264.479	7.7113	202.524	2.7673	0.1458	12.9481	1.561	0	269.432	1.4298
Fourth Timepoint 100% 3	5.2	30.6911	274.278	9.6531	204.708	3.5871	0.6907	14.0002	1.4473	0	275.134	1.4334
Fifth Timepoint 25% 1	6.8	6.8506	148.574	2.8486	0.411	1.071	0	4.2481	0.7942	0	63.0811	0.3945
Fifth Timepoint 25% 2	6.8	7.658	155.325	2.7554	0.4173	0.905	0	4.0618	0.527	0	65.0044	0.4225
Fifth Timepoint 25% 3	6.8	7.0793	148.917	3.2781	0.4406	0.9905	0	4.5915	0.5323	0	64.3741	0.4162
Fifth Timepoint 50% 1	6.8	14.1277	270.374	3.9704	20.2324	1.2299	0	7.4395	1.0291	0	127.115	0.7652
Fifth Timepoint 50% 2	6.8	13.242	308.46	6.1991	13.0835	2.0602	0	7.6884	0.841	0	135.997	0.8418
Fifth Timepoint 50% 3	6.8	14.4507	308.862	6.0048	17.2514	2.2714	0	8.2404	0.8754	0	141.515	0.8418
Fifth Timepoint 100% 1	6.8	28.3376	451.699	7.9918	107.194	3.0042	0	14.3951	1.1739	0	268.926	1.4859
Fifth Timepoint 100% 2	6.8	28.4955	459.104	8.2411	94.6206	3.1595	0	14.2622	1.2302	0	263.293	1.4443
Fifth Timepoint 100% 3	6.8	28.8068	460.929	7.4958	91.1849	2.9984	0	14.4338	1.0592	0	262.402	1.4978
Sixth Timepoint 25% 1	8.3	7.496	152.332	2.8702	0.3308	0.8344	0	4.0744	0.6554	0	64.4292	0.4353
Sixth Timepoint 25% 2	8.3	6.5892	152.289	3.2451	0.3252	0.9554	0	4.1001	0.6014	0	64.7895	0.4321
Sixth Timepoint 25% 3	8.3	7.9952	142.409	2.6143	0.3418	0.7527	0	4.2167	0.6968	0	64.5258	0.4249
Sixth Timepoint 50% 1	8.3	13.5328	322.825	4.269	0.9155	1.4247	0	8.6874	0.7297	0	135.418	0.8593
Sixth Timepoint 50% 2	8.3	12.862	307.14	4.2158	0.8498	1.5883	0	8.1534	0.6744	0	127.514	0.8033
Sixth Timepoint 50% 3	8.3	14.1816	323.672	5.3459	0.8562	1.5915	0	9.1174	0.9033	0	134.605	0.8628
Sixth Timepoint 100% 1	8.3	28.5681	634.207	8.5559	8.938	3.6288	0.466	15.5927	1.0584	0.5958	267.773	1.5936
Sixth Timepoint 100% 2	8.3	28.8229	637.646	8.5061	6.8353	3.4727	0.2309	15.6437	1.0233	0.2871	263.752	1.5959
Sixth Timepoint 100% 3	8.3	29.5309	662.766	8.9886	6.5789	3.6778	0.3826	16.6521	1.2326	0.3219	274.455	1.6339
